# Supplementary material for: Identification of an adhesive interface for the non-clustered δ1 protocadherin-1 involved in respiratory diseases
Source: Commun Biol. 2019 Sep 30;2:354. doi: 10.1038/s42003-019-0586-0 (PMC6769022; doi:10.1038/s42003-019-0586-0)
Supplement: Supplementary file 3 — Supplementary Data 1 [file 42003_2019_586_MOESM3_ESM.xlsx]

## Sheet: data
	T=0													T=60													R=1													R=2
	mean from each N (EDTA)	Means of means (EDTA)	SD (EDTA)	SE (SD/√n) (calcium)	mean from each N (Calcium)	mean of means (calcium)	SD (calcium)	SE (SD/√n) (calcium)						mean from each N (EDTA)	Means of means (EDTA)	SD (EDTA)	SE (SD/√n) (calcium)	mean from each N (Calcium)	mean of means (calcium)	SD (calcium)	SE (SD/√n) (calcium)						mean from each N (EDTA)	Means (EDTA)	SD (EDTA)	SE (SD/√n) (calcium)	mean from each N (Calcium)	mean of means (calcium)	SD (calcium)	SE (SD/√n) (calcium)						mean from each N (EDTA)	Means (EDTA)	SD (EDTA)	SE (SD/√n) (calcium)	mean from each N (Calcium)	mean of means (calcium)	SD (calcium)	SE (SD/√n) (calcium)
1EC1-7	342.12	308.205	33.2963	19.2236	329.38	302.39	32.2393	18.6134						337.834	305.112	34.9642	20.1866	1091.3	711.386	353.571	204.135						361.058	308.378	50.9519	29.4171	3741.8	2206.17	1343.66	775.76						312.982	290.348	35.9164	20.7364	6888.14	4742.17	1864.5	1076.47
	275.563				266.691									268.271				650.908									259.351				1246.56									248.935				3819.15
	306.933				311.098									309.231				391.955									304.724				1630.15									309.127				3519.22
1EC1-6	371.511	308.193	68.749	34.3745	374.859	301.577	64.3246	32.1623						398.332	318.314	67.9526	33.9763	408.743	320.487	79.9636	39.9818						380.32	307.509	55.4167	27.7083	381.907	332.006	67.1763	33.5881						394.008	310.909	62.9399	31.4699	5053.32	1633.67	2295.61	1147.81
	354.991				330.137									348.57				359.805									319.241				335.033									324.513				393.291
	284.096				273.472									278.249				285.937									275.24				374.962									270.238				862.102
	222.173				227.84									248.105				227.461									255.234				236.123									254.876				225.974
1EC1-5	397.421	301.661	74.9389	37.4695	370.676	310.79	59.3516	29.6758						446.283	338.908	82.6686	41.3343	1286.89	541.411	500.51	250.255						454.1	332.983	90.6291	45.3145	2229.69	778.782	967.768	483.884						509.725	348.635	111.286	55.643	5096.05	1500.19	2397.5	1198.75
	324.162				350.34									360.708				375.495									349.871				338.612									335.864				344.052
	251.97				276.462									283.107				264.247									273.025				278.027									269.917				303.01
	233.089				245.683									265.533				239.014									254.936				268.798									279.036				257.644
1EC1-4	392.752	315.102	80.6698	40.3349	374.089	294.928	70.7516	35.3758						397.777	312.204	73.5783	36.7891	581.848	437.536	158.518	79.2588						397.923	324.252	89.1711	44.5855	980.008	766.333	356.173	178.087						456.013	333.404	103.666	51.8331	2232.46	1542.91	868.903	434.452
	375.349				334.972									347.83				561.745									404.672				1146.51									378.45				2300.33
	232.814				239.945									239.257				264.046									253.822				385.587									273.285				528.781
	259.494				230.708									263.954				342.505									240.59				553.223									225.869				1110.06
1EC1-3	341.492	324.084	37.229	18.6145	361.352	330.724	47.1901	23.595						386.908	355.409	49.2725	24.6363	400.165	358.547	57.7347	28.8673						419.015	391.544	54.9723	27.4861	408.056	374.27	53.1433	26.5716						502.662	428.557	67.5107	33.7553	461.665	398.399	53.7946	26.8973
	366.971				378.672									407.877				412.971									455.681				431.062									467.72				418.708
	283.986				278.083									310.866				291.9									344.822				327.6									361.131				336.938
	303.889				304.789									315.985				329.152									346.659				330.365									382.714				376.285
1EC1-2	331.614	299.371	59.8243	29.9122	392.327	311.508	75.8674	37.9337						357.715	321.931	73.0083	36.5042	414.238	338.736	88.4917	44.2458						399.554	351.526	72.7663	36.3832	395.118	348.635	64.6094	32.3047						414.458	368.568	80.4939	40.247	435.273	357.527	72.1437	36.0718
	360.94				359.099									396.12				408.25									422.336				403.994									451.054				395.394
	279.906				257.942									306.686				301.193									319.517				330.208									338.202				326.67
	225.023				236.664									227.202				231.265									264.696				265.219									270.558				272.77
1EC2-7	340.723	305.807	43.7538	21.8769	355.796	291.4	48.0152	24.0076						372.089	308.926	50.0801	25.04	361.205	314.381	33.4708	16.7354						334.872	318.36	38.6924	19.3462	360.962	313.713	32.3916	16.1958						347.451	326.266	32.2336	16.1168	391.681	340.46	43.5784	21.7892
	272.159				256.194									258.239				284.816									332.451				287.285									283.397				289.473
	263.997				253.31									281.623				297.227									260.916				303.3									319.857				324.949
	346.351				300.299									323.755				314.276									345.199				303.305									354.362				355.737
K398E	396.772	317.268	63.6774	31.8387	340.48	303.971	35.4027	17.7014						365.771	316.194	48.8811	24.4406	376.731	317.849	44.5597	22.2799						398.607	317.769	58.1462	29.0731	453.103	345.233	73.9403	36.9702						407.168	326.13	61.9398	30.9699	494.377	366.735	88.1801	44.0901
	276.099				269.951									269.483				294.904									283.531				306.212									297.313				313.781
	256.785				277.56									279.235				274.216									268.487				289.919									262.949				302.545
	339.417				327.892									350.289				325.547									320.449				331.697									337.091				356.236
V115R	342.12	316.541	25.6315	12.8157	329.38	303.281	19.9095	9.95476						337.834	295.092	29.6274	14.8137	1091.3	832.618	210.78	105.39						361.058	304.034	42.4191	21.2095	3741.8	3751.77	2542.91	1271.46						312.982	298.027	29.9917	14.9958	6888.14	6365.89	3442.73	1721.37
	303.686				302.097									276.454				790.039									274.141				7249.49									267.001				10755.5
	287.045				280.919									273.86				581.028									269.436				1272.08									279.764				2504.09
	333.315				300.728									292.219				868.11									311.502				2743.71									332.359				5315.88
C375SC548S	311.488	303.433	6.99216	4.03692	307.733	299.655	13.1012	7.56396						327.783	314.909	22.0662	12.7399	709.645	523.93	165.023	95.276						325.61	319.775	5.5827	3.22317	2312.26	1567.73	645.762	372.831						308.905	313.338	16.6815	9.63104	6024.78	3969.51	1789.24	1033.02
	299.883				306.693									327.515				394.127									319.233				1159.99									331.789				2759.42
	298.928				284.539									289.43				468.018									314.484				1230.93									299.322				3124.34

## Sheet: plot mutant
	C375SC548S(Ca)		C375SC548S(EDTA)		V115R(Ca)		V115R(EDTA)		K398E(Ca)		K398E(EDTA)
	Mean of means	SE	Mean of means	SE	Mean of means	SE	Mean of means	SE	Mean of means	SE	Mean of means	SE
T0	299.655	7.564	303.433	4.037	303.281	9.954	316.541	12.815	303.971	17.701	317.268	31.839
T60	523.93	95.276	314.909	12.74	832.618	105.39	295.092	14.813	317.849	22.27	316.195	24.44
R1	1567.73	372.83	319.776	3.223	3751.77	1271.46	304.034	21.209	345.233	36.97	317.769	29.07
R2	3969.51	1033.02	313.338	9.631	6365.89	1721.37	298.027	14.995	366.735	44.09	326.13	30.9699

## Sheet: plot truncation
	1-2Fc(Ca)		1-2Fc(EDTA)		1-3Fc(Ca)		1-3Fc(EDTA)		1-4Fc(Ca)		1-4Fc(EDTA)		1-5Fc(Ca)		1-5Fc(EDTA)		1-6(Ca)		1-6(EDTA)		1-7(Ca)		1-7(EDTA)		2-7(Ca)		2-7(EDTA)
	Mean of means	SE	Mean of means	SE	Mean of means	SE	Mean of means	SE	Mean of means	SE	Mean of means	SE	Mean of means	SE	Mean of means	SE	Mean of means	SE	Mean of means	SE	Mean of means	SE	Mean of means	SE	Mean of means	SE	Mean of means	SE
T0	311.508	37.9337	299.371	29.912	330.724	23.595	324.084	18.6145	294.928	35.37	315.102	40.3348	310.79	29.68	301.661	37.47	301.577	32.1623	308.193	34.3745	302.39	18.613	308.205	19.224	291.4	24.0075	305.807	21.876
T60	338.736	44.24	321.931	36.504	358.547	28.867	355.409	24.636	437.536	79.26	312.204	36.789	541.411	250.225	338.908	41.33	320.486	39.98	318.314	33.97	711.386	204.134	305.112	20.187	314.381	16.73	308.926	25.04
R1	348.635	32.304	351.526	36.383	374.271	26.572	391.544	27.486	766.333	178.087	324.252	44.58	778.782	483.884	332.983	45.314	332.006	33.588	307.509	27.708	2206.17	775.76	308.378	29.417	313.713	16.19	318.36	19.346
R2	357.527	36.0718	368.568	40.25	398.399	26.897	428.557	33.755	1542.9	434.452	333.404	51.833	1500.19	1198.75	348.635	55.64	1633.67	1147.81	310.909	31.469	4742.17	1076.47	290.348	20.736	340.46	21.78	326.266	16.11
