# Supplementary material for: Identification of an adhesive interface for the non-clustered δ1 protocadherin-1 involved in respiratory diseases
Source: Commun Biol. 2019 Sep 30;2:354. doi: 10.1038/s42003-019-0586-0 (PMC6769022; doi:10.1038/s42003-019-0586-0)
Supplement: Supplementary file 4 — Supplementary Data 2 [file 42003_2019_586_MOESM4_ESM.xlsx]

## Sheet: 1-4C375S
2.06 uM			20.6 uM
s	c(s)	Normalized c(s)	s	c(s)	Normalized c(s)
0	0.00673	0.00297	0	0.00395	0.00297
0.10101	0.82856	0.36574	0.10101	0.03313	0.0249
0.20202	8.49217e-07	3.74859e-07	0.20202	3.11608e-09	2.34195e-09
0.30303	2.1277e-15	9.38801e-16	0.30303	3.38121e-18	2.46681e-18
0.40404	6.61774e-14	2.92114e-14	0.40404	9.9e-20	0
0.50505	4.76454e-14	2.10311e-14	0.50505	9.1202e-14	6.85445e-14
0.60606	5.65423e-14	2.49583e-14	0.60606	8.62266e-14	6.48052e-14
0.70707	2.51674e-14	1.11089e-14	0.70707	5.41294e-14	4.06819e-14
0.80808	3.83838e-14	1.69429e-14	0.80808	7.56986e-14	5.68926e-14
0.90909	1.12348e-14	4.95883e-15	0.90909	2.83604e-14	2.13147e-14
1.0101	6.57994e-14	2.90446e-14	1.0101	2.50378e-14	1.88176e-14
1.11111	8.01769e-14	3.53911e-14	1.11111	4.67543e-14	3.5139e-14
1.21212	1.62313e-14	7.16437e-15	1.21212	1.34834e-14	1.01336e-14
1.31313	9.14117e-14	4.03503e-14	1.31313	7.67311e-14	5.76686e-14
1.41414	1.54882e-14	6.83636e-15	1.41414	3.88313e-14	2.91843e-14
1.51515	7.83637e-14	3.45907e-14	1.51515	4.60364e-14	3.45995e-14
1.61616	7.39607e-14	3.26471e-14	1.61616	5.7015e-14	4.28506e-14
1.71717	1.63235e-14	7.20507e-15	1.71717	2.35141e-14	1.76724e-14
1.81818	6.71122e-14	2.96241e-14	1.81818	9.9e-20	0
1.91919	6.07025e-14	2.67947e-14	1.91919	9.90001e-20	7.51569e-26
2.0202	1.53462e-14	6.77368e-15	2.0202	3.99568e-17	2.99559e-17
2.12121	1.21583e-14	5.36648e-15	2.12121	1.55819e-12	1.17109e-12
2.22222	7.43015e-14	3.27976e-14	2.22222	2.76066e-08	2.07483e-08
2.32323	7.13476e-14	3.14937e-14	2.32323	4.87396e-05	3.66312e-05
2.42424	1.2816e-10	5.6572e-11	2.42424	0.00786	0.00591
2.52525	3.14415e-05	1.38788e-05	2.52525	0.13855	0.10413
2.62626	0.05495	0.02426	2.62626	0.43274	0.32523
2.72727	1.49872	0.66156	2.72727	0.48608	0.36532
2.82828	2.26543	1	2.82828	0.30228	0.22718
2.92929	0.45607	0.20132	2.92929	0.163	0.1225
3.0303	0.04067	0.01795	3.0303	0.09897	0.07439
3.13131	0.00384	0.0017	3.13131	0.06518	0.04899
3.23232	0.000520407	0.000229717	3.23232	0.04504	0.03385
3.33333	0.000174891	7.71999e-05	3.33333	0.02823	0.02122
3.43434	0.000136275	6.01541e-05	3.43434	0.01621	0.01218
3.53535	0.000255997	0.000113002	3.53535	0.01007	0.00757
3.63636	0.000863245	0.000381051	3.63636	0.00656	0.00493
3.73737	0.00422	0.00186	3.73737	0.00589	0.00443
3.83838	0.02372	0.01047	3.83838	0.00668	0.00502
3.93939	0.12597	0.0556	3.93939	0.01345	0.01011
4.0404	0.48746	0.21517	4.0404	0.04131	0.03105
4.14141	1.07174	0.47308	4.14141	0.15221	0.1144
4.24242	1.35018	0.59599	4.24242	0.56378	0.42372
4.34343	0.75254	0.33218	4.34343	1.33055	1
4.44444	0.19373	0.08552	4.44444	1.1883	0.89309
4.54545	0.02097	0.00926	4.54545	0.26822	0.20159
4.64646	0.00106	0.000466168	4.64646	0.01077	0.00809
4.74747	2.5383e-05	1.12045e-05	4.74747	5.60235e-05	4.21055e-05
4.84848	3.14504e-07	1.38828e-07	4.84848	3.22247e-08	2.42191e-08
4.94949	2.16904e-09	9.57452e-10	4.94949	2.18644e-14	1.64325e-14
5.05051	9.8538e-12	4.34964e-12	5.05051	5.28175e-17	3.96216e-17
5.15152	8.04137e-16	3.54557e-16	5.15152	9.9e-20	0
5.25253	3.49927e-16	1.54061e-16	5.25253	1.90068e-14	1.42848e-14
5.35354	9.11956e-19	0	5.35354	1.14757e-14	8.6247e-15
5.45455	5.03338e-14	2.22178e-14	5.45455	2.16669e-14	1.62841e-14
5.55556	2.95959e-14	1.30637e-14	5.55556	7.93028e-14	5.96014e-14
5.65657	2.00835e-14	8.8648e-15	5.65657	2.67223e-14	2.00836e-14
5.75758	1.5519e-14	6.84995e-15	5.75758	1.67005e-14	1.25515e-14
5.85859	1.39017e-14	6.13605e-15	5.85859	1.54537e-14	1.16144e-14
5.9596	1.55412e-14	6.85975e-15	5.9596	1.98755e-14	1.49377e-14
6.06061	2.2269e-14	9.82952e-15	6.06061	3.12578e-14	2.34923e-14
6.16162	2.97986e-14	1.31532e-14	6.16162	6.13391e-14	4.61005e-14
6.26263	7.18033e-14	3.16948e-14	6.26263	1.34276e-14	1.00917e-14
6.36364	1.34532e-14	5.93807e-15	6.36364	4.1408e-14	3.11209e-14
6.46465	3.44794e-14	1.52194e-14	6.46465	1.28861e-14	9.68472e-15
6.56566	8.57565e-14	3.7854e-14	6.56566	5.43636e-14	4.08579e-14
6.66667	2.42778e-14	1.07162e-14	6.66667	2.50965e-14	1.88617e-14
6.76768	9.43577e-14	4.16507e-14	6.76768	1.30306e-14	9.79332e-15
6.86869	3.38957e-14	1.49617e-14	6.86869	8.4578e-14	6.35661e-14
6.9697	1.08577e-14	4.79237e-15	6.9697	6.38006e-14	4.79505e-14
7.07071	4.43304e-14	1.95678e-14	7.07071	5.48267e-14	4.1206e-14
7.17172	1.64852e-14	7.27645e-15	7.17172	5.37359e-14	4.03862e-14
7.27273	7.80457e-14	3.44503e-14	7.27273	5.85568e-14	4.40094e-14
7.37374	3.47616e-14	1.5344e-14	7.37374	6.9297e-14	5.20814e-14
7.47475	1.43866e-14	6.35009e-15	7.47475	8.81436e-14	6.62459e-14
7.57576	7.32719e-14	3.23431e-14	7.57576	1.16981e-14	8.79185e-15
7.67677	3.57268e-14	1.577e-14	7.67677	1.71304e-14	1.28746e-14
7.77778	1.65047e-14	7.28506e-15	7.77778	2.56742e-14	1.92959e-14
7.87879	9.25548e-14	4.08549e-14	7.87879	3.88699e-14	2.92133e-14
7.9798	5.05945e-14	2.23329e-14	7.9798	5.87379e-14	4.41455e-14
8.08081	2.71729e-14	1.19942e-14	8.08081	8.85125e-14	6.65232e-14
8.18182	1.43012e-14	6.31239e-15	8.18182	1.36886e-14	1.02879e-14
8.28283	8.1954e-14	3.61755e-14	8.28283	2.27241e-14	1.70787e-14
8.38384	5.03104e-14	2.22075e-14	8.38384	3.70817e-14	2.78694e-14
8.48485	3.10039e-14	1.36853e-14	8.48485	5.95493e-14	4.47553e-14
8.58586	1.93342e-14	8.53405e-15	8.58586	9.36724e-14	7.04012e-14
8.68687	1.22938e-14	5.42629e-15	8.68687	1.54558e-14	1.1616e-14
8.78788	8.87073e-14	3.91565e-14	8.78788	2.68452e-14	2.01759e-14
8.88889	6.58893e-14	2.90843e-14	8.88889	4.52639e-14	3.40189e-14
8.9899	5.06854e-14	2.2373e-14	8.9899	7.39991e-14	5.56153e-14
9.09091	4.04927e-14	1.78738e-14	9.09091	1.17745e-14	8.84927e-15
9.19192	3.36705e-14	1.48623e-14	9.19192	2.15097e-14	1.61659e-14
9.29293	2.94216e-14	1.29868e-14	9.29293	3.75747e-14	2.82399e-14
9.39394	2.68484e-14	1.18509e-14	9.39394	6.3221e-14	4.75149e-14
9.49495	2.57287e-14	1.13567e-14	9.49495	1.03107e-14	7.74913e-15
9.59596	2.56881e-14	1.13388e-14	9.59596	1.94109e-14	1.45886e-14
9.69697	2.66839e-14	1.17783e-14	9.69697	3.46992e-14	2.60788e-14
9.79798	2.87025e-14	1.26694e-14	9.79798	5.94298e-14	4.46655e-14
9.89899	3.18247e-14	1.40476e-14	9.89899	9.82321e-14	7.38281e-14
10	7.24742e-14	3.1991e-14	10	3.52612e-14	2.65011e-14

## Sheet: 1-4C375SK398E
2.06 uM			10.3 uM			20.6 uM
s	c(s)	Normalized c(s)	s	c(s)	Normalized c(s)	s	c(s)	Normalized c(s)
0	0.00511732	0.002	0	0.001862	0.0018	0	0.00387482	0.00148
0.10101	0.266471	0.10396	0.10101	0.101471	0.098	0.10101	0.0880359	0.03361
0.20202	0.0128191	0.005	0.20202	0.0061655	0.00595	0.20202	0.00181103	0.000691341
0.30303	0.00148206	0.000578198	0.30303	0.000476357	0.000460044	0.30303	0.000108809	4.15367e-05
0.40404	0.000571733	0.000223051	0.40404	7.52024e-05	7.2627e-05	0.40404	3.23458e-05	1.23477e-05
0.50505	0.00062736	0.000244753	0.50505	3.09327e-05	2.98734e-05	0.50505	4.08668e-05	1.56005e-05
0.606061	0.00132084	0.000515301	0.606061	3.0964e-05	2.99036e-05	0.606061	0.000121177	4.6258e-05
0.707071	0.00336758	0.00131	0.707071	6.60263e-05	6.37652e-05	0.707071	0.000383883	0.000146543
0.808081	0.00717935	0.0028	0.808081	0.000203105	0.00019615	0.808081	0.000635869	0.000242736
0.909091	0.00955025	0.00373	0.909091	0.000661514	0.00063886	0.909091	0.000306345	0.000116944
1.0101	0.00687607	0.00268	1.0101	0.00151359	0.00146	1.0101	3.57705e-05	1.3655e-05
1.11111	0.00260372	0.00102	1.11111	0.00186965	0.00181	1.11111	1.04374e-06	3.98436e-07
1.21212	0.000572435	0.000223325	1.21212	0.00110135	0.00106	1.21212	1.15009e-08	4.39034e-09
1.31313	8.9176e-05	3.47903e-05	1.31313	0.000315366	0.000304566	1.31313	9.05317e-11	3.45595e-11
1.41414	1.33018e-05	5.18945e-06	1.41414	5.34526e-05	5.16221e-05	1.41414	1.00323e-12	3.82972e-13
1.51515	2.60115e-06	1.01479e-06	1.51515	7.39921e-06	7.14582e-06	1.51515	9.15235e-14	3.49377e-14
1.61616	9.10546e-07	3.55232e-07	1.61616	1.25756e-06	1.21449e-06	1.61616	6.41078e-14	2.4472e-14
1.71717	7.07385e-07	2.75973e-07	1.71717	3.86097e-07	3.72875e-07	1.71717	1.20028e-14	4.58151e-15
1.81818	1.33309e-06	5.2008e-07	1.81818	2.98801e-07	2.88568e-07	1.81818	8.49006e-14	3.24095e-14
1.91919	5.70541e-06	2.22586e-06	1.91919	6.56138e-07	6.33668e-07	1.91919	1.42144e-12	5.42619e-13
2.0202	4.61862e-05	1.80187e-05	2.0202	4.09832e-06	3.95797e-06	2.0202	2.07384e-10	7.91666e-11
2.12121	0.000529714	0.000206658	2.12121	5.45499e-05	5.26818e-05	2.12121	5.9206e-08	2.26012e-08
2.22222	0.00645844	0.00252	2.22222	0.00104827	0.00101	2.22222	1.85167e-05	7.06855e-06
2.32323	0.0638515	0.02491	2.32323	0.0185614	0.01793	2.32323	0.00334266	0.00128
2.42424	0.41846	0.16325	2.42424	0.187878	0.18144	2.42424	0.184247	0.07033
2.52525	1.49269	0.58235	2.52525	0.77271	0.74625	2.52525	1.93596	0.73903
2.62626	2.56324	1	2.62626	1.03546	1	2.62626	2.61959	1
2.72727	1.81934	0.70978	2.72727	0.418929	0.40458	2.72727	0.446465	0.17043
2.82828	0.462128	0.18029	2.82828	0.0545228	0.05266	2.82828	0.0105294	0.00402
2.92929	0.0367995	0.01436	2.92929	0.00276516	0.00267	2.92929	4.868e-05	1.85831e-05
3.0303	0.000895744	0.000349458	3.0303	7.34925e-05	7.09757e-05	3.0303	7.61506e-08	2.90697e-08
3.13131	6.53179e-06	2.54826e-06	3.13131	1.37477e-06	1.32769e-06	3.13131	8.27892e-11	3.16039e-11
3.23232	1.76013e-08	6.86681e-09	3.23232	2.5512e-08	2.46382e-08	3.23232	1.33148e-15	5.07849e-16
3.33333	2.27868e-11	8.88594e-12	3.33333	6.1365e-10	5.92522e-10	3.33333	1.91588e-15	7.30938e-16
3.43434	8.42958e-14	2.89814e-14	3.43434	2.50008e-11	2.40316e-11	3.43434	3.24555e-17	1.1961e-17
3.53535	2.12357e-14	4.37965e-15	3.53535	2.0316e-12	1.84896e-12	3.53535	2.60416e-18	5.6555e-19
3.63636	2.816e-14	7.08104e-15	3.63636	3.59469e-13	2.3409e-13	3.63636	1.12265e-18	0
3.73737	8.3209e-14	2.85574e-14	3.73737	1.41015e-13	2.31173e-14	3.73737	2.05226e-15	7.82999e-16
3.83838	5.32341e-14	1.68632e-14	3.83838	1.17078e-13	0	3.83838	1.15011e-17	3.96186e-18
3.93939	3.51804e-14	9.81992e-15	3.93939	1.83062e-13	6.37243e-14	3.93939	1.72387e-16	6.53783e-17
4.0404	4.71128e-14	1.44751e-14	4.0404	4.94671e-13	3.64662e-13	4.0404	3.10132e-14	1.18385e-14
4.14141	1.13317e-14	5.15793e-16	4.14141	1.95176e-12	1.77185e-12	4.14141	5.02995e-14	1.92009e-14
4.24242	6.95517e-14	2.32292e-14	4.24242	9.97594e-12	9.52124e-12	4.24242	1.92941e-12	7.36531e-13
4.34343	1.00096e-14	0	4.34343	5.79672e-11	5.5869e-11	4.34343	5.95575e-11	2.27354e-11
4.44444	3.30204e-14	8.97723e-15	4.44444	3.50844e-10	3.38716e-10	4.44444	1.31792e-09	5.03102e-10
4.54545	1.49212e-14	1.91617e-15	4.54545	1.98512e-09	1.91703e-09	4.54545	1.99207e-08	7.60451e-09
4.64646	1.01913e-14	7.08868e-17	4.64646	9.97577e-09	9.63403e-09	4.64646	2.07646e-07	7.92666e-08
4.74747	9.25e-14	3.21821e-14	4.74747	4.37678e-08	4.22688e-08	4.74747	1.53751e-06	5.86928e-07
4.84848	5.86654e-14	1.89821e-14	4.84848	1.61451e-07	1.55922e-07	4.84848	8.37009e-06	3.19519e-06
4.94949	5.12322e-14	1.60822e-14	4.94949	5.08037e-07	4.90639e-07	4.94949	3.49761e-05	1.33517e-05
5.05051	7.30238e-14	2.45838e-14	5.05051	1.39393e-06	1.34619e-06	5.05051	0.000116633	4.45234e-05
5.15152	7.44219e-14	2.51293e-14	5.15152	3.38065e-06	3.26488e-06	5.15152	0.000306994	0.000117192
5.25253	1.65155e-14	2.53815e-15	5.25253	7.50495e-06	7.24794e-06	5.25253	0.000680699	0.000259849
5.35354	4.03481e-13	1.53505e-13	5.35354	1.56588e-05	1.51226e-05	5.35354	0.00128543	0.000490699
5.45455	9.58114e-12	3.734e-12	5.45455	3.10745e-05	3.00103e-05	5.45455	0.00205501	0.000784478
5.55556	1.77695e-10	6.93205e-11	5.55556	5.97398e-05	5.7694e-05	5.55556	0.00286702	0.00109
5.65657	2.60132e-09	1.01485e-09	5.65657	0.000109963	0.000106197	5.65657	0.003493	0.00133
5.75758	2.97144e-08	1.15925e-08	5.75758	0.00019294	0.000186333	5.75758	0.0038319	0.00146
5.85859	2.67954e-07	1.04537e-07	5.85859	0.000322212	0.000311178	5.85859	0.00377434	0.00144
5.9596	1.89517e-06	7.39365e-07	5.9596	0.000497891	0.00048084	5.9596	0.00349607	0.00133
6.06061	1.06396e-05	4.15084e-06	6.06061	0.000719113	0.000694487	6.06061	0.0029909	0.00114
6.16162	4.61945e-05	1.80219e-05	6.16162	0.000959472	0.000926614	6.16162	0.00250273	0.00095539
6.26263	0.000156376	6.10072e-05	6.26263	0.00118117	0.00114	6.26263	0.00195616	0.000746743
6.36364	0.000417907	0.000163039	6.36364	0.00134847	0.0013	6.36364	0.00152645	0.000582706
6.46465	0.000868638	0.000338883	6.46465	0.00143043	0.00138	6.46465	0.00121519	0.000463886
6.56566	0.00143432	0.000559573	6.56566	0.00143428	0.00139	6.56566	0.000955351	0.000364695
6.66667	0.00187427	0.000731211	6.66667	0.00135031	0.0013	6.66667	0.000774932	0.000295822
6.76768	0.00199863	0.000779728	6.76768	0.00121582	0.00117	6.76768	0.000657801	0.000251108
6.86869	0.00177685	0.000693205	6.86869	0.0010562	0.00102	6.86869	0.000569959	0.000217576
6.9697	0.00133783	0.000521929	6.9697	0.000882617	0.000852391	6.9697	0.000524796	0.000200335
7.07071	0.000902256	0.000351998	7.07071	0.000721087	0.000696393	7.07071	0.000517562	0.000197574
7.17172	0.00054303	0.000211853	7.17172	0.000582042	0.00056211	7.17172	0.000522535	0.000199472
7.27273	0.000310381	0.000121089	7.27273	0.000465826	0.000449873	7.27273	0.000554457	0.000211658
7.37374	0.000175843	6.86018e-05	7.37374	0.000372216	0.000359469	7.37374	0.000631346	0.000241009
7.47475	0.000102674	4.00563e-05	7.47475	0.000304497	0.000294069	7.47475	0.000714567	0.000272778
7.57576	6.19762e-05	2.41789e-05	7.57576	0.000252632	0.00024398	7.57576	0.00081937	0.000312786
7.67677	4.02764e-05	1.57131e-05	7.67677	0.000217959	0.000210495	7.67677	0.000939182	0.000358523
7.77778	2.93565e-05	1.14529e-05	7.77778	0.000196581	0.000189849	7.77778	0.00107867	0.000411771
7.87879	2.30552e-05	8.99455e-06	7.87879	0.000185743	0.000179382	7.87879	0.00114552	0.00043729
7.9798	2.02241e-05	7.89005e-06	7.9798	0.000181472	0.000175257	7.9798	0.00115535	0.000441042
8.08081	1.95614e-05	7.63151e-06	8.08081	0.00018441	0.000178095	8.08081	0.00110287	0.000421009
8.18182	2.15176e-05	8.39469e-06	8.18182	0.000193128	0.000186514	8.18182	0.00103553	0.000395302
8.28283	2.48199e-05	9.68302e-06	8.28283	0.000207638	0.000200527	8.28283	0.000859945	0.000328275
8.38384	3.09856e-05	1.20885e-05	8.38384	0.000221004	0.000213436	8.38384	0.000686011	0.000261877
8.48485	4.13663e-05	1.61383e-05	8.48485	0.000235926	0.000227847	8.48485	0.000533938	0.000203825
8.58586	5.77859e-05	2.25441e-05	8.58586	0.000249228	0.000240693	8.58586	0.000412512	0.000157472
8.68687	8.47936e-05	3.30806e-05	8.68687	0.000259066	0.000250194	8.68687	0.000340888	0.00013013
8.78788	0.000123983	4.83696e-05	8.78788	0.000270088	0.000260839	8.78788	0.000267903	0.000102269
8.88889	0.00018293	7.13667e-05	8.88889	0.000275671	0.00026623	8.88889	0.000226768	8.65662e-05
8.9899	0.000271165	0.00010579	8.9899	0.000284272	0.000274537	8.9899	0.000208365	7.95411e-05
9.09091	0.000398934	0.000155637	9.09091	0.000299034	0.000288793	9.09091	0.00021164	8.07913e-05
9.19192	0.000602155	0.000234919	9.19192	0.000339098	0.000327485	9.19192	0.000265184	0.000101231
9.29293	0.000853752	0.000333075	9.29293	0.000385905	0.000372689	9.29293	0.000322372	0.000123062
9.39394	0.00120972	0.00047195	9.39394	0.000472092	0.000455925	9.39394	0.000442862	0.000169058
9.49495	0.00171716	0.000669918	9.49495	0.000626703	0.000605241	9.49495	0.00067712	0.000258483
9.59596	0.00244826	0.000955143	9.59596	0.000904288	0.00087332	9.59596	0.00113877	0.000434713
9.69697	0.00351676	0.00137	9.69697	0.00142456	0.00138	9.69697	0.00206006	0.000786406
9.79798	0.00542307	0.00212	9.79798	0.00254923	0.00246	9.79798	0.0039162	0.00149
9.89899	0.00790277	0.00308	9.89899	0.00465382	0.00449	9.89899	0.00823368	0.00314
10	0.0238919	0.00932	10	0.0183208	0.01769	10	0.0317794	0.01213

## Sheet: 1-5C375SC548S
0.67 uM			1.00 uM			1.34 uM			1.67 uM			5.02 uM			8.36 uM			16.71 uM
s	c(s)	Normalized c(s)	s	c(s)	Normalized c(s)	s	c(s)	Normalized c(s)	s	c(s)	Normalized c(s)	s	c(s)	Normalized c(s)	s	c(s)	Normalized c(s)	s	c(s)	Normalized c(s)
0	0.00169	0.00959	0	0.00288	0.00641	0	0.0037	0.0062	0	0.00478	0.00569	0	0.01074	0.0023	0	0.00178	0.00378	0	0.00344	0.00359
0.10101	0.1584	0.95451	0.10101	0.26145	0.58165	0.10101	0.19826	0.33179	0.10101	0.20063	0.2389	0.15152	2.79526e-06	5.98114e-07	0.10101	0.02284	0.04853	0.10101	0.02972	0.03103
0.20202	0.02777	0.16681	0.20202	0.00559	0.01243	0.20202	0.00105	0.00176	0.20202	0.000651508	0.000775779	0.30303	6.3277e-13	1.33981e-13	0.20202	0.00027544	0.000585236	0.20202	3.30092e-05	3.4459e-05
0.30303	0.00646	0.03833	0.30303	6.35694e-05	0.000141422	0.30303	1.67064e-06	2.79581e-06	0.30303	7.48541e-07	8.91321e-07	0.45454	7.77872e-15	2.48707e-16	0.30303	5.59569e-06	1.18893e-05	0.30303	9.6e-09	1.00217e-08
0.40404	0.00213	0.0122	0.40404	8.22993e-07	1.8309e-06	0.40404	2.38319e-09	3.98826e-09	0.40404	1.01066e-09	1.20344e-09	0.60606	2.56301e-14	4.06844e-15	0.40404	3.15142e-07	6.69592e-07	0.40404	1.3553e-12	1.41483e-12
0.50505	0.001	0.00544	0.50505	2.11601e-08	4.70745e-08	0.50505	7.46244e-12	1.24884e-11	0.50505	3.92251e-12	4.6707e-12	0.75758	1.19145e-12	2.53524e-13	0.50505	5.75325e-08	1.22241e-07	0.50505	1.43141e-16	1.49325e-16
0.60606	0.000672976	0.00344	0.60606	1.60194e-09	3.56379e-09	0.60606	1.03855e-13	1.73799e-13	0.60606	8.33182e-14	9.92056e-14	0.90909	1.87853e-08	4.01957e-09	0.60606	3.40585e-08	7.23651e-08	0.60606	9.9e-20	0
0.70707	0.000619778	0.00312	0.70707	4.46911e-10	9.94212e-10	0.70707	7.18559e-14	1.20249e-13	0.70707	4.79719e-14	5.71172e-14	1.06061	0.000107578	2.30189e-05	0.70707	4.81471e-08	1.023e-07	0.70707	9.9e-20	0
0.80808	0.000749147	0.0039	0.80808	4.59192e-10	1.02153e-09	0.80808	8.7033e-15	1.45632e-14	0.80808	6.92411e-14	8.24434e-14	1.21212	0.02645	0.00566	0.80808	1.47808e-07	3.14052e-07	0.80808	4.93802e-14	5.1549e-14
0.90909	0.00109	0.00596	0.90909	1.55195e-09	3.45257e-09	0.90909	5.48186e-14	9.17369e-14	0.90909	2.43738e-13	2.90225e-13	1.36364	0.18008	0.03853	0.90909	7.32844e-07	1.5571e-06	0.90909	9.9e-20	0
1.0101	0.00176	0.01001	1.0101	1.34713e-08	2.99694e-08	1.0101	1.88303e-12	3.15124e-12	1.0101	1.23201e-11	1.46701e-11	1.51515	0.06928	0.01482	1.0101	4.72506e-06	1.00395e-05	1.0101	9.9e-20	0
1.11111	0.00291	0.01696	1.11111	2.07033e-07	4.60583e-07	1.11111	1.82196e-10	3.04904e-10	1.11111	1.75381e-09	2.08834e-09	1.66667	0.00652	0.0014	1.11111	3.06503e-05	6.51236e-05	1.11111	9.9e-20	0
1.21212	0.00464	0.02737	1.21212	3.92824e-06	8.73909e-06	1.21212	2.57003e-08	4.30093e-08	1.21212	2.61751e-07	3.11678e-07	1.81818	0.000819574	0.000175368	1.21212	0.000182421	0.000387595	1.21212	9.9e-20	0
1.31313	0.00653	0.03877	1.31313	6.12628e-05	0.00013629	1.31313	3.04156e-06	5.09003e-06	1.31313	2.84446e-05	3.38702e-05	1.9697	0.000414497	8.86917e-05	1.31313	0.000698302	0.00148	1.31313	9.9e-20	0
1.41414	0.00784	0.04666	1.41414	0.000622639	0.00139	1.41414	0.000150997	0.000252693	1.41414	0.00101	0.0012	2.12121	0.00106	0.000227701	1.41414	0.00202	0.0043	1.41414	9.9e-20	0
1.51515	0.00821	0.0489	1.51515	0.00352	0.00784	1.51515	0.00264	0.00443	1.51515	0.01142	0.0136	2.27273	0.00864	0.00185	1.51515	0.00314	0.00668	1.51515	3.94052e-17	4.10326e-17
1.61616	0.00772	0.04592	1.61616	0.01016	0.02259	1.61616	0.01477	0.02472	1.61616	0.03131	0.03728	2.42424	0.08665	0.01854	1.61616	0.00371	0.00788	1.61616	8.90125e-14	9.2922e-14
1.71717	0.0068	0.04037	1.71717	0.01677	0.03731	1.71717	0.02985	0.04996	1.71717	0.03827	0.04557	2.57576	0.50299	0.10763	1.71717	0.00314	0.00667	1.71717	1.30523e-10	1.36256e-10
1.81818	0.00626	0.03713	1.81818	0.01877	0.04176	1.81818	0.03062	0.05125	1.81818	0.02333	0.02778	2.72727	1.16795	0.24991	1.81818	0.00247	0.00525	1.81818	4.25744e-08	4.44444e-08
1.91919	0.00634	0.03762	1.91919	0.01712	0.03809	1.91919	0.02198	0.03679	1.91919	0.01297	0.01545	2.87879	1.20017	0.25681	1.91919	0.00212	0.00451	1.91919	4.42444e-06	4.61877e-06
2.0202	0.00748	0.0445	2.0202	0.01521	0.03384	2.0202	0.01557	0.02606	2.0202	0.00908	0.01081	3.0303	0.72106	0.15429	2.0202	0.00216	0.00459	2.0202	0.000171218	0.000178738
2.12121	0.01037	0.0619	2.12121	0.01573	0.035	2.12121	0.01417	0.02371	2.12121	0.00907	0.0108	3.18182	0.32052	0.06858	2.12121	0.00312	0.00663	2.12121	0.00181	0.00189
2.22222	0.01645	0.09858	2.22222	0.01995	0.04439	2.22222	0.01743	0.02916	2.22222	0.01474	0.01755	3.33333	0.12158	0.02602	2.22222	0.00548	0.01164	2.22222	0.0103	0.01076
2.32323	0.02777	0.16681	2.32323	0.0297	0.06607	2.32323	0.0293	0.04903	2.32323	0.03007	0.0358	3.48485	0.04441	0.0095	2.32323	0.01142	0.02427	2.32323	0.03303	0.03448
2.42424	0.04668	0.28085	2.42424	0.04939	0.10988	2.42424	0.05666	0.09482	2.42424	0.07447	0.08868	3.63636	0.02022	0.00433	2.42424	0.02481	0.05271	2.42424	0.06698	0.06993
2.52525	0.07192	0.43306	2.52525	0.08155	0.18142	2.52525	0.10932	0.18295	2.52525	0.16084	0.19152	3.78788	0.01649	0.00353	2.52525	0.04829	0.1026	2.52525	0.10827	0.11303
2.62626	0.0952	0.57343	2.62626	0.12688	0.28227	2.62626	0.18702	0.31298	2.62626	0.26838	0.31957	3.93939	0.03111	0.00666	2.62626	0.07684	0.16327	2.62626	0.15091	0.15753
2.72727	0.10702	0.64473	2.72727	0.16692	0.37135	2.72727	0.24935	0.41728	2.72727	0.3528	0.4201	4.09091	0.14224	0.03043	2.72727	0.10265	0.21811	2.72727	0.1637	0.17089
2.82828	0.10306	0.62082	2.82828	0.18654	0.415	2.82828	0.26586	0.44491	2.82828	0.33597	0.40006	4.24242	1.04036	0.22261	2.82828	0.10701	0.22736	2.82828	0.14877	0.1553
2.92929	0.08803	0.53022	2.92929	0.17731	0.39445	2.92929	0.22597	0.37816	2.92929	0.26095	0.31072	4.39394	4.67346	1	2.92929	0.09518	0.20223	2.92929	0.13639	0.14238
3.0303	0.07102	0.42762	3.0303	0.14719	0.32746	3.0303	0.16605	0.27789	3.0303	0.18587	0.22133	4.54545	3.92435	0.83971	3.0303	0.07202	0.15303	3.0303	0.1213	0.12663
3.13131	0.05692	0.34263	3.13131	0.11381	0.25318	3.13131	0.11704	0.19586	3.13131	0.12781	0.15219	4.69697	0.21896	0.04685	3.13131	0.04769	0.10132	3.13131	0.09373	0.09784
3.23232	0.04808	0.2893	3.23232	0.08471	0.18845	3.23232	0.08411	0.14076	3.23232	0.09667	0.11511	4.84848	0.00051376	0.000109931	3.23232	0.02983	0.06337	3.23232	0.07466	0.07794
3.33333	0.04417	0.2657	3.33333	0.06441	0.14329	3.33333	0.06516	0.10904	3.33333	0.0786	0.0936	5	6.24621e-08	1.33653e-08	3.33333	0.01793	0.03809	3.33333	0.05727	0.05979
3.43434	0.04457	0.26815	3.43434	0.05194	0.11556	3.43434	0.05544	0.09278	3.43434	0.07343	0.08744	5.15152	9.35801e-13	1.98822e-13	3.43434	0.01083	0.02301	3.43434	0.04111	0.04291
3.53535	0.04912	0.29556	3.53535	0.04544	0.10109	3.53535	0.05154	0.08626	3.53535	0.07337	0.08737	5.30303	6.6164e-15	0	3.53535	0.00715	0.01519	3.53535	0.0288	0.03006
3.63636	0.05832	0.35107	3.63636	0.04381	0.09746	3.63636	0.05448	0.09118	3.63636	0.07974	0.09495	5.45455	7.33012e-15	1.52718e-16	3.63636	0.00551	0.01171	3.63636	0.02112	0.02205
3.73737	0.0726	0.43716	3.73737	0.05098	0.11342	3.73737	0.06413	0.10732	3.73737	0.0865	0.103	5.60606	6.36931e-14	1.22129e-14	3.73737	0.00527	0.01121	3.73737	0.01678	0.01752
3.83838	0.0918	0.55293	3.83838	0.06594	0.1467	3.83838	0.08095	0.13547	3.83838	0.10733	0.1278	5.75758	1.10109e-14	9.4031e-16	3.83838	0.00664	0.01411	3.83838	0.01677	0.01751
3.93939	0.11522	0.69414	3.93939	0.09766	0.21727	3.93939	0.11738	0.19643	3.93939	0.13698	0.16311	5.90909	3.99365e-14	7.12964e-15	3.93939	0.01109	0.02357	3.93939	0.02151	0.02246
4.0404	0.13961	0.84119	4.0404	0.15422	0.3431	4.0404	0.18015	0.30149	4.0404	0.19194	0.22856	6.06061	3.30014e-14	5.64571e-15	4.0404	0.02356	0.05006	4.0404	0.03879	0.0405
4.14141	0.15866	0.9561	4.14141	0.25147	0.55944	4.14141	0.28138	0.47088	4.14141	0.29425	0.35038	6.21212	4.77292e-14	8.79708e-15	4.14141	0.0577	0.12259	4.14141	0.0872	0.09102
4.24242	0.16594	1	4.24242	0.36389	0.80954	4.24242	0.42835	0.71685	4.24242	0.47653	0.56742	6.36364	9.41593e-15	5.99027e-16	4.24242	0.14596	0.31012	4.24242	0.21952	0.22916
4.34343	0.15644	0.94272	4.34343	0.4495	1	4.34343	0.57849	0.96809	4.34343	0.69379	0.82613	6.51515	3.22919e-14	5.4939e-15	4.34343	0.31186	0.66262	4.34343	0.54737	0.57142
4.44444	0.13077	0.78794	4.44444	0.41125	0.91489	4.44444	0.59755	1	4.44444	0.83981	1	6.66667	1.43308e-14	1.65068e-15	4.44444	0.47065	1	4.44444	0.95793	1
4.54545	0.0963	0.58005	4.54545	0.2579	0.57375	4.54545	0.44078	0.73764	4.54545	0.70776	0.84276	6.81818	8.23759e-15	3.46893e-16	4.54545	0.42174	0.89608	4.54545	0.93056	0.97143
4.64646	0.06124	0.36869	4.64646	0.10829	0.24091	4.64646	0.21898	0.36646	4.64646	0.37592	0.44762	6.9697	6.07913e-14	1.1592e-14	4.64646	0.20107	0.42722	4.64646	0.44681	0.46643
4.74747	0.03502	0.21056	4.74747	0.03028	0.06737	4.74747	0.07012	0.11734	4.74747	0.11671	0.13897	7.12121	4.7789e-14	8.80988e-15	4.74747	0.04783	0.10162	4.74747	0.09063	0.09461
4.84848	0.01801	0.10796	4.84848	0.0058	0.0129	4.84848	0.01427	0.02388	4.84848	0.02067	0.02462	7.27273	3.80872e-14	6.73394e-15	4.84848	0.00563	0.01196	4.84848	0.00773	0.00807
4.94949	0.00868	0.05174	4.94949	0.000812916	0.00181	4.94949	0.00212	0.00354	4.94949	0.00218	0.0026	7.42424	2.93397e-14	4.8622e-15	4.94949	0.000357746	0.000760114	4.94949	0.00031282	0.00032656
5.05051	0.00401	0.02356	5.05051	9.03325e-05	0.000200961	5.05051	0.000241438	0.000404045	5.05051	0.000144648	0.000172239	7.57576	2.2075e-14	3.30774e-15	5.05051	1.36468e-05	2.89958e-05	5.05051	7.5053e-06	7.83495e-06
5.15152	0.00187	0.01068	5.15152	9.10676e-06	2.02597e-05	5.15152	2.28357e-05	3.82154e-05	5.15152	7.44947e-06	8.87041e-06	7.72727	1.70606e-14	2.23479e-15	5.15152	3.71335e-07	7.88987e-07	5.15152	1.44067e-07	1.50395e-07
5.25253	0.00091527	0.0049	5.25253	9.04197e-07	2.01155e-06	5.25253	2.03035e-06	3.39778e-06	5.25253	3.36023e-07	4.00117e-07	7.87879	1.4598e-14	1.70786e-15	5.25253	9.15283e-09	1.94473e-08	5.25253	2.83009e-09	2.95439e-09
5.35354	0.000482345	0.00229	5.35354	9.51233e-08	2.11619e-07	5.35354	1.8738e-07	3.13579e-07	5.35354	1.48521e-08	1.76851e-08	8.0303	1.5071e-14	1.80907e-15	5.35354	2.38169e-10	5.06045e-10	5.35354	7.80343e-11	8.14617e-11
5.45455	0.000280463	0.00107	5.45455	1.14824e-08	2.55447e-08	5.45455	1.95566e-08	3.27279e-08	5.45455	7.61831e-10	9.07146e-10	8.18182	1.96535e-14	2.7896e-15	5.45455	7.60597e-12	1.61606e-11	5.45455	3.68464e-12	3.84648e-12
5.55556	0.000184451	0.00049436	5.55556	1.65749e-09	3.68737e-09	5.55556	2.36929e-09	3.96499e-09	5.55556	4.9108e-11	5.84751e-11	8.33333	3.24437e-14	5.52638e-15	5.55556	3.39932e-13	7.22189e-13	5.55556	3.68231e-13	3.84404e-13
5.65657	0.000135932	0.000201793	5.65657	2.99379e-10	6.66e-10	5.65657	3.42175e-10	5.72628e-10	5.65657	4.36303e-12	5.19525e-12	8.48485	6.54246e-14	1.25834e-14	5.65657	2.21244e-14	4.69335e-14	5.65657	7.81655e-14	8.15986e-14
5.75758	0.000112428	6.00644e-05	5.75758	6.98686e-11	1.55412e-10	5.75758	6.15476e-11	1.03e-10	5.75758	5.72092e-13	6.8121e-13	8.63636	1.66809e-14	2.15354e-15	5.75758	2.34736e-15	4.91261e-15	5.75758	7.76185e-14	8.10276e-14
5.85859	0.000102969	3.02704e-06	5.85859	2.09704e-11	4.66287e-11	5.85859	1.31538e-11	2.20128e-11	5.85859	1.1409e-13	1.35847e-13	8.78788	4.74821e-14	8.74421e-15	5.85859	4.00527e-16	7.76114e-16	5.85859	4.28347e-14	4.4716e-14
5.9596	0.000102467	0	5.9596	8.2486e-12	1.83267e-11	5.9596	3.4155e-12	5.71582e-12	5.9596	3.50421e-14	4.17211e-14	8.93939	1.45366e-14	1.69472e-15	5.9596	1.60567e-14	3.40413e-14	5.9596	4.34006e-14	4.53067e-14
6.06061	0.000109707	4.36569e-05	6.06061	4.16e-12	9.23083e-12	6.06061	1.01575e-12	1.69985e-12	6.06061	6.03866e-14	7.18999e-14	9.09091	4.87543e-14	9.01642e-15	6.06061	5.41031e-17	4.00569e-17	6.06061	9.77117e-14	1.02003e-13
6.16162	0.000124359	0.000132008	6.16162	2.67026e-12	5.91663e-12	6.16162	3.48947e-13	5.83959e-13	6.16162	4.46076e-14	5.31112e-14	9.24242	1.42586e-14	1.63523e-15	6.16162	2.59879e-16	4.77275e-16	6.16162	2.94961e-13	3.07916e-13
6.26263	0.000147673	0.00027259	6.26263	2.06113e-12	4.56151e-12	6.26263	1.24235e-13	2.07905e-13	6.26263	4.39893e-14	5.23749e-14	9.39394	4.83393e-14	8.92763e-15	6.26263	3.52504e-17	0	6.26263	1.09579e-12	1.14392e-12
6.36364	0.000180899	0.000472942	6.36364	1.88931e-12	4.17927e-12	6.36364	5.27758e-14	8.83182e-14	6.36364	6.76807e-14	8.05853e-14	9.54545	1.27636e-14	1.31534e-15	6.36364	2.07416e-15	4.33213e-15	6.36364	4.31977e-12	4.5095e-12
6.46465	0.000229267	0.000764599	6.46465	1.87925e-12	4.15689e-12	6.46465	7.56437e-14	1.26588e-13	6.46465	3.24581e-14	3.86442e-14	9.69697	3.5349e-14	6.14804e-15	6.46465	9.60286e-15	2.03286e-14	6.46465	1.85678e-11	1.93833e-11
6.56566	0.000296135	0.00117	6.56566	1.97693e-12	4.37419e-12	6.56566	9.78553e-15	1.63743e-14	6.56566	6.94442e-14	8.26852e-14	9.84848	7.45353e-15	1.79124e-16	6.56566	7.28956e-14	1.54809e-13	6.56566	7.92755e-11	8.27574e-11
6.66667	0.000386209	0.00171	6.66667	2.02647e-12	4.4844e-12	6.66667	5.16159e-14	8.63772e-14	6.66667	1.54359e-13	1.83797e-13	10	1.4513e-14	1.68967e-15	6.66667	8.22067e-16	1.67177e-15	6.66667	3.2496e-10	3.39233e-10
6.76768	0.000504017	0.00242	6.76768	1.90991e-12	4.22509e-12	6.76768	1.65702e-15	2.77124e-15	6.76768	3.34007e-13	3.97712e-13	10.1515	2.21678e-14	3.3276e-15	6.76768	8.40273e-14	1.7846e-13	6.76768	1.3068e-09	1.3642e-09
6.86869	0.000655113	0.00333	6.86869	1.5953e-12	3.52519e-12	6.86869	1.24209e-14	2.07845e-14	6.86869	6.21716e-13	7.403e-13	10.303	2.85359e-14	4.69021e-15	6.86869	8.69558e-15	1.84009e-14	6.86869	4.88865e-09	5.10337e-09
6.9697	0.000841714	0.00446	6.9697	1.13363e-12	2.49812e-12	6.9697	1.58043e-14	2.64466e-14	6.9697	9.16576e-13	1.0914e-12	10.4545	3.47399e-14	6.0177e-15	6.9697	2.01865e-14	4.2816e-14	6.9697	1.77012e-08	1.84787e-08
7.07071	0.00106	0.00575	7.07071	6.74217e-13	1.47607e-12	7.07071	6.14019e-17	1.00982e-16	7.07071	1.0366e-12	1.23432e-12	10.6061	4.01699e-14	7.17958e-15	7.07071	9.16516e-14	1.9466e-13	7.07071	5.61605e-08	5.86272e-08
7.17172	0.00129	0.00714	7.17172	3.34016e-13	7.19228e-13	7.17172	1.7133e-17	2.68986e-17	7.17172	8.23531e-13	9.8061e-13	10.7576	5.01206e-14	9.30878e-15	7.17172	3.79943e-13	8.07201e-13	7.17172	1.74964e-07	1.82649e-07
7.27273	0.00151	0.00849	7.27273	1.37082e-13	2.81112e-13	7.27273	4.35582e-18	5.51609e-18	7.27273	4.7853e-13	5.69802e-13	10.9091	7.0852e-15	1.00311e-16	7.27273	1.66215e-12	3.53155e-12	7.27273	4.94372e-07	5.16086e-07
7.37374	0.00171	0.00968	7.37374	4.87145e-14	8.45218e-14	7.37374	1.05967e-18	0	7.37374	1.96717e-13	2.34235e-13	11.0606	1.36063e-14	1.49566e-15	7.37374	7.15799e-12	1.52087e-11	7.37374	1.25339e-06	1.30844e-06
7.47475	0.00185	0.01051	7.47475	1.53379e-14	1.02694e-14	7.47475	1.75669e-14	2.93963e-14	7.47475	1.73529e-14	2.06578e-14	11.2121	3.21368e-14	5.46071e-15	7.47475	2.97866e-11	6.32884e-11	7.47475	2.82796e-06	2.95217e-06
7.57576	0.0019	0.01087	7.57576	6.26515e-14	1.15527e-13	7.57576	4.55226e-14	7.618e-14	7.57576	5.7358e-14	6.82936e-14	11.3636	7.95354e-15	2.86114e-16	7.57576	1.16397e-10	2.47312e-10	7.57576	6.03238e-06	6.29733e-06
7.67677	0.00186	0.01062	7.67677	1.45594e-14	8.53745e-15	7.67677	1.13587e-14	1.90069e-14	7.67677	1.1198e-14	1.33289e-14	11.5152	2.988e-14	4.97781e-15	7.67677	4.3354e-10	9.21155e-10	7.67677	1.16803e-05	1.21933e-05
7.77778	0.00174	0.00988	7.77778	4.3566e-14	7.3068e-14	7.77778	3.6475e-14	6.10389e-14	7.77778	1.79155e-15	2.1282e-15	11.6667	1.09173e-14	9.20282e-16	7.77778	1.5212e-09	3.23214e-09	7.77778	1.99929e-05	2.0871e-05
7.87879	0.00155	0.00873	7.87879	1.08313e-14	2.43603e-16	7.87879	1.01015e-14	1.6903e-14	7.87879	2.37512e-16	2.7774e-16	11.8182	5.86691e-14	1.11379e-14	7.87879	4.95957e-09	1.05377e-08	7.87879	3.34286e-05	3.48969e-05
7.9798	0.00131	0.00726	7.9798	3.55041e-14	5.51328e-14	7.9798	3.59392e-14	6.01423e-14	7.9798	2.9665e-17	3.02472e-17	11.9697	2.85033e-14	4.68323e-15	7.9798	1.56019e-08	3.31498e-08	7.9798	5.10735e-05	5.33167e-05
8.08081	0.00106	0.00579	8.08081	1.07218e-14	0	8.08081	1.17733e-14	1.97008e-14	8.08081	4.26311e-18	0	12.1212	2.28584e-14	3.47537e-15	8.08081	4.62718e-08	9.83151e-08	8.08081	7.2503e-05	7.56875e-05
8.18182	0.000834824	0.00442	8.18182	4.1885e-14	6.93283e-14	8.18182	4.91508e-14	8.22518e-14	8.18182	2.80993e-14	3.3454e-14	12.2727	1.65231e-14	2.11978e-15	8.18182	1.30922e-07	2.78174e-07	8.18182	9.42997e-05	9.84415e-05
8.28283	0.000635335	0.00321	8.28283	1.58338e-14	1.13726e-14	8.28283	1.93921e-14	3.24508e-14	8.28283	7.86586e-14	9.36572e-14	12.4242	2.07648e-14	3.02739e-15	8.28283	3.50685e-07	7.45111e-07	8.28283	0.000120274	0.000125557
8.38384	0.000474404	0.00224	8.38384	7.78755e-14	1.49396e-13	8.38384	9.78937e-14	1.63823e-13	8.38384	1.79605e-14	2.13813e-14	12.5758	3.35534e-14	5.76382e-15	8.38384	9.20494e-07	1.9558e-06	8.38384	0.000144298	0.000150636
8.48485	0.000353468	0.00151	8.48485	3.9831e-14	6.47588e-14	8.48485	4.90496e-14	8.20825e-14	8.48485	5.49787e-14	6.54605e-14	12.7273	4.59177e-14	8.40947e-15	8.48485	2.33098e-06	4.9527e-06	8.48485	0.000156417	0.000163287
8.58586	0.000264791	0.000978808	8.58586	2.15281e-14	2.40406e-14	8.58586	2.34079e-14	3.91712e-14	8.58586	1.39257e-14	1.65769e-14	12.8788	1.44115e-12	3.06953e-13	8.58586	5.70304e-06	1.21174e-05	8.58586	0.000177372	0.000185163
8.68687	0.000203052	0.000606524	8.68687	1.21817e-14	3.24782e-15	8.68687	1.1888e-14	1.98927e-14	8.68687	4.84146e-14	5.76443e-14	13.0303	2.35856e-11	5.04529e-12	8.68687	1.31736e-05	2.79903e-05	8.68687	0.000197196	0.000205857
8.78788	0.000159277	0.000342562	8.78788	8.46954e-14	1.64568e-13	8.78788	7.04389e-14	1.17877e-13	8.78788	1.49927e-14	1.78474e-14	13.1818	3.54323e-10	7.58146e-11	8.78788	3.00065e-05	6.37557e-05	8.78788	0.000215026	0.00022447
8.88889	0.000131777	0.000176738	8.88889	6.31386e-14	1.16611e-13	8.88889	4.23428e-14	7.08587e-14	8.88889	5.89818e-14	7.02272e-14	13.3333	4.48607e-09	9.59902e-10	8.88889	6.43488e-05	0.000136724	8.88889	0.000235469	0.000245811
8.9899	0.000114941	7.52177e-05	8.9899	5.07828e-14	8.91231e-14	8.9899	2.60832e-14	4.36483e-14	8.9899	2.15256e-14	2.56264e-14	13.4848	4.63901e-08	9.92628e-09	8.9899	0.000130396	0.000277056	8.9899	0.000245157	0.000255925
9.09091	0.000106565	2.47108e-05	9.09091	4.12083e-14	6.78228e-14	9.09091	1.57256e-14	2.63149e-14	9.09091	9.42269e-14	1.12195e-13	13.6364	3.86317e-07	8.26619e-08	9.09091	0.000241862	0.000513891	9.09091	0.000288538	0.000301211
9.19192	0.000105344	1.73482e-05	9.19192	3.93768e-14	6.37483e-14	9.19192	1.08564e-14	1.81664e-14	9.19192	4.21638e-14	5.02012e-14	13.7879	2.58227e-06	5.52539e-07	9.19192	0.000434204	0.000922566	9.19192	0.000345691	0.000360874
9.29293	0.000110626	4.91985e-05	9.29293	3.96468e-14	6.4349e-14	9.29293	8.31884e-14	1.39214e-13	9.29293	1.83899e-14	2.18926e-14	13.9394	1.43954e-05	3.08024e-06	9.29293	0.000724389	0.00154	9.29293	0.000434298	0.000453373
9.39394	0.000125644	0.000139756	9.39394	4.2068e-14	6.97354e-14	9.39394	6.76741e-14	1.1325e-13	9.39394	9.59834e-14	1.14287e-13	14.0909	0.000161177	3.44877e-05	9.39394	0.00114	0.00242	9.39394	0.000580271	0.000605758
9.49495	0.000152589	0.000302234	9.49495	4.69214e-14	8.05327e-14	9.49495	5.86585e-14	9.81629e-14	9.49495	5.05483e-14	6.0185e-14	14.2424	0.000447546	9.57633e-05	9.49495	0.00167	0.00355	9.49495	0.000767941	0.00080167
9.59596	0.000196438	0.000566642	9.59596	4.9948e-14	8.72659e-14	9.59596	5.03321e-14	8.42287e-14	9.59596	7.6975e-14	9.16525e-14	14.3939	0.00127	0.000271944	9.59596	0.00237	0.00505	9.59596	0.00125	0.0013
9.69697	0.000267478	0.00099501	9.69697	6.40696e-14	1.18682e-13	9.69697	5.21543e-14	8.72782e-14	9.69697	7.20198e-14	8.57521e-14	14.5455	0.00361	0.000772868	9.69697	0.00317	0.00674	9.69697	0.00222	0.00231
9.79798	0.000374412	0.00164	9.79798	8.36984e-14	1.6235e-13	9.79798	5.69767e-14	9.53484e-14	9.79798	6.79383e-14	8.08921e-14	14.697	0.01004	0.00215	9.79798	0.00433	0.0092	9.79798	0.00437	0.00456
9.89899	0.000558551	0.00275	9.89899	1.12328e-14	1.13681e-15	9.89899	6.55331e-14	1.09668e-13	9.89899	6.53424e-14	7.7801e-14	14.8485	0.02677	0.00573	9.89899	0.00592	0.01257	9.89899	0.00979	0.01022
10	0.0017	0.00966	10	3.2901e-14	4.93417e-14	10	1.57175e-13	2.6303e-13	10	1.30629e-13	1.55541e-13	15	0.14075	0.03012	10	0.01657	0.0352	10	0.05004	0.05223

## Sheet: 1-5C375SC548SK398E
1.67 uM			8.36 uM			16.71 uM
s	c(s)	Normalized c(s)	s	c(s)	Normalized c(s)	s	c(s)	Normalized c(s)
0	0.0047	0.00235	0	0.00167	0.00242	0	0.00347	0.00173
0.10101	0.27435	0.13725	0.10101	0.04189	0.06074	0.10101	0.00228	0.00114
0.20202	0.02122	0.01061	0.20202	0.000675749	0.00097967	0.20202	1.5847e-06	7.90125e-07
0.30303	0.00233	0.00117	0.30303	9.18286e-06	1.33128e-05	0.30303	3.1752e-09	1.58213e-09
0.40404	0.000458751	0.000229495	0.40404	2.06478e-07	2.9926e-07	0.40404	3.55094e-11	1.66876e-11
0.50505	0.000179141	8.96171e-05	0.50505	1.3063e-08	1.88562e-08	0.50505	3.06928e-12	5.13116e-13
0.60606	0.000130712	6.539e-05	0.60606	3.21566e-09	4.57993e-09	0.60606	2.04016e-12	0
0.70707	0.000156643	7.83622e-05	0.70707	3.19271e-09	4.54665e-09	0.70707	7.34305e-12	2.644e-12
0.80808	0.000268481	0.00013431	0.80808	1.15462e-08	1.66572e-08	0.80808	9.4412e-11	4.60563e-11
0.90909	0.000553779	0.000277034	0.90909	1.08346e-07	1.56993e-07	0.90909	2.57023e-09	1.28049e-09
1.0101	0.00117	0.000585564	1.0101	1.62166e-06	2.35093e-06	1.0101	9.174e-08	4.57402e-08
1.11111	0.00226	0.00113	1.11111	2.43604e-05	3.53165e-05	1.11111	3.04288e-06	1.51717e-06
1.21212	0.00374	0.00187	1.21212	0.000256286	0.000371552	1.21212	6.8875e-05	3.43408e-05
1.31313	0.00488	0.00244	1.31313	0.00141	0.00205	1.31313	0.000816417	0.000407063
1.41414	0.00515	0.00258	1.41414	0.00376	0.00546	1.41414	0.00441	0.0022
1.51515	0.00443	0.00222	1.51515	0.00456	0.00661	1.51515	0.01011	0.00504
1.61616	0.00334	0.00167	1.61616	0.00302	0.00437	1.61616	0.0106	0.00529
1.71717	0.00233	0.00117	1.71717	0.00136	0.00197	1.71717	0.00574	0.00286
1.81818	0.00167	0.000833714	1.81818	0.000530155	0.000768594	1.81818	0.00191	0.000951701
1.91919	0.00131	0.000656186	1.91919	0.000243312	0.000352743	1.91919	0.00057005	0.000284225
2.0202	0.00125	0.000623174	2.0202	0.000164622	0.000238661	2.0202	0.000207865	0.000103641
2.12121	0.00156	0.00077886	2.12121	0.000188826	0.000273751	2.12121	0.000127528	6.3585e-05
2.22222	0.00267	0.00134	2.22222	0.000391828	0.000568054	2.22222	0.00016766	8.35947e-05
2.32323	0.00638	0.00319	2.32323	0.00133	0.00193	2.32323	0.000511704	0.000255134
2.42424	0.02004	0.01002	2.42424	0.00636	0.00923	2.42424	0.0032	0.0016
2.52525	0.07498	0.03751	2.52525	0.03286	0.04763	2.52525	0.02909	0.01451
2.62626	0.28184	0.14099	2.62626	0.14369	0.20832	2.62626	0.24467	0.12199
2.72727	0.8778	0.43913	2.72727	0.41454	0.60098	2.72727	1.11311	0.55499
2.82828	1.79811	0.89952	2.82828	0.68977	1	2.82828	2.00563	1
2.92929	1.99896	1	2.92929	0.59736	0.86603	2.92929	1.00415	0.50067
3.0303	1.0133	0.50691	3.0303	0.26696	0.38702	3.0303	0.15715	0.07835
3.13131	0.20805	0.10408	3.13131	0.06912	0.1002	3.13131	0.00946	0.00472
3.23232	0.01654	0.00827	3.23232	0.01134	0.01644	3.23232	0.000329219	0.000164147
3.33333	0.000532901	0.000266589	3.33333	0.00136	0.00197	3.33333	1.04059e-05	5.18834e-06
3.43434	8.11519e-06	4.05971e-06	3.43434	0.000137423	0.00019923	3.43434	4.53281e-07	2.26003e-07
3.53535	6.91433e-08	3.45896e-08	3.53535	1.32635e-05	1.92287e-05	3.53535	3.93494e-08	1.96185e-08
3.63636	4.66294e-10	2.33268e-10	3.63636	1.37411e-06	1.99204e-06	3.63636	7.9837e-09	3.97963e-09
3.73737	3.37545e-12	1.68852e-12	3.73737	1.68274e-07	2.43874e-07	3.73737	4.06238e-09	2.02447e-09
3.83838	8.22333e-14	4.10512e-14	3.83838	2.59408e-08	3.75258e-08	3.83838	4.83738e-09	2.41088e-09
3.93939	5.49295e-14	2.73922e-14	3.93939	5.2328e-09	7.50428e-09	3.93939	1.14238e-08	5.69485e-09
4.0404	1.66438e-14	8.23935e-15	4.0404	1.40135e-09	1.94962e-09	4.0404	4.48146e-08	2.23434e-08
4.14141	1.30007e-14	6.41686e-15	4.14141	4.94517e-10	6.34936e-10	4.14141	2.32965e-07	1.16155e-07
4.24242	2.64929e-14	1.31665e-14	4.24242	2.22608e-10	2.40735e-10	4.24242	1.34736e-06	6.71788e-07
4.34343	1.11004e-14	5.46621e-15	4.34343	1.24198e-10	9.80647e-11	4.34343	7.60733e-06	3.79299e-06
4.44444	1.08876e-14	5.35976e-15	4.44444	8.34805e-11	3.90343e-11	4.44444	3.73045e-05	1.85999e-05
4.54545	1.90109e-14	9.42352e-15	4.54545	6.50806e-11	1.2359e-11	4.54545	0.000145805	7.26979e-05
4.64646	4.16334e-14	2.07407e-14	4.64646	5.73778e-11	1.19184e-12	4.64646	0.000432296	0.000215541
4.74747	8.61366e-14	4.30038e-14	4.74747	5.65557e-11	0	4.74747	0.000939617	0.00046849
4.84848	1.55377e-14	7.68602e-15	4.84848	6.2182e-11	8.15675e-12	4.84848	0.00151	0.000751913
4.94949	2.77687e-14	1.38047e-14	4.94949	7.60732e-11	2.82956e-11	4.94949	0.00183	0.00091481
5.05051	5.7496e-14	2.86761e-14	5.05051	1.02752e-10	6.69733e-11	5.05051	0.00181	0.000902305
5.15152	3.36906e-14	1.67672e-14	5.15152	1.55011e-10	1.42736e-10	5.15152	0.00152	0.000759153
5.25253	5.47703e-14	2.73125e-14	5.25253	2.64082e-10	3.00862e-10	5.25253	0.00119	0.000591081
5.35354	6.79059e-14	3.38837e-14	5.35354	5.03234e-10	6.47574e-10	5.35354	0.000929286	0.000463339
5.45455	7.03006e-14	3.50817e-14	5.45455	1.08686e-09	1.49369e-09	5.45455	0.000760701	0.000379283
5.55556	6.05162e-14	3.0187e-14	5.55556	2.59057e-09	3.6737e-09	5.55556	0.000690562	0.000344312
5.65657	3.68155e-14	1.83305e-14	5.65657	6.78959e-09	9.76125e-09	5.65657	0.000691869	0.000344963
5.75758	1.73662e-16	0	5.75758	1.90429e-08	2.75255e-08	5.75758	0.0007774	0.000387609
5.85859	5.98938e-14	2.98756e-14	5.85859	5.51974e-08	7.99407e-08	5.85859	0.000934383	0.00046588
5.9596	1.201e-13	5.99944e-14	5.9596	1.62015e-07	2.348e-07	5.9596	0.00118	0.000588673
6.06061	2.08086e-13	1.0401e-13	6.06061	4.56298e-07	6.61438e-07	6.06061	0.00149	0.00074232
6.16162	3.74393e-13	1.87207e-13	6.16162	1.20423e-06	1.74576e-06	6.16162	0.00183	0.00091297
6.26263	7.42957e-13	3.71585e-13	6.26263	2.86157e-06	4.14849e-06	6.26263	0.0021	0.00105
6.36364	1.6762e-12	8.38449e-13	6.36364	6.10759e-06	8.85442e-06	6.36364	0.00225	0.00112
6.46465	4.30391e-12	2.15299e-12	6.46465	1.14471e-05	1.65954e-05	6.46465	0.00223	0.00111
6.56566	1.25898e-11	6.29809e-12	6.56566	1.89069e-05	2.74103e-05	6.56566	0.00208	0.00104
6.66667	4.15115e-11	2.07665e-11	6.66667	2.78465e-05	4.03705e-05	6.66667	0.00186	0.000925156
6.76768	1.5243e-10	7.62546e-11	6.76768	3.74304e-05	5.42648e-05	6.76768	0.00161	0.000802815
6.86869	6.06997e-10	3.03656e-10	6.86869	4.62892e-05	6.71079e-05	6.86869	0.00141	0.000702413
6.9697	2.56216e-09	1.28175e-09	6.9697	5.43814e-05	7.88396e-05	6.9697	0.00125	0.000625534
7.07071	1.10589e-08	5.53233e-09	7.07071	6.18168e-05	8.96191e-05	7.07071	0.00116	0.000579155
7.17172	4.65351e-08	2.32797e-08	7.17172	7.06802e-05	0.000102469	7.17172	0.00114	0.000567782
7.27273	1.91851e-07	9.59754e-08	7.27273	8.11282e-05	0.000117616	7.27273	0.00119	0.000592208
7.37374	6.61433e-07	3.30889e-07	7.37374	9.46551e-05	0.000137227	7.37374	0.00133	0.000662086
7.47475	1.99171e-06	9.96373e-07	7.47475	0.000112488	0.00016308	7.47475	0.00155	0.000771483
7.57576	5.09978e-06	2.55122e-06	7.57576	0.00013637	0.000197703	7.57576	0.00188	0.000936274
7.67677	1.10814e-05	5.54358e-06	7.67677	0.000166441	0.000241298	7.67677	0.00234	0.00117
7.77778	2.02405e-05	1.01255e-05	7.77778	0.000201126	0.000291583	7.77778	0.00289	0.00144
7.87879	3.18173e-05	1.59169e-05	7.87879	0.00024183	0.000350594	7.87879	0.00345	0.00172
7.9798	4.4939e-05	2.24812e-05	7.9798	0.000283235	0.000410621	7.9798	0.00389	0.00194
8.08081	5.78013e-05	2.89157e-05	8.08081	0.000319063	0.000462563	8.08081	0.0041	0.00204
8.18182	7.14566e-05	3.57469e-05	8.18182	0.000346843	0.000502837	8.18182	0.00388	0.00194
8.28283	8.72543e-05	4.36498e-05	8.28283	0.00036007	0.000522013	8.28283	0.00334	0.00167
8.38384	0.000142629	7.13516e-05	8.38384	0.000365906	0.000530474	8.38384	0.00264	0.00131
8.48485	0.000161361	8.07225e-05	8.48485	0.000362624	0.000525716	8.48485	0.00195	0.00096981
8.58586	0.000197385	9.87438e-05	8.58586	0.000354927	0.000514557	8.58586	0.00131	0.000654822
8.68687	0.000254869	0.000127501	8.68687	0.000343428	0.000497886	8.68687	0.000858558	0.000428074
8.78788	0.000340821	0.000170499	8.78788	0.00034069	0.000493917	8.78788	0.000557018	0.000277727
8.88889	0.000463434	0.000231838	8.88889	0.000345112	0.000500328	8.88889	0.000371431	0.000185194
8.9899	0.000629358	0.000314843	8.9899	0.000360422	0.000522523	8.9899	0.000266569	0.00013291
9.09091	0.000843333	0.000421886	9.09091	0.000392331	0.000568784	9.09091	0.000202383	0.000100907
9.19192	0.00111	0.00055739	9.19192	0.000439293	0.000636867	9.19192	0.000174919	8.7214e-05
9.29293	0.00146	0.000728594	9.29293	0.000533595	0.000773582	9.29293	0.000176909	8.82062e-05
9.39394	0.00187	0.000933936	9.39394	0.000685283	0.000993492	9.39394	0.000212585	0.000105994
9.49495	0.00242	0.00121	9.49495	0.00093381	0.00135	9.49495	0.000323134	0.000161113
9.59596	0.00322	0.00161	9.59596	0.00136	0.00197	9.59596	0.000572894	0.000285643
9.69697	0.00445	0.00223	9.69697	0.00211	0.00305	9.69697	0.00126	0.000629488
9.79798	0.00655	0.00328	9.79798	0.00342	0.00496	9.79798	0.0034	0.0017
9.89899	0.01075	0.00538	9.89899	0.00619	0.00897	9.89899	0.01111	0.00554
10	0.03657	0.0183	10	0.0239	0.03464	10	0.08559	0.04267

## Sheet: 1-5C375SC548SV115R
0.84 uM			1.67 uM			8.36 uM			16.71 uM
s	c(s)	Normalized c(s)	s	c(s)	Normalized c(s)	s	c(s)	Normalized c(s)	s	c(s)	Normalized c(s)
0	0.00153	0.00376	0	0.005	0.00313	0	0.00174	0.00442	0	0.00233	0.00246
0.15152	0.04351	0.107	0.10101	0.00705	0.00442	0.10101	0.00029439	0.000749528	0.15152	6.28613e-10	6.64966e-10
0.30303	0.00123	0.00301	0.20202	3.89239e-07	2.43982e-07	0.20202	6.3354e-09	1.61302e-08	0.30303	1.14073e-14	1.20668e-14
0.45454	0.000107408	0.000264157	0.30303	2.95315e-11	1.85109e-11	0.30303	5.77686e-14	1.47068e-13	0.45454	3.41041e-14	3.60761e-14
0.60606	4.9345e-05	0.000121358	0.40404	1.22541e-16	7.66775e-17	0.40404	3.99884e-14	1.01799e-13	0.60606	2.39813e-14	2.53679e-14
0.75758	9.3115e-05	0.000229005	0.50505	4.64167e-15	2.90935e-15	0.50505	5.3979e-14	1.3742e-13	0.75758	3.16348e-14	3.3464e-14
0.90909	0.000355605	0.000874567	0.60606	5.93035e-15	3.71712e-15	0.60606	1.37898e-14	3.50968e-14	0.90909	3.88752e-14	4.11231e-14
1.06061	0.00124	0.00306	0.70707	3.19589e-14	2.00323e-14	0.70707	9.60848e-14	2.44623e-13	1.06061	2.35234e-14	2.48835e-14
1.21212	0.00241	0.00593	0.80808	8.98921e-12	5.6346e-12	0.80808	2.36165e-14	6.01159e-14	1.21212	5.23839e-14	5.54131e-14
1.36364	0.00232	0.0057	0.90909	6.07858e-09	3.81016e-09	0.90909	2.69016e-14	6.84799e-14	1.36364	2.2561e-19	0
1.51515	0.00135	0.00333	1.0101	2.67831e-06	1.67881e-06	1.0101	1.10795e-14	2.81962e-14	1.51515	2.00496e-12	2.12091e-12
1.66667	0.000725817	0.00179	1.11111	0.000364196	0.000228285	1.11111	1.14569e-14	2.91571e-14	1.66667	1.20582e-07	1.27555e-07
1.81818	0.000546477	0.00134	1.21212	0.00822	0.00516	1.21212	1.80225e-14	4.58734e-14	1.81818	6.45881e-05	6.83233e-05
1.9697	0.000730152	0.0018	1.31313	0.03122	0.01957	1.31313	3.77235e-14	9.60329e-14	1.9697	0.00144	0.00152
2.12121	0.00176	0.00433	1.41414	0.02379	0.01491	1.41414	1.19292e-14	3.03596e-14	2.12121	0.00735	0.00777
2.27273	0.00623	0.01532	1.51515	0.00574	0.0036	1.51515	4.94897e-18	0	2.27273	0.02174	0.02299
2.42424	0.02378	0.05848	1.61616	0.000907399	0.000568774	1.61616	1.15236e-15	2.92135e-15	2.42424	0.05561	0.05883
2.57576	0.0721	0.17732	1.71717	0.000159938	0.000100252	1.71717	3.73793e-13	9.51679e-13	2.57576	0.12972	0.13722
2.72727	0.14366	0.35332	1.81818	4.76082e-05	2.98417e-05	1.81818	6.36596e-11	1.6208e-10	2.72727	0.20451	0.21634
2.87879	0.17622	0.43339	1.91919	3.18383e-05	1.99568e-05	1.91919	6.47079e-09	1.64749e-08	2.87879	0.21746	0.23003
3.0303	0.1414	0.34776	2.0202	4.84407e-05	3.03635e-05	2.0202	3.97487e-07	1.01202e-06	3.0303	0.14658	0.15506
3.18182	0.08707	0.21414	2.12121	0.000158921	9.96145e-05	2.12121	1.31131e-05	3.33865e-05	3.18182	0.06453	0.06826
3.33333	0.05012	0.12327	2.22222	0.000749906	0.000470054	2.22222	0.000244886	0.000623489	3.33333	0.02126	0.02249
3.48485	0.03386	0.08328	2.32323	0.00405	0.00254	2.32323	0.00246	0.00626	3.48485	0.00671	0.0071
3.63636	0.0318	0.07821	2.42424	0.02041	0.01279	2.42424	0.01388	0.03534	3.63636	0.00289	0.00306
3.78788	0.04382	0.10777	2.52525	0.07126	0.04467	2.52525	0.04611	0.11739	3.78788	0.00259	0.00274
3.93939	0.08534	0.20989	2.62626	0.17914	0.11229	2.62626	0.09299	0.23676	3.93939	0.00595	0.00629
4.09091	0.1906	0.46877	2.72727	0.32405	0.20312	2.72727	0.12812	0.32621	4.09091	0.03066	0.03243
4.24242	0.3615	0.88907	2.82828	0.43786	0.27446	2.82828	0.12599	0.32077	4.24242	0.21768	0.23027
4.39394	0.40661	1	2.92929	0.42894	0.26887	2.92929	0.09746	0.24813	4.39394	0.91731	0.97035
4.54545	0.18878	0.46429	3.0303	0.34853	0.21846	3.0303	0.0621	0.15811	4.54545	0.94533	1
4.69697	0.02749	0.06762	3.13131	0.21328	0.13369	3.13131	0.03525	0.08975	4.69697	0.13605	0.14392
4.84848	0.00105	0.00259	3.23232	0.10868	0.06812	3.23232	0.01933	0.04921	4.84848	0.00246	0.0026
5	1.07882e-05	2.65323e-05	3.33333	0.04548	0.02851	3.33333	0.0109	0.02775	5	8.31202e-06	8.79271e-06
5.15152	3.57101e-08	8.78246e-08	3.43434	0.01897	0.01189	3.43434	0.00678	0.01726	5.15152	1.38746e-08	1.4677e-08
5.30303	5.39967e-11	1.3278e-10	3.53535	0.00878	0.0055	3.53535	0.00498	0.01267	5.30303	2.83383e-11	2.99771e-11
5.45455	5.875e-14	1.26441e-13	3.63636	0.00499	0.00313	3.63636	0.00449	0.01144	5.45455	1.71044e-13	1.80935e-13
5.60606	9.16576e-15	4.49422e-15	3.73737	0.00422	0.00265	3.73737	0.00513	0.01306	5.60606	5.46178e-15	5.7774e-15
5.75758	1.47126e-14	1.8136e-14	3.83838	0.00559	0.00351	3.83838	0.00738	0.01879	5.75758	1.00836e-15	1.06644e-15
5.90909	5.7367e-14	1.23039e-13	3.93939	0.01174	0.00736	3.93939	0.01324	0.03372	5.90909	1.06027e-15	1.12135e-15
6.06061	4.33592e-14	8.85888e-14	4.0404	0.04076	0.02555	4.0404	0.02775	0.07066	6.06061	4.4465e-15	4.7034e-15
6.21212	5.50858e-14	1.17429e-13	4.14141	0.16664	0.10445	4.14141	0.06306	0.16056	6.21212	4.86934e-14	5.15091e-14
6.36364	1.12927e-14	9.72516e-15	4.24242	0.62745	0.39329	4.24242	0.13843	0.35246	6.36364	9.44808e-13	9.99447e-13
6.51515	3.91704e-14	7.82869e-14	4.34343	1.53871	0.96449	4.34343	0.26733	0.68063	6.51515	2.19753e-11	2.32461e-11
6.66667	2.2725e-14	3.78415e-14	4.44444	1.59536	1	4.44444	0.3886	0.98938	6.66667	4.61893e-10	4.88605e-10
6.81818	2.07853e-14	3.3071e-14	4.54545	0.49279	0.30889	4.54545	0.39277	1	6.81818	7.83025e-09	8.28308e-09
6.9697	2.67389e-14	4.77132e-14	4.64646	0.03116	0.01953	4.64646	0.25691	0.65409	6.9697	8.85873e-08	9.37104e-08
7.12121	4.23942e-14	8.62155e-14	4.74747	0.000323105	0.000202528	4.74747	0.10612	0.27017	7.12121	6.60188e-07	6.98367e-07
7.27273	7.33838e-15	0	4.84848	4.63465e-07	2.90508e-07	4.84848	0.02756	0.07017	7.27273	3.64253e-06	3.85318e-06
7.42424	1.50082e-14	1.8863e-14	4.94949	9.10726e-11	5.70859e-11	4.94949	0.00478	0.01217	7.42424	1.44999e-05	1.53384e-05
7.57576	3.05853e-14	5.71729e-14	5.05051	1.62931e-14	1.02127e-14	5.05051	0.000587011	0.00149	7.57576	4.39506e-05	4.64923e-05
7.72727	6.11374e-14	1.32312e-13	5.15152	2.12798e-19	0	5.15152	5.69383e-05	0.000144967	7.72727	0.000112202	0.000118691
7.87879	1.19652e-14	1.13791e-14	5.25253	1.5662e-14	9.81709e-15	5.25253	4.98981e-06	1.27042e-05	7.87879	0.000229799	0.000243088
8.0303	2.85269e-14	5.21106e-14	5.35354	1.70795e-14	1.07056e-14	5.35354	4.30572e-07	1.09625e-06	8.0303	0.000408823	0.000432465
8.18182	6.42945e-14	1.40077e-13	5.45455	6.07041e-14	3.80503e-14	5.45455	4.06204e-08	1.03421e-07	8.18182	0.000568706	0.000601595
8.33333	1.37912e-14	1.58699e-14	5.55556	2.64402e-14	1.65731e-14	5.55556	4.56959e-09	1.16344e-08	8.33333	0.000703812	0.000744514
8.48485	3.61688e-14	7.09049e-14	5.65657	9.34268e-14	5.85614e-14	5.65657	6.49327e-10	1.65321e-09	8.48485	0.000709768	0.000750814
8.63636	8.44796e-15	2.72888e-15	5.75758	6.52736e-14	4.09145e-14	5.75758	1.23058e-10	3.1331e-10	8.63636	0.000604754	0.000639727
8.78788	2.38953e-14	4.07197e-14	5.85859	5.64607e-14	3.53904e-14	5.85859	3.16682e-11	8.06285e-11	8.78788	0.000502008	0.000531039
8.93939	5.78847e-14	1.24312e-13	5.9596	6.96232e-14	4.36409e-14	5.9596	1.13869e-11	2.89915e-11	8.93939	0.000402813	0.000426108
9.09091	1.26736e-14	1.31213e-14	6.06061	1.1091e-14	6.9519e-15	6.06061	5.57801e-12	1.42018e-11	9.09091	0.000314797	0.000333002
9.24242	3.41889e-14	6.60356e-14	6.16162	2.65032e-14	1.66125e-14	6.16162	3.73267e-12	9.50351e-12	9.24242	0.000278597	0.000294708
9.39394	8.11528e-15	1.91069e-15	6.26263	7.86409e-14	4.92934e-14	6.26263	3.28746e-12	8.36999e-12	9.39394	0.000258348	0.000273288
9.54545	2.47763e-14	4.28864e-14	6.36364	3.0496e-14	1.91153e-14	6.36364	3.72878e-12	9.49361e-12	9.54545	0.000230314	0.000243633
9.69697	7.72147e-14	1.71852e-13	6.46465	1.40798e-14	8.82534e-15	6.46465	5.12747e-12	1.30547e-11	9.69697	0.000246853	0.000261129
9.84848	3.68345e-13	8.87851e-13	6.56566	8.91466e-14	5.58785e-14	6.56566	8.47631e-12	2.1581e-11	9.84848	0.000262241	0.000277407
10	1.78698e-12	4.37681e-12	6.66667	7.10012e-14	4.45047e-14	6.66667	1.57899e-11	4.02017e-11	10	0.000278553	0.000294662
10.1515	8.69283e-12	2.13609e-11	6.76768	6.78986e-14	4.25599e-14	6.76768	3.27526e-11	8.33894e-11	10.1515	0.000298304	0.000315555
10.303	4.12677e-11	1.01475e-10	6.86869	7.43295e-14	4.65909e-14	6.86869	7.26413e-11	1.84948e-10	10.303	0.000310027	0.000327956
10.4545	1.86566e-10	4.58818e-10	6.9697	8.9612e-14	5.61703e-14	6.9697	1.64777e-10	4.19529e-10	10.4545	0.000359798	0.000380605
10.6061	7.61307e-10	1.87232e-09	7.07071	1.13568e-14	7.11851e-15	7.07071	3.87363e-10	9.86241e-10	10.6061	0.000422241	0.000446659
10.7576	2.7703e-09	6.81319e-09	7.17172	1.55665e-14	9.75723e-15	7.17172	8.94108e-10	2.27643e-09	10.7576	0.00050087	0.000529836
10.9091	8.78162e-09	2.15973e-08	7.27273	2.13689e-14	1.33943e-14	7.27273	2.10745e-09	5.36565e-09	10.9091	0.000529557	0.000560182
11.0606	2.39913e-08	5.90036e-08	7.37374	2.93375e-14	1.83891e-14	7.37374	4.84068e-09	1.23246e-08	11.0606	0.000663444	0.000701811
11.2121	8.8906e-08	2.18653e-07	7.47475	3.97036e-14	2.48868e-14	7.47475	1.07066e-08	2.72594e-08	11.2121	0.000766259	0.000810572
11.3636	1.53355e-07	3.77158e-07	7.57576	5.35836e-14	3.3587e-14	7.57576	2.37135e-08	6.03755e-08	11.3636	0.000814253	0.000861342
11.5152	2.40653e-07	5.91856e-07	7.67677	7.22381e-14	4.528e-14	7.67677	5.07998e-08	1.29338e-07	11.5152	0.000793087	0.000838952
11.6667	3.48671e-07	8.57514e-07	7.77778	9.8311e-14	6.16229e-14	7.77778	1.04214e-07	2.65333e-07	11.6667	0.000560515	0.00059293
11.8182	4.67949e-07	1.15086e-06	7.87879	1.36463e-14	8.55361e-15	7.87879	2.02603e-07	5.15835e-07	11.8182	0.000528295	0.000558847
11.9697	5.87875e-07	1.44581e-06	7.9798	2.11981e-14	1.32872e-14	7.9798	3.83683e-07	9.76872e-07	11.9697	0.000453382	0.000479601
12.1212	7.00632e-07	1.72312e-06	8.08081	3.37227e-14	2.11379e-14	8.08081	6.9337e-07	1.76535e-06	12.1212	0.00037339	0.000394983
12.2727	8.04834e-07	1.97939e-06	8.18182	5.48281e-14	3.43671e-14	8.18182	1.15724e-06	2.94638e-06	12.2727	0.000306498	0.000324223
12.4242	9.0465e-07	2.22488e-06	8.28283	9.07992e-14	5.69144e-14	8.28283	1.92346e-06	4.8972e-06	12.4242	0.000259164	0.000274152
12.5758	1.01173e-06	2.48823e-06	8.38384	1.66847e-14	1.04581e-14	8.38384	3.05103e-06	7.76804e-06	12.5758	0.000231032	0.000244393
12.7273	1.14255e-06	2.80996e-06	8.48485	3.23576e-14	2.02822e-14	8.48485	4.65572e-06	1.18536e-05	12.7273	0.000171014	0.000180904
12.8788	1.31763e-06	3.24055e-06	8.58586	6.14491e-14	3.85173e-14	8.58586	6.95344e-06	1.77037e-05	12.8788	0.000189962	0.000200948
13.0303	1.59014e-06	3.91075e-06	8.68687	1.14481e-14	7.17574e-15	8.68687	1.00558e-05	2.56025e-05	13.0303	0.000210074	0.000222223
13.1818	1.96971e-06	4.84426e-06	8.78788	2.50388e-14	1.56946e-14	8.78788	1.49182e-05	3.79823e-05	13.1818	0.000232691	0.000246148
13.3333	2.57683e-06	6.3374e-06	8.88889	5.1517e-14	3.22916e-14	8.88889	2.21777e-05	5.64653e-05	13.3333	0.000259875	0.000274904
13.4848	3.57215e-06	8.78526e-06	8.9899	9.96871e-15	6.24843e-15	8.9899	3.34477e-05	8.51591e-05	13.4848	0.000292683	0.000309609
13.6364	5.26798e-06	1.2956e-05	9.09091	2.29214e-14	1.43674e-14	9.09091	4.98012e-05	0.000126796	13.6364	0.000334913	0.000354281
13.7879	8.25739e-06	2.0308e-05	9.19192	4.74434e-14	2.97382e-14	9.19192	8.00708e-05	0.000203863	13.7879	0.00020199	0.000213671
13.9394	1.36928e-05	3.36758e-05	9.29293	9.14317e-14	5.73109e-14	9.29293	0.000132033	0.000336161	13.9394	0.000309847	0.000327766
14.0909	2.38732e-05	5.87132e-05	9.39394	1.65604e-14	1.03802e-14	9.39394	0.000223677	0.00056949	14.0909	0.000456302	0.00048269
14.2424	4.50772e-05	0.000110862	9.49495	3.56047e-14	2.23175e-14	9.49495	0.000390002	0.00099296	14.2424	0.000657471	0.000695493
14.3939	8.34129e-05	0.000205144	9.59596	7.11178e-14	4.45778e-14	9.59596	0.000667661	0.0017	14.3939	0.000950818	0.00101
14.5455	0.0001585	0.000389811	9.69697	1.29849e-14	8.13903e-15	9.69697	0.00126	0.00322	14.5455	0.0014	0.00149
14.697	0.000302277	0.000743413	9.79798	2.82029e-14	1.76779e-14	9.79798	0.00243	0.00619	14.697	0.00217	0.0023
14.8485	0.00057312	0.00141	9.89899	5.64208e-14	3.53654e-14	9.89899	0.00478	0.01218	14.8485	0.00355	0.00376
15	0.00213	0.00524	10	2.1116e-14	1.32358e-14	10	0.01912	0.04867	15	0.01235	0.01306
