# Supplementary material for: Identification of an adhesive interface for the non-clustered δ1 protocadherin-1 involved in respiratory diseases
Source: Commun Biol. 2019 Sep 30;2:354. doi: 10.1038/s42003-019-0586-0 (PMC6769022; doi:10.1038/s42003-019-0586-0)
Supplement: Supplementary file 5 — Supplementary Data 3 [file 42003_2019_586_MOESM5_ESM.xlsx]

## Sheet: 1-5C375SC548S
	N=1			N=2			N=3			N=1			N=2			N=3
Temperature	A1	A2	A3	B1	B2	B3	C1	C2	C3	Normalized A1	Normalized A2	Normalized A3	Normalized B1	Normalized B2	Normalized B3	Normalized C1	Normalized C2	Normalized C3	average of normalized curves	stdev of normalized curves
10	3342.64	3253.48	3476.01	2730.4	2776.35	2757.1	3791.89	3794.64	3904.02	0.03834	0.03535	0.04308	0	0	0	0.01254	0.01483	0.01834	0.0180533	0.0171599
10.2	3348.12	3259.31	3480.54	2733.17	2779.96	2760.77	3791.84	3794.22	3903.93	0.0387	0.03575	0.04338	0.000570578	0.000714461	0.000675367	0.01253	0.01481	0.01833	0.0183845	0.0170634
10.4	3353.59	3265.13	3485.06	2735.95	2783.56	2764.44	3791.78	3793.8	3903.84	0.03906	0.03615	0.04367	0.00114	0.00143	0.00135	0.01253	0.01479	0.01833	0.0187167	0.0169693
10.6	3359.06	3270.96	3489.59	2738.73	2787.17	2768.12	3791.73	3793.37	3903.75	0.03941	0.03655	0.04396	0.00171	0.00214	0.00203	0.01253	0.01477	0.01833	0.0190478	0.016878
10.8	3364.53	3276.78	3494.12	2741.51	2790.78	2771.79	3791.67	3792.95	3903.67	0.03977	0.03695	0.04425	0.00228	0.00286	0.0027	0.01253	0.01475	0.01832	0.0193789	0.0167929
11	3370	3282.61	3498.64	2744.28	2794.38	2775.46	3791.62	3792.52	3903.58	0.04013	0.03736	0.04454	0.00285	0.00357	0.00338	0.01252	0.01473	0.01832	0.0197111	0.0167141
11.2	3375.48	3288.44	3503.17	2747.06	2797.99	2779.14	3791.56	3792.1	3903.49	0.04048	0.03776	0.04483	0.00342	0.00429	0.00405	0.01252	0.01471	0.01831	0.0200411	0.0166368
11.4	3380.55	3293.69	3507.12	2749.58	2801.28	2782.77	3791.84	3791.96	3903.32	0.04082	0.03812	0.04509	0.00394	0.00494	0.00472	0.01253	0.0147	0.01831	0.0203522	0.0165648
11.6	3385.05	3297.35	3510.79	2751.77	2803.71	2785.79	3792.49	3792.03	3903.92	0.04111	0.03837	0.04532	0.00439	0.00542	0.00527	0.01256	0.01471	0.01833	0.0206089	0.0165083
11.8	3389.23	3299.85	3514.23	2753.67	2805.59	2788.2	3792.85	3792.82	3904.65	0.04138	0.03854	0.04555	0.00478	0.00579	0.00572	0.01258	0.01475	0.01837	0.0208289	0.0164705
12	3393.14	3301.54	3516.81	2755.14	2807.52	2789.88	3793.48	3794.17	3904.94	0.04164	0.03866	0.04571	0.00508	0.00618	0.00603	0.01261	0.01481	0.01838	0.0210111	0.0164363
12.2	3396.97	3302.78	3519.23	2756.15	2808.96	2791.22	3794.04	3795.33	3905.1	0.04189	0.03875	0.04587	0.00529	0.00646	0.00627	0.01263	0.01487	0.01839	0.0211578	0.0164293
12.4	3400.37	3303.11	3521.46	2757.23	2810.08	2792.21	3794.68	3796.36	3905.96	0.04211	0.03877	0.04601	0.00551	0.00668	0.00646	0.01266	0.01492	0.01843	0.0212833	0.0164154
12.6	3403.44	3304.31	3523.41	2758.53	2811.59	2793.37	3795.82	3797.59	3906.29	0.04231	0.03885	0.04614	0.00578	0.00698	0.00667	0.01271	0.01498	0.01845	0.02143	0.0163864
12.8	3406.23	3306.47	3525.21	2760.2	2813.34	2795.18	3797.41	3798.98	3906.99	0.04249	0.039	0.04625	0.00612	0.00733	0.007	0.01279	0.01504	0.01848	0.0216111	0.0163309
13	3409.17	3308.85	3527.26	2762.05	2815.01	2797.18	3799.19	3800.52	3908.2	0.04268	0.03916	0.04639	0.0065	0.00766	0.00737	0.01287	0.01512	0.01853	0.0218089	0.0162762
13.2	3411.76	3311.28	3529.26	2763.95	2816.77	2799.05	3801.34	3802.53	3909.67	0.04285	0.03933	0.04651	0.00689	0.00801	0.00771	0.01297	0.01522	0.0186	0.02201	0.0162138
13.4	3414.26	3314.69	3531.27	2765.61	2818.49	2800.83	3803.52	3805.21	3910.69	0.04301	0.03957	0.04664	0.00723	0.00835	0.00804	0.01307	0.01535	0.01865	0.0222122	0.0161686
13.6	3416.64	3317.92	3533.28	2766.78	2819.83	2802.25	3805.58	3807.67	3912.14	0.04317	0.03979	0.04677	0.00747	0.00861	0.0083	0.01316	0.01547	0.01872	0.0223844	0.0161498
13.8	3418.93	3320.79	3535.04	2767.52	2820.94	2802.93	3807.76	3810.35	3913.54	0.04332	0.03999	0.04689	0.00763	0.00883	0.00843	0.01326	0.0156	0.01879	0.0225267	0.0161514
14	3420.91	3323.55	3536.75	2768.26	2821.77	2803.43	3810.01	3812.78	3915.13	0.04345	0.04018	0.047	0.00778	0.009	0.00852	0.01336	0.01571	0.01886	0.0226511	0.0161586
14.2	3423.07	3326.54	3538.36	2769.02	2822.46	2804.07	3812.43	3815.48	3916.58	0.04359	0.04038	0.0471	0.00793	0.00913	0.00864	0.01347	0.01584	0.01893	0.0227789	0.016166
14.4	3425.37	3328.85	3539.89	2769.84	2823.52	2804.79	3815.19	3817.88	3918.81	0.04374	0.04054	0.0472	0.0081	0.00934	0.00877	0.0136	0.01596	0.01903	0.02292	0.0161561
14.6	3427.79	3331.1	3541.5	2771.02	2824.36	2805.92	3818.47	3820.82	3921.28	0.0439	0.0407	0.0473	0.00834	0.00951	0.00898	0.01375	0.0161	0.01915	0.0230811	0.0161322
14.8	3429.91	3333.37	3543.2	2772.11	2824.99	2807.15	3822.15	3823.7	3923.89	0.04403	0.04086	0.04741	0.00857	0.00964	0.0092	0.01392	0.01624	0.01927	0.0232378	0.0161082
15	3432.11	3335.72	3544.66	2773.16	2826.01	2808.57	3826.43	3827.21	3926.51	0.04418	0.04102	0.04751	0.00878	0.00984	0.00946	0.01411	0.01641	0.01939	0.0234111	0.0160731
15.2	3434.13	3337.93	3546.33	2774.14	2827.09	2809.76	3830.99	3830.57	3929.87	0.04431	0.04117	0.04761	0.00898	0.01005	0.00968	0.01432	0.01658	0.01955	0.0235833	0.0160351
15.4	3436.06	3340.45	3548.02	2775.42	2827.77	2810.77	3835.75	3834.44	3932.82	0.04443	0.04134	0.04772	0.00925	0.01019	0.00987	0.01454	0.01676	0.01969	0.0237544	0.0160023
15.6	3438.36	3342.85	3549.77	2776.26	2828.81	2811.67	3840.51	3838.7	3936.15	0.04458	0.04151	0.04784	0.00942	0.01039	0.01003	0.01475	0.01697	0.01985	0.0239267	0.0159828
15.8	3441.26	3345.62	3551.72	2777.43	2830.25	2812.73	3845.25	3843.36	3939.33	0.04477	0.0417	0.04796	0.00966	0.01068	0.01023	0.01497	0.0172	0.02	0.02413	0.0159494
16	3444.02	3348.82	3554.03	2778.49	2831.15	2813.55	3849.8	3847.84	3942.61	0.04495	0.04192	0.04811	0.00988	0.01086	0.01038	0.01518	0.01741	0.02015	0.0243156	0.0159452
16.2	3447.22	3352.39	3556.22	2779.62	2831.89	2814.68	3854.43	3852.61	3945.75	0.04516	0.04217	0.04825	0.01011	0.011	0.01059	0.01539	0.01765	0.0203	0.0245133	0.0159432
16.4	3450.87	3356.06	3558.62	2780.21	2832.93	2815.91	3859.23	3857.46	3949.71	0.0454	0.04242	0.04841	0.01023	0.01121	0.01081	0.01561	0.01788	0.02048	0.0247167	0.0159526
16.6	3454.23	3359.9	3560.73	2781.09	2833.95	2816.74	3864.05	3861.95	3953.56	0.04562	0.04268	0.04854	0.01041	0.01141	0.01097	0.01583	0.0181	0.02066	0.0249133	0.015956
16.8	3457.31	3363.53	3562.98	2781.79	2834.75	2817.27	3868.89	3866.49	3958.36	0.04582	0.04293	0.04869	0.01056	0.01157	0.01106	0.01605	0.01832	0.02089	0.0250989	0.0159723
17	3460.8	3366.71	3565.3	2782.61	2836.03	2818.07	3874.02	3871.56	3963.5	0.04605	0.04315	0.04884	0.01073	0.01182	0.01121	0.01628	0.01856	0.02113	0.0253078	0.0159688
17.2	3464.62	3369.55	3567.92	2783.79	2837.66	2818.68	3879.17	3876.79	3968.71	0.0463	0.04335	0.04901	0.01097	0.01215	0.01132	0.01652	0.01882	0.02138	0.0255356	0.0159555
17.4	3468.31	3372.49	3570.73	2785.01	2839.15	2819.27	3884.23	3882.01	3973.39	0.04654	0.04355	0.04919	0.01122	0.01244	0.01143	0.01675	0.01907	0.0216	0.0257544	0.0159479
17.6	3472.22	3375.55	3573.95	2786.25	2840.35	2820.26	3889.74	3887.65	3977.78	0.04679	0.04376	0.04939	0.01147	0.01268	0.01161	0.017	0.01935	0.0218	0.0259833	0.0159421
17.8	3476.28	3378.58	3576.91	2787.48	2841.34	2821.7	3895.58	3893.16	3981.71	0.04706	0.04397	0.04958	0.01173	0.01287	0.01188	0.01726	0.01961	0.02199	0.0262167	0.0159324
18	3480.57	3381.91	3579.88	2788.75	2842.25	2823.03	3901.45	3898.32	3985.53	0.04734	0.0442	0.04978	0.01199	0.01305	0.01212	0.01753	0.01986	0.02217	0.0264489	0.0159337
18.2	3484.43	3385.45	3582.47	2789.49	2842.83	2824.27	3907.23	3903.46	3989.48	0.04759	0.04445	0.04994	0.01214	0.01317	0.01235	0.0178	0.02011	0.02235	0.0266556	0.0159455
18.4	3488.31	3389.08	3584.61	2790.75	2843.5	2825.47	3913.32	3908.38	3993.79	0.04784	0.0447	0.05008	0.0124	0.0133	0.01257	0.01807	0.02035	0.02255	0.0268733	0.0159412
18.6	3492.64	3392.63	3586.53	2792.33	2844.69	2826.53	3919.27	3913.21	3998.52	0.04812	0.04494	0.0502	0.01272	0.01354	0.01277	0.01835	0.02059	0.02277	0.0271111	0.0159194
18.8	3497.28	3396.01	3588.91	2793.94	2846.31	2827.05	3924.94	3918.39	4003.25	0.04843	0.04517	0.05036	0.01305	0.01386	0.01286	0.0186	0.02084	0.023	0.0273522	0.0159126
19	3501.79	3399.04	3591.04	2795.38	2847.66	2827.3	3930.6	3923.73	4008.3	0.04872	0.04538	0.05049	0.01335	0.01413	0.01291	0.01886	0.0211	0.02323	0.0275744	0.0159066
19.2	3506.24	3401.9	3593.27	2796.99	2849.26	2827.52	3936.66	3929.42	4013.69	0.04901	0.04558	0.05064	0.01368	0.01444	0.01295	0.01914	0.02137	0.02349	0.0278111	0.015894
19.4	3510.65	3404.44	3595.62	2798.22	2850.48	2827.74	3942.85	3935.95	4019.25	0.0493	0.04576	0.05079	0.01393	0.01469	0.01299	0.01942	0.02169	0.02375	0.0280356	0.0158918
19.6	3514.38	3406.81	3598.08	2798.98	2851.13	2828.04	3949.07	3942.63	4025.07	0.04954	0.04592	0.05095	0.01409	0.01481	0.01304	0.0197	0.02201	0.02402	0.0282311	0.0159028
19.8	3517.75	3409.42	3599.92	2799.55	2851.18	2828.71	3956.09	3949.28	4031.17	0.04976	0.0461	0.05107	0.01421	0.01482	0.01317	0.02002	0.02234	0.02431	0.0284222	0.0159094
20	3520.95	3412.62	3601.78	2800.17	2851.51	2829.42	3963.49	3956.1	4037	0.04997	0.04632	0.05119	0.01433	0.01489	0.0133	0.02036	0.02267	0.02458	0.0286233	0.0159134
20.2	3524.56	3416.03	3603.84	2800.83	2851.75	2830.26	3970.97	3962.46	4042.35	0.0502	0.04655	0.05132	0.01447	0.01494	0.01345	0.0207	0.02297	0.02483	0.0288256	0.015924
20.4	3528.17	3419.68	3605.97	2801.31	2852.13	2831.06	3978.35	3968.09	4047.29	0.05044	0.04681	0.05146	0.01457	0.01501	0.0136	0.02104	0.02325	0.02506	0.0290267	0.0159467
20.6	3532.09	3423.83	3608.06	2801.53	2852.9	2831.63	3985.64	3973.49	4051.9	0.0507	0.04709	0.05159	0.01461	0.01516	0.0137	0.02137	0.02351	0.02528	0.0292233	0.0159801
20.8	3536.25	3427.93	3610.44	2802.02	2854.12	2832.06	3992.23	3978.36	4056.14	0.05097	0.04738	0.05174	0.01471	0.0154	0.01378	0.02167	0.02375	0.02548	0.0294311	0.0160095
21	3540.38	3431.51	3613.08	2802.61	2855.1	2832.86	3998.37	3983.01	4060.28	0.05124	0.04762	0.05191	0.01483	0.0156	0.01393	0.02195	0.02397	0.02567	0.0296356	0.0160316
21.2	3543.99	3434.73	3615.42	2803.2	2856.05	2833.43	4004.19	3987.76	4064.51	0.05147	0.04784	0.05207	0.01495	0.01579	0.01404	0.02222	0.0242	0.02587	0.0298278	0.0160484
21.4	3547.7	3439.59	3617.91	2804.35	2857.27	2834.11	4009.84	3992.7	4069.09	0.05171	0.04818	0.05223	0.01519	0.01603	0.01416	0.02248	0.02444	0.02609	0.0300567	0.0160629
21.6	3551.33	3445.44	3620.44	2806.12	2858.4	2835.15	4015.74	3997.67	4074.08	0.05195	0.04858	0.05239	0.01556	0.01625	0.01435	0.02274	0.02468	0.02632	0.0303133	0.0160643
21.8	3554.97	3452.9	3622.75	2807.93	2859.76	2836.43	4021.93	4003.4	4079.63	0.05219	0.0491	0.05254	0.01593	0.01652	0.01459	0.02303	0.02496	0.02658	0.0306044	0.0160655
22	3558.75	3462.28	3624.83	2809.66	2861.66	2837.5	4028.47	4009.25	4085.37	0.05243	0.04974	0.05267	0.01628	0.0169	0.01478	0.02333	0.02524	0.02685	0.0309133	0.016077
22.2	3562.83	3473.53	3627.33	2811.5	2863.47	2839.04	4035.16	4015.3	4091.46	0.0527	0.05052	0.05283	0.01666	0.01726	0.01507	0.02363	0.02554	0.02714	0.0312611	0.0161054
22.4	3566.82	3483.05	3629.53	2812.98	2865.2	2840.6	4041.92	4021.27	4097.7	0.05296	0.05118	0.05297	0.01696	0.0176	0.01535	0.02394	0.02583	0.02743	0.03158	0.0161247
22.6	3571.72	3491.84	3631.73	2814.47	2867.22	2842.04	4048.6	4027.45	4103.68	0.05328	0.05178	0.05312	0.01727	0.018	0.01562	0.02424	0.02613	0.02771	0.0319056	0.0161416
22.8	3577.35	3499.22	3634.38	2815.9	2868.89	2843.35	4055	4033.11	4109.47	0.05365	0.05229	0.05329	0.01756	0.01833	0.01586	0.02454	0.0264	0.02798	0.0322111	0.0161722
23	3583.57	3504.8	3636.93	2817.21	2870.2	2844.75	4061.03	4038.72	4115.94	0.05405	0.05268	0.05345	0.01783	0.01859	0.01612	0.02481	0.02667	0.02829	0.0324989	0.0161956
23.2	3590.53	3508.67	3638.9	2818.19	2871.56	2846.12	4067.2	4044.27	4122.58	0.05451	0.05294	0.05358	0.01803	0.01886	0.01637	0.02509	0.02694	0.0286	0.0327689	0.0162118
23.4	3598.26	3512.55	3640.81	2819.34	2872.79	2847.4	4073.64	4049.96	4129.18	0.05501	0.05321	0.0537	0.01827	0.0191	0.0166	0.02539	0.02722	0.02891	0.0330456	0.0162348
23.6	3605.43	3515.48	3642.74	2819.8	2873.45	2848.38	4080.08	4055.32	4135.97	0.05548	0.05341	0.05383	0.01836	0.01923	0.01678	0.02568	0.02748	0.02923	0.0332756	0.0162804
23.8	3611.63	3518.06	3644.08	2820.1	2873.61	2849.29	4087.02	4060.97	4142.87	0.05588	0.05359	0.05391	0.01843	0.01927	0.01695	0.026	0.02775	0.02955	0.0334811	0.0163151
24	3617.35	3520.66	3645.61	2820.62	2873.23	2850.07	4094.64	4066.56	4149.18	0.05625	0.05377	0.05401	0.01853	0.01919	0.01709	0.02634	0.02802	0.02985	0.0336722	0.0163616
24.2	3621.94	3523.17	3647.5	2821.31	2872.95	2850.25	4102.23	4071.95	4155.48	0.05655	0.05394	0.05413	0.01867	0.01913	0.01713	0.02669	0.02829	0.03014	0.0338522	0.0164042
24.4	3625.61	3525.59	3649.62	2821.83	2872.72	2850.6	4109.82	4077.43	4161.96	0.05679	0.05411	0.05427	0.01878	0.01909	0.01719	0.02704	0.02855	0.03045	0.03403	0.0164391
24.6	3628.34	3528	3651.5	2823.17	2872.42	2851.17	4117.47	4083.49	4168.83	0.05697	0.05428	0.05439	0.01906	0.01903	0.0173	0.02738	0.02885	0.03077	0.0342256	0.0164361
24.8	3630.58	3530.55	3653.85	2824.69	2872.95	2851.7	4124.78	4089.45	4176.13	0.05712	0.05445	0.05454	0.01937	0.01913	0.01739	0.02772	0.02913	0.03111	0.03444	0.0164143
25	3632.54	3532.93	3656.04	2825.92	2873.95	2852.39	4131.45	4096.03	4183.9	0.05724	0.05462	0.05468	0.01962	0.01933	0.01752	0.02802	0.02945	0.03148	0.0346622	0.016376
25.2	3634.82	3535.54	3658.06	2827.03	2874.7	2853.52	4138.41	4103.15	4191.66	0.05739	0.05479	0.05481	0.01985	0.01948	0.01773	0.02834	0.0298	0.03184	0.0348922	0.0163375
25.4	3636.82	3538.25	3660.15	2827.94	2875.3	2854.58	4145.58	4110.52	4199.83	0.05752	0.05498	0.05495	0.02004	0.0196	0.01792	0.02867	0.03016	0.03222	0.0351178	0.01631
25.6	3639.41	3541.75	3662.62	2828.26	2876.21	2855.51	4153.05	4117.88	4208.16	0.05769	0.05522	0.05511	0.0201	0.01978	0.01809	0.02901	0.03051	0.03262	0.0353478	0.0163107
25.8	3642.75	3544.97	3665.2	2828.36	2876.87	2856.34	4160.93	4125.58	4216.39	0.05791	0.05545	0.05527	0.02012	0.01991	0.01825	0.02937	0.03089	0.033	0.0355744	0.0163296
26	3646.13	3548.57	3667.85	2828.54	2877.92	2857.01	4169.44	4132.93	4224.86	0.05813	0.05569	0.05544	0.02016	0.02012	0.01837	0.02975	0.03124	0.0334	0.0358111	0.0163455
26.2	3649.22	3552.03	3670.98	2828.83	2879.22	2857.85	4178.18	4140.54	4233.86	0.05833	0.05593	0.05564	0.02022	0.02038	0.01852	0.03015	0.03161	0.03382	0.0360667	0.016349
26.4	3652.98	3555.72	3674.26	2829.62	2880.82	2858.55	4186.82	4147.97	4242.76	0.05858	0.05619	0.05586	0.02038	0.02069	0.01865	0.03055	0.03197	0.03424	0.0363456	0.0163527
26.6	3656.9	3558.84	3677.54	2830.68	2882.49	2859.6	4195.61	4155.37	4251.65	0.05883	0.0564	0.05607	0.0206	0.02102	0.01885	0.03095	0.03233	0.03466	0.0366344	0.0163287
26.8	3660.54	3562.39	3680.64	2831.81	2884.14	2860.92	4204.64	4162.89	4260.65	0.05907	0.05665	0.05627	0.02083	0.02135	0.01909	0.03136	0.0327	0.03508	0.0369333	0.0163005
27	3664.33	3565.87	3684.28	2833.12	2884.98	2862.33	4213.85	4170.61	4269.77	0.05932	0.05689	0.0565	0.0211	0.02152	0.01935	0.03178	0.03307	0.03551	0.0372267	0.0162883
27.2	3668.51	3569.4	3687.9	2834.62	2885.32	2863.44	4222.77	4177.96	4278.63	0.05959	0.05713	0.05673	0.02141	0.02159	0.01955	0.03219	0.03343	0.03592	0.0375044	0.0162964
27.4	3672.09	3572.4	3691.57	2835.81	2884.87	2864.72	4231.77	4185.47	4287.41	0.05982	0.05734	0.05697	0.02165	0.0215	0.01979	0.0326	0.03379	0.03634	0.0377556	0.0163183
27.6	3675.6	3575.53	3695.33	2836.81	2883.4	2865.79	4240.61	4193.21	4296.11	0.06005	0.05755	0.05721	0.02186	0.0212	0.01998	0.033	0.03417	0.03674	0.0379733	0.0163789
27.8	3679.38	3578.54	3698.87	2837.88	2880.42	2866.62	4249.23	4201.1	4304.96	0.0603	0.05776	0.05744	0.02208	0.02061	0.02014	0.03339	0.03455	0.03716	0.0381589	0.0164853
28	3682.97	3581.33	3702.08	2838.87	2876.31	2867.69	4257.58	4208.95	4313.46	0.06053	0.05795	0.05765	0.02228	0.0198	0.02033	0.03377	0.03493	0.03756	0.0383111	0.0166168
28.2	3686.26	3584.01	3705.17	2839.66	2870.98	2868.72	4266.02	4216.9	4321.81	0.06075	0.05814	0.05785	0.02244	0.01874	0.02052	0.03416	0.03532	0.03795	0.03843	0.0167932
28.4	3689.97	3587.18	3707.93	2840.77	2864.47	2869.71	4274.62	4224.95	4330.39	0.06099	0.05836	0.05803	0.02267	0.01746	0.02071	0.03455	0.03571	0.03835	0.0385367	0.0170103
28.6	3693.29	3590.39	3710.64	2842.04	2857.74	2870.65	4283.45	4232.77	4338.92	0.0612	0.05858	0.0582	0.02293	0.01612	0.02088	0.03495	0.03609	0.03875	0.0386333	0.0172433
28.8	3696.21	3593.33	3713.93	2843.54	2851.66	2871.99	4292.45	4240.17	4347.41	0.0614	0.05878	0.05841	0.02324	0.01492	0.02112	0.03536	0.03645	0.03915	0.0387589	0.0174532
29	3699.23	3596.54	3717.4	2845.43	2846.57	2872.84	4301.59	4247.87	4356.06	0.06159	0.059	0.05864	0.02363	0.01391	0.02128	0.03578	0.03682	0.03956	0.0389122	0.0176463
29.2	3702.24	3600.04	3720.89	2847.36	2842.41	2873.78	4310.75	4256.08	4365.31	0.06179	0.05924	0.05886	0.02402	0.01308	0.02145	0.0362	0.03722	0.03999	0.0390944	0.0178172
29.4	3704.57	3602.81	3724.31	2848.69	2839.28	2873.71	4319.56	4264.14	4374.52	0.06194	0.05943	0.05908	0.0243	0.01247	0.02144	0.0366	0.03761	0.04042	0.0392544	0.0179731
29.6	3706.68	3605.06	3727.32	2849.29	2836.39	2872.73	4327.86	4271.93	4384.23	0.06208	0.05959	0.05927	0.02442	0.01189	0.02126	0.03698	0.03799	0.04088	0.0393733	0.018156
29.8	3708.68	3607.36	3729.87	2848.65	2833.4	2870.49	4335.59	4279.73	4394.31	0.06221	0.05975	0.05944	0.02429	0.0113	0.02085	0.03733	0.03836	0.04135	0.0394311	0.0183957
30	3710.26	3608.88	3732.13	2846.93	2830.24	2867.77	4342.92	4287.06	4404.89	0.06231	0.05985	0.05958	0.02394	0.01068	0.02035	0.03767	0.03872	0.04185	0.0394389	0.0186631
30.2	3711.88	3609.89	3734.02	2844.5	2827.54	2864.26	4350.05	4293.62	4415.47	0.06242	0.05992	0.05971	0.02344	0.01014	0.0197	0.03799	0.03904	0.04235	0.0394122	0.0189515
30.4	3714.22	3611.8	3736.44	2842.21	2825.72	2861.76	4357.33	4300.36	4426.67	0.06257	0.06005	0.05986	0.02297	0.00978	0.01924	0.03832	0.03936	0.04287	0.0394467	0.0191989
30.6	3717.55	3614.37	3739.67	2840.6	2824.8	2860.42	4365	4308.17	4438.1	0.06279	0.06023	0.06007	0.02264	0.0096	0.019	0.03867	0.03974	0.04341	0.0395722	0.0193965
30.8	3721.53	3617.36	3743.47	2840.41	2824.58	2860.01	4373.6	4317.23	4449.98	0.06305	0.06044	0.06031	0.0226	0.00955	0.01892	0.03907	0.04018	0.04397	0.0397878	0.0195326
31	3726.46	3621.42	3747.92	2840.9	2825.04	2860.13	4382.84	4326.97	4462.36	0.06337	0.06072	0.0606	0.0227	0.00964	0.01894	0.03949	0.04066	0.04455	0.0400744	0.0196397
31.2	3732.21	3626.12	3753.34	2842.44	2825.67	2861.38	4392.8	4337.82	4475.46	0.06374	0.06104	0.06095	0.02302	0.00977	0.01917	0.03994	0.04118	0.04516	0.0404411	0.0197088
31.4	3738.35	3631.06	3759.08	2844.13	2826.32	2862.86	4403.65	4349.54	4488.75	0.06414	0.06138	0.06132	0.02336	0.0099	0.01945	0.04044	0.04175	0.04579	0.0408367	0.0197803
31.6	3744.78	3636.81	3764.93	2846.16	2827.08	2864.24	4415.55	4361.47	4502.57	0.06456	0.06178	0.0617	0.02378	0.01005	0.0197	0.04098	0.04233	0.04644	0.0412578	0.0198565
31.8	3751.57	3642.99	3771.25	2847.91	2828.44	2866.09	4427.84	4373.07	4516.37	0.065	0.0622	0.0621	0.02414	0.01032	0.02004	0.04154	0.04289	0.04708	0.0417011	0.019912
32	3758.59	3649.84	3777.83	2849.93	2830.4	2868.56	4440.99	4385.35	4530.08	0.06546	0.06268	0.06253	0.02455	0.01071	0.02049	0.04214	0.04349	0.04773	0.0421978	0.0199389
32.2	3765.74	3657.48	3784.5	2851.65	2832.79	2870.95	4454.96	4397.67	4543.78	0.06593	0.0632	0.06296	0.02491	0.01118	0.02093	0.04278	0.04409	0.04837	0.0427056	0.0199636
32.4	3773.36	3665.57	3791.39	2853.97	2835.35	2873.48	4468.92	4409.9	4557.89	0.06643	0.06376	0.0634	0.02538	0.01169	0.0214	0.04341	0.04468	0.04903	0.0432422	0.0199758
32.6	3780.93	3673.53	3798.97	2856.36	2838.29	2876.32	4482.87	4422.44	4572.31	0.06692	0.06431	0.06389	0.02587	0.01227	0.02192	0.04405	0.04529	0.04971	0.0438033	0.0199699
32.8	3788.59	3681.86	3806.62	2859.11	2841.02	2879.06	4497.19	4435.4	4587.28	0.06742	0.06488	0.06438	0.02644	0.01281	0.02242	0.0447	0.04592	0.05041	0.0443756	0.0199708
33	3796.48	3689.61	3814.77	2861.9	2843.32	2882	4511.68	4448.44	4602.94	0.06793	0.06542	0.06491	0.02701	0.01327	0.02296	0.04536	0.04655	0.05115	0.0449511	0.0199865
33.2	3804.27	3697.31	3823.51	2865.14	2845.73	2885.31	4526.02	4462.11	4619.1	0.06844	0.06595	0.06547	0.02768	0.01374	0.02357	0.04602	0.04721	0.05191	0.0455544	0.0199834
33.4	3812.18	3704.82	3832.83	2868.19	2848.37	2888.44	4541.24	4476.29	4635.35	0.06896	0.06647	0.06607	0.0283	0.01427	0.02415	0.04671	0.0479	0.05267	0.0461667	0.0199839
33.6	3820.32	3712.37	3842.23	2871.14	2850.89	2891.75	4556.56	4490.51	4651.62	0.06949	0.06699	0.06668	0.02891	0.01477	0.02476	0.04741	0.04859	0.05343	0.0467811	0.0199905
33.8	3829.09	3720.16	3851.92	2874.11	2854.02	2895.53	4571.91	4505.01	4667.91	0.07006	0.06752	0.0673	0.02952	0.01539	0.02545	0.04811	0.04929	0.0542	0.0474267	0.0199711
34	3838.17	3728.94	3861.5	2877.49	2857.9	2898.95	4587.39	4520	4684.21	0.07065	0.06813	0.06792	0.03021	0.01615	0.02608	0.04882	0.05002	0.05496	0.0481044	0.0199359
34.2	3848.13	3738.04	3870.81	2880.82	2861.89	2902.12	4603.62	4535.38	4700.74	0.0713	0.06876	0.06852	0.0309	0.01695	0.02666	0.04956	0.05077	0.05574	0.0487956	0.0199097
34.4	3858.53	3747.98	3880	2884.6	2865.72	2905.51	4619.82	4551.45	4717.56	0.07198	0.06944	0.06911	0.03167	0.0177	0.02729	0.05029	0.05155	0.05653	0.0495067	0.0198878
34.6	3869.96	3758.88	3889.51	2888.81	2870.06	2908.97	4637.02	4568.26	4734.83	0.07272	0.07019	0.06972	0.03254	0.01856	0.02792	0.05108	0.05236	0.05734	0.05027	0.0198542
34.8	3881.37	3770.06	3899.42	2892.9	2874.22	2912.46	4655.21	4586.15	4753.09	0.07347	0.07097	0.07036	0.03338	0.01939	0.02857	0.05191	0.05323	0.0582	0.0510533	0.0198396
35	3893.47	3781.62	3909.97	2896.96	2878.17	2916.86	4674.24	4604.76	4772.35	0.07426	0.07176	0.07104	0.03421	0.02017	0.02938	0.05278	0.05413	0.0591	0.05187	0.019828
35.2	3905.84	3793.55	3921.71	2901.49	2882.4	2922.04	4693.87	4623.73	4792.2	0.07506	0.07258	0.0718	0.03514	0.02101	0.03033	0.05367	0.05505	0.06003	0.0527411	0.0197901
35.4	3918.43	3805.79	3934.18	2905.85	2887.13	2927.69	4714.48	4643.22	4813.21	0.07588	0.07343	0.0726	0.03604	0.02194	0.03137	0.05461	0.056	0.06102	0.0536544	0.0197399
35.6	3931.47	3818.27	3946.99	2910.23	2891.72	2933.52	4735.81	4663.61	4835.18	0.07673	0.07429	0.07343	0.03694	0.02285	0.03244	0.05558	0.05699	0.06205	0.0545889	0.0197015
35.8	3945.07	3831.19	3960.43	2915.14	2896.57	2938.97	4757.58	4684.24	4857.6	0.07762	0.07518	0.07429	0.03795	0.02381	0.03344	0.05658	0.05799	0.0631	0.0555511	0.0196649
36	3958.72	3844.4	3974.4	2920.14	2901.7	2943.86	4780.01	4705.14	4880.08	0.07851	0.07609	0.07519	0.03897	0.02483	0.03434	0.0576	0.059	0.06416	0.0565211	0.0196374
36.2	3972.74	3858.19	3988.22	2925	2906.7	2948.25	4802.65	4726.88	4903.08	0.07942	0.07704	0.07608	0.03997	0.02582	0.03515	0.05863	0.06005	0.06524	0.0574889	0.0196394
36.4	3987.5	3872.26	4002.18	2930.19	2912.15	2952.8	4825.99	4749.01	4926.44	0.08039	0.07801	0.07698	0.04104	0.0269	0.03598	0.0597	0.06113	0.06633	0.0584956	0.0196264
36.6	4002.41	3886.51	4016.6	2935.54	2917.9	2957.76	4849.34	4771.31	4949.83	0.08136	0.07899	0.07791	0.04214	0.02804	0.0369	0.06076	0.06221	0.06743	0.0595267	0.0195906
36.8	4018.43	3901.4	4031.15	2941.01	2923.57	2963.38	4873.29	4794.33	4973.6	0.0824	0.08002	0.07885	0.04326	0.02916	0.03793	0.06185	0.06333	0.06855	0.0605944	0.01956
37	4035.29	3916.91	4045.82	2946.98	2929.19	2969.87	4897.84	4818.33	4998.06	0.0835	0.08109	0.07979	0.04449	0.03027	0.03912	0.06297	0.06449	0.06969	0.0617122	0.0195115
37.2	4052.72	3932.59	4061.2	2953.32	2935.37	2976.9	4923.4	4843.15	5023.05	0.08464	0.08217	0.08078	0.04579	0.0315	0.04041	0.06414	0.06569	0.07087	0.0628878	0.0194326
37.4	4070.87	3949.03	4077.27	2959.92	2941.22	2984.05	4949.09	4869.15	5048.59	0.08582	0.08331	0.08182	0.04715	0.03266	0.04173	0.06531	0.06696	0.07207	0.0640922	0.0193783
37.6	4089.54	3966.35	4094.08	2967.03	2947.04	2991.14	4975.75	4896.31	5075.63	0.08704	0.0845	0.0829	0.04861	0.03381	0.04303	0.06653	0.06827	0.07334	0.0653367	0.0193395
37.8	4108.17	3984.32	4111.65	2974.16	2953.54	2998.49	5003.08	4924.33	5103.51	0.08825	0.08574	0.08403	0.05007	0.0351	0.04438	0.06777	0.06963	0.07464	0.0666233	0.0192785
38	4127.93	4003.17	4130.36	2981.26	2960.6	3005.65	5030.94	4952.93	5132.38	0.08954	0.08704	0.08524	0.05153	0.0365	0.0457	0.06904	0.07102	0.076	0.0679567	0.0192311
38.2	4148.84	4023.16	4149.84	2988.53	2967.53	3013.29	5059.18	4982.24	5162.45	0.09091	0.08842	0.08649	0.05302	0.03787	0.0471	0.07033	0.07244	0.07741	0.0693322	0.0192044
38.4	4170.45	4043.85	4170.15	2996.14	2975.06	3021.14	5088.7	5011.99	5193.57	0.09231	0.08984	0.0878	0.05459	0.03936	0.04855	0.07168	0.07388	0.07887	0.0707644	0.0191568
38.6	4193.12	4065.45	4191.38	3003.62	2983.19	3029.5	5119.09	5042.43	5225.4	0.09379	0.09133	0.08917	0.05612	0.04097	0.05009	0.07306	0.07536	0.08037	0.0722511	0.0191058
38.8	4217.51	4088.03	4213.65	3011.91	2991.32	3038.11	5150.53	5074.03	5258.68	0.09538	0.09289	0.0906	0.05782	0.04258	0.05167	0.0745	0.07689	0.08193	0.0738067	0.0190666
39	4242.19	4111.21	4236.66	3020.77	2999.61	3047.3	5182.77	5107.04	5293.12	0.09699	0.09449	0.09209	0.05964	0.04423	0.05336	0.07597	0.0785	0.08355	0.0754244	0.0190104
39.2	4267.8	4135.52	4260.68	3030.43	3008.46	3056.58	5216.25	5141.63	5328.94	0.09866	0.09616	0.09363	0.06163	0.04598	0.05507	0.0775	0.08017	0.08523	0.0771144	0.0189411
39.4	4294.66	4161	4285.99	3040.65	3017.78	3066.74	5250.36	5177.91	5365.86	0.10041	0.09792	0.09526	0.06373	0.04782	0.05693	0.07905	0.08193	0.08696	0.07889	0.0188581
39.6	4323.12	4187.37	4312.44	3051.86	3027.71	3077.31	5285.81	5215.68	5403.89	0.10227	0.09974	0.09697	0.06603	0.04979	0.05888	0.08067	0.08377	0.08874	0.0807622	0.0187526
39.8	4352.34	4214.76	4340.1	3063.6	3038.81	3088.83	5322.59	5254.92	5443.01	0.10417	0.10163	0.09875	0.06844	0.05199	0.06099	0.08235	0.08567	0.09058	0.08273	0.0185934
40	4383.72	4243.6	4369.32	3076.15	3051.06	3101.11	5361.54	5295.96	5483.9	0.10622	0.10362	0.10063	0.07102	0.05442	0.06325	0.08412	0.08766	0.0925	0.0848267	0.0184009
40.2	4416.84	4273.75	4400.13	3089.22	3064.3	3114.53	5402.47	5338.72	5526.28	0.10838	0.10569	0.10262	0.0737	0.05704	0.06572	0.08599	0.08973	0.09449	0.08704	0.0181738
40.4	4451.66	4305.47	4432.54	3102.99	3078.43	3128.48	5445.85	5383.4	5570.91	0.11065	0.10788	0.10471	0.07653	0.05984	0.06828	0.08797	0.0919	0.09658	0.0893711	0.0179332
40.6	4488.1	4339.36	4466.63	3117.85	3093.3	3143.54	5491.35	5430.67	5618.06	0.11302	0.11022	0.1069	0.07958	0.06278	0.07105	0.09004	0.09419	0.0988	0.0918422	0.0176686
40.8	4527.26	4375.38	4502.66	3133.39	3108.76	3159.3	5539.26	5480.37	5667.62	0.11558	0.1127	0.10922	0.08278	0.06585	0.07395	0.09223	0.09661	0.10112	0.0944489	0.0174147
41	4568.18	4413.83	4540.65	3149.82	3124.96	3175.79	5589.14	5532.2	5719.7	0.11824	0.11535	0.11167	0.08615	0.06905	0.07698	0.0945	0.09912	0.10357	0.0971811	0.0171625
41.2	4611.21	4454.33	4580.93	3167.26	3142.24	3193.33	5641.38	5586.48	5774.51	0.12105	0.11815	0.11427	0.08973	0.07248	0.08021	0.09688	0.10175	0.10614	0.100073	0.0168859
41.4	4657.11	4497.39	4623.15	3185.93	3160.47	3212.15	5696.4	5643.48	5832.37	0.12404	0.12111	0.11699	0.09357	0.07609	0.08367	0.09939	0.10452	0.10886	0.103138	0.0165929
41.6	4705.61	4542.81	4667.73	3205.62	3180.28	3231.9	5754.13	5702.94	5893.05	0.1272	0.12425	0.11986	0.09761	0.08001	0.0873	0.10203	0.1074	0.11171	0.106374	0.0162759
41.8	4756.94	4590.9	4714.88	3227.03	3201.61	3252.74	5814.68	5765.11	5957.25	0.13055	0.12756	0.1229	0.10201	0.08424	0.09113	0.10479	0.11042	0.11472	0.109813	0.0159289
42	4811.9	4641.37	4764.67	3250.5	3224.7	3275.37	5878.6	5830.64	6024.65	0.13413	0.13104	0.1261	0.10683	0.08881	0.09529	0.1077	0.1136	0.11788	0.113487	0.0155344
42.2	4870.73	4694.88	4817.1	3275.89	3249.66	3299.26	5945.95	5899.19	6095.45	0.13797	0.13473	0.12948	0.11205	0.09376	0.09968	0.11077	0.11692	0.12121	0.117397	0.0151226
42.4	4932.78	4750.9	4873.18	3303.03	3276.67	3324.65	6016.58	5971.29	6169.56	0.14201	0.13859	0.13309	0.11762	0.09911	0.10435	0.114	0.12042	0.12469	0.121542	0.0146847
42.6	4998.86	4810.08	4932.61	3332.11	3305.51	3352.22	6091.17	6046.99	6247.37	0.14632	0.14267	0.13692	0.12359	0.10482	0.10942	0.1174	0.12409	0.12834	0.125952	0.0142408
42.8	5068.03	4872.38	4995.31	3363.08	3336.24	3382.27	6169.99	6126.94	6328.92	0.15083	0.14697	0.14096	0.12996	0.11091	0.11495	0.12099	0.12797	0.13217	0.130634	0.0137809
43	5139.97	4938.1	5061.35	3395.21	3368.72	3413.85	6253.33	6210.77	6414.96	0.15552	0.1515	0.14522	0.13656	0.11734	0.12075	0.12479	0.13204	0.13621	0.135548	0.0133553
43.2	5215.15	5007.67	5131.05	3429.47	3402.94	3447.5	6341.79	6299.62	6506.04	0.16042	0.1563	0.14971	0.14359	0.12412	0.12694	0.12883	0.13634	0.14048	0.140748	0.0129708
43.4	5294.13	5081.73	5203.94	3466.13	3439.17	3483.32	6435.42	6393.31	6602.09	0.16557	0.16141	0.1544	0.15112	0.1313	0.13353	0.1331	0.14089	0.14499	0.146257	0.0126578
43.6	5376.86	5159.63	5280.85	3504.78	3477.2	3521.08	6534.52	6492.36	6703.49	0.17097	0.16678	0.15936	0.15906	0.13883	0.14047	0.13762	0.14569	0.14975	0.152059	0.0124516
43.8	5464.59	5242.03	5362.26	3545.68	3517.92	3560.57	6639.68	6596.43	6810.65	0.17669	0.17246	0.1646	0.16746	0.14689	0.14773	0.14241	0.15074	0.15478	0.158196	0.0123801
44	5558.09	5329.61	5448.71	3589.44	3561.28	3603.05	6750.85	6706.38	6923.54	0.18278	0.1785	0.17017	0.17645	0.15548	0.15554	0.14748	0.15608	0.16008	0.164729	0.012482
44.2	5656.37	5421.66	5539.99	3635.63	3607.58	3648.43	6868.25	6821.99	7042.09	0.18919	0.18484	0.17605	0.18594	0.16465	0.16389	0.15284	0.16168	0.16564	0.171636	0.0127659
44.4	5759.95	5518.23	5636.84	3684.48	3657	3696.83	6992.59	6943.65	7167.46	0.19594	0.1915	0.18229	0.19597	0.17444	0.17278	0.15851	0.16759	0.17153	0.17895	0.0132632
44.6	5869.29	5620.31	5738.86	3736.47	3709.77	3748.43	7124.37	7071.77	7300.28	0.20307	0.19854	0.18886	0.20665	0.1849	0.18227	0.16452	0.1738	0.17776	0.186708	0.0140178
44.8	5983.61	5727.59	5845.97	3791.44	3764.88	3803.46	7263.59	7207.3	7440.14	0.21053	0.20594	0.19576	0.21794	0.19581	0.19239	0.17087	0.18037	0.18433	0.194882	0.0150215
45	6102.93	5838.98	5958.05	3849.43	3822.76	3861.43	7410.92	7350.44	7587.37	0.2183	0.21362	0.20298	0.22985	0.20728	0.20305	0.17759	0.18732	0.19124	0.20347	0.0162556
45.2	6228.73	5956.09	6075.97	3910.22	3882.89	3922.21	7566.92	7501.2	7742.75	0.22651	0.22169	0.21058	0.24234	0.21919	0.21422	0.1847	0.19463	0.19853	0.212488	0.0177126
45.4	6360.63	6078.78	6199.39	3973.59	3945.3	3985.52	7731.98	7660.22	7906.17	0.23511	0.23015	0.21853	0.25536	0.23155	0.22586	0.19223	0.20235	0.20621	0.221928	0.0193358
45.6	6497.72	6206.49	6329.12	4039.33	4010.31	4051.52	7906.35	7828.15	8077.4	0.24404	0.23896	0.22689	0.26886	0.24443	0.238	0.20018	0.21049	0.21424	0.231788	0.0210917
45.8	6641.49	6339.65	6465.53	4107.7	4078.22	4120.34	8091.7	8004.7	8257.85	0.25342	0.24814	0.23568	0.2829	0.25788	0.25065	0.20864	0.21905	0.22271	0.242119	0.0229658
46	6791.66	6479.39	6608.82	4178.33	4148.8	4191.82	8288.36	8190.63	8448.35	0.26321	0.25778	0.24491	0.29741	0.27186	0.2638	0.2176	0.22807	0.23166	0.252922	0.0249177
46.2	6947.45	6624.49	6758.75	4251.53	4222.65	4266.16	8497.06	8387.24	8649	0.27336	0.26778	0.25457	0.31245	0.28649	0.27746	0.22712	0.23761	0.24107	0.264212	0.0269424
46.4	7109.53	6775.65	6915.64	4327.34	4299.2	4343.81	8719.41	8594.65	8860.48	0.28393	0.2782	0.26467	0.32802	0.30165	0.29174	0.23726	0.24767	0.251	0.276016	0.0290177
46.6	7278.78	6933.82	7079.04	4406.01	4377.92	4424.25	8956.71	8813.32	9084.26	0.29497	0.28911	0.2752	0.34418	0.31725	0.30653	0.24809	0.25828	0.26151	0.288347	0.0311157
46.8	7453.39	7097.66	7249.48	4486.95	4458.81	4506.67	9209.45	9044.97	9321.08	0.30635	0.30041	0.28618	0.3608	0.33327	0.32169	0.25961	0.26952	0.27262	0.301161	0.0331726
47	7634.88	7267.8	7427.09	4570.17	4541.38	4591.09	9479.86	9290.3	9571.66	0.31818	0.31214	0.29762	0.3779	0.34963	0.33721	0.27194	0.28142	0.28439	0.314492	0.0351527
47.2	7823.78	7444.79	7611.59	4655.24	4625.12	4677.13	9770.02	9550.69	9838.26	0.3305	0.32434	0.30951	0.39537	0.36621	0.35303	0.28518	0.29405	0.2969	0.328343	0.0369781
47.4	8018.45	7627.77	7803.35	4741.64	4710.07	4763.84	10080	9828.27	10122.7	0.34319	0.33696	0.32186	0.41312	0.38304	0.36897	0.29932	0.30751	0.31025	0.342691	0.0385958
47.6	8218.62	7816.16	8002.95	4828.71	4796	4850.89	10410.5	10124.2	10426.2	0.35624	0.34995	0.33472	0.431	0.40006	0.38498	0.31439	0.32187	0.3245	0.357523	0.0399425
47.8	8425.9	8011.31	8208.93	4916.26	4882.92	4939.13	10761.6	10439.8	10750.3	0.36975	0.3634	0.34799	0.44898	0.41728	0.4012	0.3304	0.33718	0.33971	0.372877	0.041023
48	8638.17	8212.79	8421.38	5003.75	4970.97	5027.42	11132.3	10776.4	11096.9	0.38359	0.37729	0.36168	0.46695	0.43472	0.41743	0.34731	0.3535	0.35598	0.388717	0.0417963
48.2	8855.34	8420.08	8640.31	5090.67	5060.14	5116.04	11520.6	11133.8	11466.4	0.39775	0.39159	0.37578	0.48481	0.45239	0.43373	0.36502	0.37084	0.37333	0.405027	0.042272
48.4	9078.72	8633.9	8865.2	5176.73	5150.85	5205.31	11925	11510.5	11857.7	0.41232	0.40633	0.39027	0.50249	0.47035	0.45014	0.38346	0.38911	0.3917	0.421797	0.0424839
48.6	9309.21	8854.09	9095.52	5261.68	5243.44	5295.65	12344	11907.2	12270.1	0.42734	0.42151	0.40511	0.51993	0.48869	0.46675	0.40257	0.40835	0.41106	0.439034	0.0424653
48.8	9545.41	9080.75	9332.43	5345.68	5337.79	5386.45	12774.9	12320.7	12701.4	0.44274	0.43714	0.42037	0.53719	0.50738	0.48345	0.42222	0.42842	0.4313	0.45669	0.0422697
49	9786.94	9312.39	9575.72	5429.43	5435.14	5479.72	13215.9	12749	13148.2	0.45849	0.45311	0.43604	0.55439	0.52667	0.5006	0.44233	0.44919	0.45227	0.474788	0.0420525
49.2	10033	9549.09	9825.77	5513.54	5536.59	5575.85	13664.4	13189.3	13607.2	0.47453	0.46943	0.45215	0.57167	0.54676	0.51827	0.46279	0.47055	0.47382	0.49333	0.0419324
49.4	10284.2	9790.29	10082.4	5599.43	5642.19	5675.72	14119	13640.4	14076.3	0.49091	0.48606	0.46868	0.58931	0.56768	0.53663	0.48352	0.49243	0.49584	0.51234	0.0420301
49.6	10538	10035.8	10345.1	5688.71	5753.2	5780.19	14608.5	14098.4	14552.7	0.50746	0.50299	0.4856	0.60765	0.58967	0.55584	0.50584	0.51465	0.5182	0.531989	0.0424112
49.8	10794.5	10284.5	10613.4	5782.07	5870.36	5890.66	15130.9	14562.6	15034.5	0.52418	0.52014	0.50289	0.62682	0.61288	0.57615	0.52967	0.53716	0.54082	0.552301	0.0432022
50	11056.9	10538	10887.1	5879.87	5992.4	6006.46	15684.2	15030.5	15519.9	0.54128	0.53762	0.52052	0.64691	0.63705	0.59745	0.55491	0.55986	0.5636	0.573244	0.0443885
50.2	11324	10796.1	11164.9	5982.88	6117.77	6127.98	16267.3	15499.9	16005.9	0.5587	0.55541	0.53842	0.66807	0.66189	0.61979	0.5815	0.58263	0.58642	0.594759	0.0459929
50.4	11594.2	11057.2	11446.5	6089.87	6245.62	6254.14	16880.3	15968.8	16491	0.57631	0.57342	0.55656	0.69005	0.68721	0.64298	0.60945	0.60538	0.60919	0.616728	0.0479596
50.6	11867.4	11320.6	11730.8	6199.03	6373.15	6383.54	17460.2	16434.8	16972	0.59413	0.59158	0.57487	0.71247	0.71247	0.66678	0.6359	0.62798	0.63177	0.638661	0.0501552
50.8	12144.8	11586.3	12017.1	6309.36	6498.73	6513.84	18007.9	16895.2	17447.2	0.61221	0.6099	0.59332	0.73513	0.73735	0.69073	0.66088	0.65031	0.65408	0.660434	0.0523689
51	12420.4	11852	12304.1	6419.33	6620.87	6643.65	18525.1	17349	17915.5	0.63018	0.62822	0.61181	0.75772	0.76154	0.7146	0.68447	0.67233	0.67606	0.681881	0.0544999
51.2	12696	12116.8	12592.1	6526.81	6738.79	6770.18	19010.5	17795.6	18376.7	0.64815	0.64648	0.63036	0.7798	0.7849	0.73787	0.7066	0.69399	0.69771	0.702873	0.056373
51.4	12970.9	12381.8	12880.4	6630.87	6851.55	6892.72	19461.5	18232.7	18828.4	0.66607	0.66475	0.64893	0.80117	0.80724	0.7604	0.72717	0.71519	0.71891	0.723314	0.0579012
51.6	13245.9	12647.3	13169.3	6731.05	6959.33	7010.14	19906.9	18660	19270.2	0.684	0.68306	0.66755	0.82175	0.82859	0.78199	0.74749	0.73592	0.73965	0.743333	0.0590492
51.8	13518.7	12912.3	13457.8	6826.46	7061.5	7122.45	20343.5	19076.8	19700.4	0.70179	0.70133	0.68613	0.84135	0.84882	0.80264	0.7674	0.75614	0.75984	0.762827	0.0598019
52	13791.9	13176.9	13745.9	6916.63	7158.18	7229.11	20765.8	19480	20115.3	0.7196	0.71957	0.70469	0.85987	0.86798	0.82225	0.78666	0.7757	0.77932	0.781738	0.060117
52.2	14062.3	13440.1	14032.7	7000.81	7248.72	7330.41	21172.1	19869.1	20514.2	0.73723	0.73772	0.72317	0.87716	0.88591	0.84087	0.80519	0.79457	0.79804	0.799984	0.059986
52.4	14329.8	13700.9	14317.3	7078.57	7332.96	7425.89	21561.3	20244.5	20896	0.75467	0.7557	0.74151	0.89313	0.9026	0.85843	0.82294	0.81278	0.81597	0.817526	0.0594061
52.6	14592.6	13957.2	14599.1	7149.59	7410.09	7515.63	21933.1	20605	21260.4	0.7718	0.77338	0.75966	0.90772	0.91788	0.87493	0.83989	0.83027	0.83307	0.834289	0.0583787
52.8	14851	14208.5	14877.3	7213.41	7479.81	7599.03	22285.4	20949.9	21607.6	0.78865	0.7907	0.77758	0.92083	0.93169	0.89026	0.85596	0.847	0.84937	0.850227	0.0568775
53	15105.2	14455	15151.3	7270.09	7541.85	7676.01	22621	21281.1	21939.2	0.80522	0.8077	0.79523	0.93247	0.94398	0.90442	0.87127	0.86306	0.86494	0.865366	0.0548984
53.2	15356.6	14696.8	15420	7320.9	7597.04	7746.76	22939.2	21596.7	22253.7	0.82161	0.82437	0.81254	0.94291	0.95491	0.91743	0.88578	0.87837	0.8797	0.879736	0.0525127
53.4	15604	14933.1	15683.3	7366.14	7644.8	7811.13	23237.8	21893.5	22551.3	0.83774	0.84066	0.8295	0.9522	0.96437	0.92926	0.8994	0.89277	0.89367	0.893286	0.0497233
53.6	15847.4	15164.7	15939.9	7406.25	7686.04	7869.25	23516.7	22172.6	22831.5	0.85361	0.85663	0.84604	0.96044	0.97254	0.93995	0.91212	0.90631	0.90682	0.906051	0.0465825
53.8	16084.8	15390.3	16189	7442.14	7720.98	7921.42	23778.4	22433.7	23093	0.86909	0.87219	0.86208	0.96781	0.97946	0.94954	0.92405	0.91898	0.9191	0.918033	0.0431707
54	16313.4	15607.2	16429	7474.11	7750.23	7968.03	24018	22672.9	23334.6	0.88399	0.88714	0.87755	0.97438	0.98525	0.95811	0.93498	0.93058	0.93044	0.929158	0.0395856
54.2	16533.1	15814.8	16658.5	7501.87	7773.34	8009.05	24237.7	22892.5	23557.7	0.89831	0.90146	0.89233	0.98008	0.98983	0.96565	0.945	0.94123	0.94091	0.939422	0.0358251
54.4	16742.1	16011.1	16876.1	7526.12	7791.9	8045.19	24439.7	23095.1	23761.8	0.91194	0.91499	0.90635	0.98506	0.99351	0.9723	0.95421	0.95106	0.95049	0.948879	0.0320292
54.6	16938.8	16193	17080.1	7546.81	7805.78	8076.24	24622.5	23277.3	23946.9	0.92477	0.92753	0.91949	0.98931	0.99626	0.97801	0.96255	0.9599	0.95918	0.957444	0.028247
54.8	17124.1	16361.3	17269.7	7563.93	7815.74	8102.84	24784.5	23439.9	24113.2	0.93685	0.93914	0.9317	0.99282	0.99823	0.98289	0.96994	0.96778	0.96699	0.965149	0.0245056
55	17296.5	16516.3	17444.5	7577.61	7821.69	8125.35	24929	23584.9	24261.4	0.94808	0.94983	0.94297	0.99563	0.99941	0.98703	0.97653	0.97482	0.97394	0.972027	0.0208394
55.2	17451.6	16657.1	17604.1	7587.79	7824.68	8144.11	25055.1	23710.4	24390.4	0.9582	0.95953	0.95325	0.99773	1	0.99048	0.98228	0.9809	0.98	0.978041	0.0173403
55.4	17590.2	16783.6	17748	7594.41	7824.21	8159.3	25162.2	23816.4	24502.1	0.96724	0.96826	0.96252	0.99909	0.99991	0.99328	0.98716	0.98605	0.98524	0.983194	0.013995
55.6	17713.5	16897.4	17876	7598.09	7821.46	8171.87	25250.4	23904.8	24595.6	0.97527	0.97611	0.97076	0.99984	0.99936	0.99559	0.99119	0.99034	0.98963	0.987566	0.0108633
55.8	17817.4	16996.1	17988	7598.86	7816.36	8181.73	25320.8	23975.3	24671.6	0.98205	0.98291	0.97798	1	0.99835	0.9974	0.9944	0.99376	0.9932	0.991117	0.008023
56	17903.1	17078.5	18083.5	7597.67	7810.11	8188.89	25375.4	24030.1	24731.8	0.98763	0.98859	0.98414	0.99975	0.99711	0.99872	0.99689	0.99641	0.99602	0.993918	0.00559305
56.2	17972.1	17142.9	18162.2	7595.13	7802.41	8193.73	25413.3	24069.9	24776.8	0.99213	0.99303	0.9892	0.99923	0.99559	0.99961	0.99862	0.99834	0.99814	0.995988	0.00371802
56.4	18025.2	17191.4	18225.1	7591.48	7794.12	8195.87	25435	24093.9	24803.9	0.9956	0.99637	0.99326	0.99848	0.99395	1	0.9996	0.99951	0.99941	0.997353	0.00261204
56.6	18061	17222.8	18272.3	7587.11	7784.87	8195.21	25443.7	24104	24816.5	0.99793	0.99854	0.9963	0.99759	0.99211	0.99988	1	1	1	0.998039	0.00258765
56.8	18082.9	17239.7	18304.7	7582.56	7775.71	8192.16	25440.9	24102.2	24815.2	0.99936	0.9997	0.99838	0.99665	0.9903	0.99932	0.99987	0.99991	0.99994	0.998159	0.0031309
57	18092.8	17244	18323.3	7576.95	7765.75	8186.64	25425.1	24087.7	24801	1	1	0.99958	0.9955	0.98833	0.9983	0.99915	0.99921	0.99927	0.997704	0.00377423
57.2	18090.6	17239.1	18329.8	7570.61	7756.15	8179.3	25396.6	24059.8	24773.1	0.99985	0.99966	1	0.9942	0.98642	0.99695	0.99785	0.99785	0.99796	0.996749	0.00426872
57.4	18076.8	17222.9	18322.5	7563.71	7746.52	8170.45	25357.2	24020.6	24734.6	0.99896	0.99855	0.99953	0.99278	0.98452	0.99533	0.99606	0.99595	0.99615	0.995314	0.00455702
57.6	18053.3	17197.3	18303.2	7555.61	7736.74	8160.1	25305.8	23970.3	24684.2	0.99743	0.99678	0.99829	0.99112	0.98258	0.99342	0.99371	0.99351	0.99379	0.993403	0.00466515
57.8	18017.4	17160.8	18271.6	7546.37	7726.65	8148.6	25239.7	23907.6	24621.9	0.99509	0.99426	0.99625	0.98922	0.98058	0.99131	0.9907	0.99047	0.99087	0.990972	0.00457083
58	17970.2	17114.8	18228	7536.72	7717.2	8136.21	25162.3	23834.2	24548.9	0.99201	0.99109	0.99344	0.98724	0.97871	0.98903	0.98717	0.98691	0.98744	0.988116	0.00426079
58.2	17913.1	17058.4	18172.5	7526.64	7706.99	8122.42	25075.8	23752.8	24465.6	0.98829	0.9872	0.98987	0.98517	0.97669	0.9865	0.98322	0.98296	0.98353	0.984826	0.0038719
58.4	17845.4	16993.1	18108.9	7516.25	7696.77	8108.26	24979.7	23663.7	24374	0.98387	0.9827	0.98577	0.98303	0.97466	0.98389	0.97884	0.97864	0.97923	0.981181	0.00352883
58.6	17766.1	16919.9	18037.4	7506.5	7686.94	8094.2	24875.9	23567.1	24275.6	0.9787	0.97765	0.98116	0.98103	0.97271	0.98131	0.97411	0.97395	0.97461	0.977248	0.00347587
58.8	17681.9	16842	17959.1	7497.08	7676.84	8079.75	24768	23465.6	24171.5	0.97321	0.97228	0.97612	0.97909	0.97072	0.97865	0.96918	0.96903	0.96972	0.973111	0.00396085
59	17590.5	16756.5	17874.9	7487.77	7665.98	8065.3	24653.9	23358.5	24060.6	0.96725	0.96639	0.97069	0.97718	0.96856	0.97599	0.96398	0.96384	0.96452	0.968711	0.00499803
59.2	17494	16665.9	17787.1	7478.41	7655.36	8051.09	24533.3	23246.1	23946.5	0.96096	0.96014	0.96504	0.97526	0.96646	0.97338	0.95848	0.95838	0.95916	0.96414	0.00643574
59.4	17394.7	16573	17693.9	7468.95	7643.74	8036.47	24408.8	23129.8	23828	0.95448	0.95373	0.95904	0.97332	0.96416	0.97069	0.9528	0.95274	0.9536	0.959396	0.00807719
59.6	17293.6	16475.4	17596.2	7458.56	7631.12	8020.97	24279.8	23009.9	23704.1	0.94789	0.947	0.95274	0.97118	0.96166	0.96784	0.94692	0.94693	0.94778	0.954438	0.00981305
59.8	17187.8	16373.6	17494.7	7447.46	7617.87	8005.08	24146.3	22886	23575.6	0.941	0.93999	0.9462	0.9689	0.95903	0.96492	0.94083	0.94091	0.94175	0.949281	0.0116572
60	17079.4	16271	17389.8	7435.67	7604.5	7988.4	24009	22758.2	23443.1	0.93393	0.93291	0.93944	0.96648	0.95639	0.96185	0.93457	0.93472	0.93553	0.94398	0.0135529
60.2	16969	16166.7	17280.9	7423.16	7590.49	7971.11	23869.1	22628.5	23305.5	0.92673	0.92572	0.93243	0.96391	0.95361	0.95867	0.92819	0.92843	0.92907	0.938529	0.0154763
60.4	16853.9	16057.5	17168.6	7409.8	7577.17	7953.02	23724.8	22495.5	23162.9	0.91923	0.91819	0.92519	0.96117	0.95097	0.95535	0.92161	0.92197	0.92238	0.932896	0.0175001
60.6	16738.2	15948	17054.3	7395.84	7564.69	7934.94	23576.6	22359.5	23018.2	0.91169	0.91064	0.91783	0.9583	0.9485	0.95202	0.91485	0.91538	0.91558	0.927199	0.0195793
60.8	16620.9	15835.8	16938.1	7381.27	7552.55	7916.64	23425.3	22221.7	22871.2	0.90404	0.90291	0.91034	0.95531	0.94609	0.94866	0.90795	0.90869	0.90868	0.921408	0.0217152
61	16502.8	15720.5	16821	7366.52	7540.05	7898.79	23270.5	22082	22723.6	0.89634	0.89496	0.9028	0.95228	0.94362	0.94538	0.90089	0.90192	0.90175	0.915549	0.02391
61.2	16382.2	15602.5	16702.5	7351.54	7527.6	7881.43	23113.1	21939.2	22574.8	0.88848	0.88682	0.89517	0.9492	0.94115	0.94219	0.89371	0.89499	0.89477	0.909609	0.0261838
61.4	16262.5	15485.7	16583.9	7336.62	7514.14	7864.66	22954.6	21795.4	22426.7	0.88067	0.87876	0.88752	0.94613	0.93849	0.9391	0.88648	0.88801	0.88782	0.903664	0.0284448
61.6	16140.7	15367.2	16463.8	7322.1	7499.4	7848.01	22795.2	21650.8	22277.1	0.87273	0.87059	0.87979	0.94315	0.93557	0.93604	0.87921	0.881	0.8808	0.897653	0.0307315
61.8	16018.8	15249.4	16343.2	7307.91	7483.93	7832.01	22634.3	21505.3	22127.3	0.86478	0.86247	0.87202	0.94024	0.9325	0.9331	0.87188	0.87394	0.87377	0.891633	0.0330356
62	15894.4	15132.2	16220.7	7293.73	7468.39	7816.35	22473.8	21360	21975.7	0.85667	0.85439	0.86412	0.93733	0.92942	0.93022	0.86455	0.86689	0.86665	0.885582	0.0353762
62.2	15769.1	15015.1	16096.8	7279.89	7452.59	7800.36	22312.7	21215.6	21824.1	0.84851	0.84632	0.85614	0.93448	0.92629	0.92728	0.85721	0.85989	0.85953	0.879517	0.0377197
62.4	15641.7	14896.4	15971.6	7266.18	7436.74	7784.79	22150.3	21070.6	21671.1	0.8402	0.83813	0.84808	0.93167	0.92315	0.92442	0.8498	0.85286	0.85235	0.873407	0.0401291
62.6	15511.6	14776.4	15846	7252.14	7421.12	7769.89	21987.2	20924.6	21517.9	0.83172	0.82986	0.83999	0.92878	0.92006	0.92168	0.84236	0.84577	0.84516	0.867264	0.0425879
62.8	15379.9	14655.1	15718.9	7238.35	7405.95	7755.19	21823.9	20778.1	21363.7	0.82313	0.8215	0.8318	0.92595	0.91705	0.91897	0.83492	0.83867	0.83792	0.861101	0.0451096
63	15249.8	14535	15592.4	7224.76	7390.93	7740.22	21659.2	20630.8	21209.9	0.81465	0.81321	0.82365	0.92316	0.91408	0.91622	0.8274	0.83152	0.8307	0.854954	0.0476249
63.2	15120.1	14414.3	15466.5	7211.22	7376.19	7726	21494.1	20482.6	21055.7	0.80619	0.80489	0.81554	0.92038	0.91116	0.91361	0.81987	0.82433	0.82346	0.848826	0.0501754
63.4	14990.1	14293.6	15341.6	7197.66	7362.41	7712	21328.5	20333.2	20901.9	0.79771	0.79657	0.80749	0.91759	0.90843	0.91103	0.81232	0.81709	0.81624	0.842719	0.0527597
63.6	14862.7	14173.9	15216.8	7184.61	7348.58	7697.63	21162.7	20184.9	20748.1	0.78941	0.78831	0.79946	0.91491	0.90569	0.90839	0.80476	0.80989	0.80902	0.836649	0.0553237
63.8	14737	14055.3	15093	7171.8	7334.31	7682.91	20996.3	20035.9	20594.5	0.78121	0.78014	0.79148	0.91228	0.90286	0.90568	0.79717	0.80266	0.80181	0.830588	0.0578502
64	14608.3	13934.5	14968.6	7158.72	7319.58	7668.63	20830.7	19887.4	20441.1	0.77283	0.77181	0.78346	0.90959	0.89995	0.90306	0.78962	0.79546	0.79461	0.824488	0.0604032
64.2	14478.1	13813.9	14844.1	7144.97	7304.23	7654.15	20664.7	19737.5	20287.6	0.76434	0.76349	0.77544	0.90677	0.89691	0.9004	0.78205	0.78819	0.78741	0.818333	0.0629231
64.4	14349.8	13693.6	14718.3	7131.16	7287.86	7639.3	20499.5	19588.2	20134	0.75597	0.7552	0.76734	0.90393	0.89366	0.89767	0.77451	0.78095	0.7802	0.812159	0.0653831
64.6	14218.8	13573.1	14592	7117.06	7271.45	7624.66	20333.7	19438	19980.6	0.74743	0.74689	0.7592	0.90104	0.89041	0.89498	0.76695	0.77366	0.77299	0.80595	0.0678695
64.8	14085.5	13450.6	14465.1	7102.1	7255.08	7610.21	20169.4	19288.9	19827.4	0.73874	0.73844	0.75103	0.89796	0.88717	0.89232	0.75946	0.76643	0.7658	0.799706	0.070354
65	13953.9	13328	14338.5	7087.24	7238.63	7595.33	20005.1	19139.3	19674.1	0.73016	0.72999	0.74287	0.89491	0.88391	0.88958	0.75197	0.75917	0.75861	0.793463	0.0728172
65.2	13824.2	13205.7	14211.5	7072.82	7221.88	7580.1	19841.3	18991.4	19520.5	0.7217	0.72155	0.73469	0.89195	0.88059	0.88678	0.7445	0.75199	0.7514	0.787239	0.07526
65.4	13692.9	13082.8	14085.2	7058.37	7205.35	7564.69	19678.7	18844.5	19367.2	0.71314	0.71309	0.72655	0.88898	0.87732	0.88395	0.73708	0.74487	0.7442	0.78102	0.0777062
65.6	13563.4	12960.9	13959.2	7043.39	7188.47	7548.68	19517.1	18697.3	19213.8	0.7047	0.70468	0.71844	0.8859	0.87398	0.88101	0.72971	0.73773	0.737	0.774794	0.0800811
65.8	13435.3	12841.8	13834.1	7028.77	7171.81	7532.36	19354.9	18549.6	19060.6	0.69635	0.69647	0.71038	0.8829	0.87067	0.87801	0.72231	0.73057	0.72981	0.768608	0.0824313
66	13307.9	12724.3	13709.2	7013.61	7155.08	7515.15	19193.1	18402.6	18907.6	0.68804	0.68836	0.70233	0.87979	0.86736	0.87484	0.71493	0.72344	0.72263	0.762413	0.0847145
66.2	13179.4	12607	13584.8	6998.07	7139.02	7497.31	19031.8	18255.5	18756.2	0.67966	0.68028	0.69432	0.87659	0.86418	0.87156	0.70758	0.7163	0.71552	0.756221	0.0869795
66.4	13052.4	12491.2	13459.8	6981.8	7122.69	7477.78	18869.9	18107.7	18604.2	0.67138	0.67229	0.68626	0.87325	0.86095	0.86797	0.70019	0.70913	0.70839	0.749979	0.0891508
66.6	12925.5	12374	13334.6	6965.3	7106.71	7456.76	18708.5	17960.7	18452.5	0.66311	0.66421	0.67819	0.86986	0.85778	0.8641	0.69283	0.702	0.70127	0.743706	0.0912816
66.8	12798.1	12253.9	13209	6947.56	7090.02	7433.49	18548.1	17814.5	18301.1	0.65481	0.65593	0.67011	0.86622	0.85447	0.85982	0.68552	0.69491	0.69416	0.737328	0.0933003
67	12670.6	12133	13083.4	6929.24	7073.72	7409.04	18388.2	17668.5	18149.6	0.6465	0.6476	0.66202	0.86246	0.85125	0.85533	0.67822	0.68782	0.68705	0.730917	0.0952861
67.2	12543.8	12011.9	12957.6	6910.22	7056.83	7383	18228.2	17523.3	17998	0.63823	0.63924	0.65391	0.85855	0.8479	0.85054	0.67093	0.68078	0.67993	0.724446	0.097176
67.4	12415.8	11890.4	12833.1	6890.55	7039.81	7356.7	18069.6	17378.1	17847.8	0.62988	0.63087	0.64589	0.85451	0.84453	0.84571	0.66369	0.67374	0.67288	0.717967	0.0990301
67.6	12288.7	11770.7	12709.5	6869.92	7022.2	7330.05	17911.5	17233.8	17699	0.62159	0.62261	0.63793	0.85027	0.84104	0.84081	0.65649	0.66674	0.6659	0.711487	0.100788
67.8	12162	11654	12586	6848.99	7004.15	7303.49	17753.6	17089.3	17551	0.61334	0.61457	0.62997	0.84597	0.83746	0.83592	0.64928	0.65973	0.65895	0.705021	0.102495
68	12036	11539.3	12462.4	6827.6	6984.48	7276.45	17596.3	16944.3	17403.3	0.60512	0.60666	0.62201	0.84158	0.83357	0.83095	0.64211	0.65269	0.65201	0.698522	0.104105
68.2	11910.2	11425.6	12338.8	6805.67	6963.79	7249.5	17440.2	16798.5	17255.7	0.59692	0.59882	0.61405	0.83707	0.82947	0.826	0.63499	0.64562	0.64508	0.692002	0.105653
68.4	11785.8	11312.3	12214.9	6783.74	6941.67	7222.03	17283.6	16653.6	17108.2	0.58881	0.59101	0.60606	0.83257	0.82509	0.82095	0.62785	0.6386	0.63816	0.685456	0.10713
68.6	11659.8	11198.6	12090.7	6762.01	6918.05	7194.39	17127.1	16508.5	16960	0.58059	0.58317	0.59806	0.82811	0.82041	0.81586	0.62071	0.63156	0.63121	0.678853	0.108577
68.8	11535.4	11084.8	11966.9	6740.59	6893.03	7166.56	16971.4	16363.7	16811.6	0.57248	0.57532	0.59009	0.82371	0.81545	0.81075	0.61361	0.62453	0.62424	0.672242	0.109971
69	11411.2	10971.4	11844	6719.27	6867.18	7139.01	16815.6	16219.7	16664.4	0.56438	0.5675	0.58217	0.81933	0.81033	0.80568	0.6065	0.61755	0.61733	0.665641	0.111335
69.2	11287.6	10858.8	11721.8	6698.04	6840.39	7111.23	16659.5	16076.5	16517.2	0.55633	0.55974	0.5743	0.81497	0.80503	0.80057	0.59938	0.6106	0.61042	0.659038	0.112649
69.4	11164.6	10747.2	11599.8	6676.38	6812.51	7083.82	16503.9	15932.8	16369.3	0.54831	0.55204	0.56644	0.81052	0.7995	0.79553	0.59229	0.60363	0.60348	0.652416	0.113912
69.6	11043.8	10637	11477.9	6654.92	6784.15	7056.1	16348.4	15788.3	16220.7	0.54043	0.54444	0.55858	0.80611	0.79389	0.79044	0.58519	0.59662	0.5965	0.6458	0.11514
69.8	10922.9	10526.4	11356.4	6632.66	6755.62	7028.57	16192.7	15644.2	16072.1	0.53255	0.53682	0.55076	0.80154	0.78823	0.78537	0.57809	0.58963	0.58953	0.639169	0.116333
70	10802.1	10415.6	11235.1	6610.04	6726.8	7001.04	16037.1	15499.9	15922.5	0.52467	0.52918	0.54294	0.79689	0.78253	0.78031	0.571	0.58263	0.5825	0.632517	0.117512
70.2	10681.8	10304.5	11113.7	6586.91	6697.26	6973.59	15881.9	15354.7	15773.5	0.51683	0.52152	0.53512	0.79214	0.77668	0.77527	0.56392	0.57559	0.57551	0.625842	0.118652
70.4	10562.3	10193.9	10993.1	6563.99	6668.01	6945.46	15727	15209.8	15625.1	0.50904	0.51389	0.52735	0.78743	0.77088	0.77009	0.55686	0.56856	0.56854	0.619182	0.119768
70.6	10443.2	10083.7	10873.1	6540.14	6638.27	6917.22	15573.4	15066.5	15478	0.50127	0.5063	0.51962	0.78253	0.76499	0.7649	0.54985	0.56161	0.56164	0.612523	0.120814
70.8	10324.3	9974.95	10753.5	6516.59	6608.22	6888.86	15420.5	14923.3	15331.2	0.49352	0.4988	0.51192	0.7777	0.75904	0.75969	0.54288	0.55466	0.55475	0.605884	0.121842
71	10205.9	9866.76	10634.3	6492.91	6577.87	6859.88	15268.9	14780.2	15184.5	0.4858	0.49134	0.50424	0.77283	0.75303	0.75436	0.53596	0.54772	0.54786	0.599238	0.122822
71.2	10088.9	9759.51	10515.2	6469.65	6547.91	6830.23	15117.9	14638	15037	0.47818	0.48394	0.49657	0.76806	0.74709	0.74891	0.52908	0.54082	0.54094	0.592621	0.12379
71.4	9971.68	9652.82	10396.3	6445.72	6517.65	6800.62	14967.5	14496	14889.3	0.47053	0.47659	0.48891	0.76314	0.7411	0.74346	0.52222	0.53393	0.534	0.585987	0.124721
71.6	9854.18	9546.56	10277.3	6422.18	6487.35	6771.13	14817	14353.2	14740.9	0.46287	0.46926	0.48124	0.75831	0.7351	0.73804	0.51535	0.52701	0.52704	0.579358	0.125674
71.8	9737.1	9440.33	10158.6	6398.46	6456.8	6740.97	14666.8	14211	14593.1	0.45524	0.46193	0.47359	0.75343	0.72904	0.7325	0.50851	0.52011	0.5201	0.572717	0.126582
72	9620.69	9334.37	10040.5	6374.59	6426.09	6710.73	14516.3	14069.2	14445.4	0.44765	0.45463	0.46598	0.74853	0.72296	0.72694	0.50164	0.51323	0.51317	0.566081	0.127469
72.2	9504.09	9229.25	9923.27	6350.01	6394.88	6680.8	14365.9	13927.5	14298.7	0.44005	0.44738	0.45843	0.74348	0.71678	0.72143	0.49478	0.50636	0.50628	0.559441	0.128309
72.4	9387.94	9124.7	9806.38	6325.63	6363.03	6650.63	14215.8	13786.1	14152.1	0.43248	0.44017	0.4509	0.73847	0.71047	0.71589	0.48794	0.4995	0.4994	0.552802	0.12912
72.6	9273.63	9020.67	9690.91	6300.61	6331.2	6619.99	14066.5	13644.9	14006.3	0.42502	0.433	0.44346	0.73334	0.70416	0.71025	0.48113	0.49265	0.49255	0.546173	0.129865
72.8	9160.34	8916.81	9575.51	6275.01	6298.99	6589.17	13918	13503.2	13860.3	0.41764	0.42584	0.43603	0.72808	0.69778	0.70458	0.47436	0.48578	0.4857	0.539532	0.130559
73	9048.76	8813.96	9460.26	6249.19	6266.53	6558.24	13770.6	13361.9	13715	0.41036	0.41875	0.4286	0.72277	0.69135	0.6989	0.46763	0.47892	0.47888	0.532907	0.131211
73.2	8937.59	8710.67	9345.37	6223.54	6234.14	6527.02	13624.3	13221	13569.8	0.40311	0.41162	0.4212	0.7175	0.68494	0.69316	0.46096	0.47209	0.47206	0.526293	0.131857
73.4	8827.76	8607.39	9231.38	6197.69	6201.95	6495.64	13478.8	13080.3	13425.7	0.39595	0.4045	0.41386	0.71219	0.67856	0.68739	0.45432	0.46526	0.4653	0.519703	0.132473
73.6	8717.53	8504.5	9117.42	6172.08	6169.32	6464.04	13333.7	12940.6	13281.7	0.38877	0.39741	0.40652	0.70693	0.6721	0.68158	0.4477	0.45849	0.45854	0.513116	0.133076
73.8	8608.48	8402.93	9004.45	6146.43	6136.98	6432.24	13187.9	12801.3	13137.4	0.38166	0.3904	0.39924	0.70166	0.66569	0.67573	0.44106	0.45173	0.45177	0.506549	0.133657
74	8498.7	8302.27	8892.68	6121.07	6104.25	6399.82	13042.4	12661.8	12993.3	0.3745	0.38346	0.39204	0.69646	0.65921	0.66977	0.43442	0.44496	0.445	0.49998	0.134215
74.2	8390.63	8203.47	8781.62	6095.55	6071	6366.68	12896.7	12522.2	12849.3	0.36745	0.37665	0.38488	0.69121	0.65262	0.66368	0.42777	0.43819	0.43824	0.49341	0.134696
74.4	8283.6	8105.97	8671.59	6070.15	6037.44	6332.9	12750.8	12382.6	12705.3	0.36048	0.36993	0.3778	0.686	0.64597	0.65747	0.42112	0.43142	0.43148	0.486852	0.13513
74.6	8177.72	8009.24	8562.59	6044.71	6004.06	6298.92	12604.6	12242	12561	0.35357	0.36326	0.37077	0.68077	0.63936	0.65122	0.41445	0.4246	0.42471	0.480301	0.135548
74.8	8071.39	7912.84	8454.42	6020.05	5970.05	6264.79	12459.9	12101.9	12417.7	0.34664	0.35661	0.3638	0.67571	0.63262	0.64494	0.40785	0.4178	0.41798	0.473772	0.135962
75	7966.1	7816.32	8346.49	5994.95	5936.25	6230.78	12315.6	11962	12274.5	0.33978	0.34996	0.35685	0.67055	0.62593	0.63869	0.40128	0.41102	0.41126	0.467258	0.136356
75.2	7860.16	7719.44	8239.13	5969.97	5902.3	6196.94	12171.7	11822.8	12132.2	0.33287	0.34328	0.34994	0.66542	0.6192	0.63247	0.39471	0.40426	0.40458	0.460748	0.136758
75.4	7753.51	7622.04	8131.85	5944.79	5868.51	6163.29	12028.8	11684	11989.7	0.32592	0.33656	0.34302	0.66025	0.61251	0.62628	0.38819	0.39753	0.39789	0.454239	0.13717
75.6	7647.3	7525.15	8024.7	5919.28	5834.15	6129.04	11887.4	11546.4	11849.2	0.31899	0.32988	0.33612	0.65501	0.60571	0.61998	0.38174	0.39086	0.3913	0.447732	0.137516
75.8	7542.86	7428.87	7918.55	5892.8	5799.78	6094.41	11745.6	11409.3	11709.1	0.31218	0.32324	0.32928	0.64957	0.5989	0.61361	0.37528	0.3842	0.38472	0.44122	0.137788
76	7438.93	7333.39	7812.82	5865.78	5764.96	6059.03	11604.3	11272.8	11569.3	0.30541	0.31666	0.32247	0.64402	0.592	0.60711	0.36883	0.37758	0.37816	0.434693	0.137988
76.2	7337.24	7238.98	7708.66	5837.66	5730	6023.28	11464.1	11136.9	11429.8	0.29878	0.31015	0.31576	0.63824	0.58507	0.60054	0.36244	0.37099	0.37161	0.428176	0.138091
76.4	7237.38	7146.42	7605.35	5808.35	5694.32	5986.96	11323.9	11002	11291.2	0.29227	0.30377	0.30911	0.63222	0.57801	0.59386	0.35605	0.36445	0.3651	0.421649	0.138075
76.6	7138.59	7054.67	7503.55	5778.09	5658.42	5950.63	11184	10867.7	11152	0.28583	0.29744	0.30255	0.62601	0.5709	0.58718	0.34966	0.35793	0.35857	0.415119	0.137993
76.8	7039.91	6963.39	7402.24	5746.49	5622.32	5914.06	11045.9	10733.9	11013.5	0.27939	0.29115	0.29602	0.61952	0.56374	0.58046	0.34336	0.35144	0.35207	0.408572	0.137829
77	6943.05	6873.26	7302.55	5713.8	5585.93	5877.91	10908.4	10600.7	10876.5	0.27308	0.28493	0.2896	0.6128	0.55654	0.57381	0.3371	0.34498	0.34563	0.402052	0.137586
77.2	6846.11	6783.93	7203.41	5680	5549.38	5841.01	10771.5	10467.9	10740.1	0.26676	0.27877	0.28321	0.60586	0.5493	0.56702	0.33085	0.33854	0.33923	0.395504	0.137261
77.4	6749.9	6694.95	7105.74	5645.39	5512.9	5803.61	10635.9	10335.1	10604.3	0.26048	0.27264	0.27692	0.59875	0.54207	0.56015	0.32467	0.3321	0.33286	0.38896	0.136869
77.6	6655.12	6607.09	7009.11	5609.69	5476.58	5766.02	10501.3	10203.5	10470	0.25431	0.26658	0.27069	0.59142	0.53488	0.55324	0.31853	0.32571	0.32656	0.382436	0.136399
77.8	6562.32	6520.76	6914.03	5573.64	5440.04	5727.94	10367	10072.3	10336.3	0.24826	0.26063	0.26457	0.58401	0.52764	0.54623	0.3124	0.31935	0.32028	0.37593	0.135851
78	6470.39	6435.26	6820.13	5537.12	5403.52	5688.95	10233.9	9942.52	10203.3	0.24226	0.25473	0.25852	0.57651	0.5204	0.53907	0.30633	0.31305	0.31403	0.369433	0.135236
78.2	6380.04	6350.72	6727.23	5500.75	5366.86	5650.26	10101.7	9813.61	10071.3	0.23637	0.2489	0.25254	0.56904	0.51314	0.53195	0.30031	0.3068	0.30784	0.362988	0.134594
78.4	6290.8	6267.02	6635.13	5464.38	5329.99	5611.87	9970.29	9686.77	9940.88	0.23055	0.24313	0.2466	0.56157	0.50584	0.52489	0.29431	0.30065	0.30172	0.356584	0.133928
78.6	6201.89	6183.65	6543.56	5428.14	5292.55	5573.08	9839.4	9559.98	9810.83	0.22476	0.23738	0.2407	0.55413	0.49842	0.51776	0.28834	0.2945	0.29561	0.350178	0.133227
78.8	6113.52	6100.77	6452.36	5391.69	5255.04	5534.66	9708.76	9433.92	9681.61	0.219	0.23167	0.23483	0.54664	0.49099	0.5107	0.28238	0.28838	0.28955	0.343793	0.132511
79	6026.05	6019.46	6362.04	5355.23	5217.57	5496.4	9578.25	9308.55	9553.39	0.21329	0.22606	0.22901	0.53915	0.48357	0.50366	0.27643	0.2823	0.28353	0.337444	0.131774
79.2	5939.55	5939.21	6272.71	5318.37	5180.34	5457.91	9448.68	9184.42	9426.61	0.20765	0.22053	0.22325	0.53158	0.47619	0.49659	0.27052	0.27628	0.27758	0.33113	0.13099
79.4	5854.65	5860.15	6184.88	5281.25	5143.23	5419.42	9320.03	9060.32	9300.33	0.20212	0.21508	0.2176	0.52395	0.46884	0.48951	0.26466	0.27026	0.27165	0.324852	0.130161
79.6	5771.63	5782.78	6098.59	5243.92	5106.63	5381.13	9192.67	8938.16	9175.81	0.19671	0.20974	0.21204	0.51629	0.46159	0.48247	0.25885	0.26434	0.2658	0.318648	0.129299
79.8	5690.02	5706.5	6014.02	5206.56	5070.18	5342.3	9066.98	8818.05	9053.06	0.19138	0.20448	0.20659	0.50861	0.45437	0.47533	0.25311	0.25851	0.26004	0.312491	0.128379
80	5609.5	5630.04	5930.58	5168.98	5033.52	5303.54	8942.94	8699.47	8931.73	0.18613	0.19921	0.20121	0.50089	0.44711	0.4682	0.24746	0.25276	0.25435	0.306369	0.127419
80.2	5529.67	5554.36	5848.29	5131.43	4996.39	5264.73	8819.82	8581.73	8810.64	0.18093	0.19399	0.19591	0.49318	0.43976	0.46107	0.24184	0.24705	0.24866	0.300266	0.126425
80.4	5450.76	5480	5766.77	5093.76	4959.25	5225.29	8697.23	8465.78	8690.76	0.17579	0.18887	0.19066	0.48544	0.4324	0.45381	0.23625	0.24142	0.24304	0.294187	0.125372
80.6	5372.71	5406.65	5686.79	5056.19	4921.82	5185.71	8575.39	8350.83	8571.44	0.1707	0.18381	0.18551	0.47773	0.42499	0.44654	0.2307	0.23584	0.23743	0.288139	0.124287
80.8	5295.82	5334.71	5608.01	5018.67	4884.29	5146.43	8454.83	8236.36	8452.6	0.16568	0.17885	0.18043	0.47002	0.41755	0.43931	0.2252	0.23029	0.23186	0.282132	0.123173
81	5220.54	5264.43	5530.69	4980.98	4846.88	5106.73	8335.02	8122.13	8334.5	0.16078	0.174	0.17545	0.46228	0.41014	0.43202	0.21973	0.22475	0.22631	0.276162	0.122008
81.2	5147.87	5195.19	5455.08	4943.24	4809.98	5067.13	8216.04	8009.49	8218.21	0.15604	0.16923	0.17058	0.45453	0.40283	0.42473	0.21431	0.21929	0.22085	0.270266	0.120805
81.4	5076.54	5126.63	5381.2	4905.21	4772.89	5027.66	8098.97	7898.15	8103.56	0.15139	0.1645	0.16582	0.44671	0.39549	0.41748	0.20897	0.21389	0.21547	0.264413	0.119552
81.6	5006.72	5058.82	5308.11	4866.88	4736.34	4988.12	7983.59	7787.6	7990.8	0.14684	0.15983	0.16111	0.43884	0.38824	0.41021	0.20371	0.20852	0.21018	0.258609	0.118266
81.8	4938.12	4991.43	5236.1	4828.47	4699.63	4948.55	7869.5	7678.97	7880.04	0.14236	0.15518	0.15647	0.43095	0.38097	0.40293	0.1985	0.20325	0.20498	0.252843	0.11694
82	4870.48	4925.19	5164.73	4790.57	4663.14	4909.42	7756.99	7572.1	7770.25	0.13795	0.15061	0.15188	0.42317	0.37375	0.39574	0.19337	0.19807	0.19983	0.247152	0.115624
82.2	4802.84	4859.94	5094.3	4752.69	4626.45	4870.15	7646.7	7466.68	7662	0.13354	0.14611	0.14734	0.41539	0.36648	0.38852	0.18834	0.19296	0.19474	0.241491	0.11427
82.4	4736.33	4795.64	5024.31	4715.49	4590.46	4831.11	7537.89	7362.29	7555.23	0.12921	0.14168	0.14283	0.40774	0.35935	0.38134	0.18338	0.18789	0.18973	0.235906	0.112937
82.6	4670.5	4732.35	4955.74	4678.53	4553.8	4791.9	7430.56	7260.06	7449.4	0.12492	0.13732	0.13841	0.40015	0.35209	0.37413	0.17848	0.18293	0.18476	0.230354	0.111561
82.8	4606.2	4670.79	4888.38	4641.68	4517.99	4752.74	7325.14	7158.97	7344.93	0.12072	0.13307	0.13407	0.39258	0.34499	0.36693	0.17368	0.17803	0.17986	0.224881	0.110168
83	4543.44	4610.11	4822.85	4604.88	4482.28	4713.66	7221.46	7059.71	7242.73	0.11663	0.12889	0.12985	0.38502	0.33792	0.35974	0.16895	0.17322	0.17506	0.219476	0.108736
83.2	4482.64	4551.09	4758.38	4568.25	4446.96	4674.67	7119.16	6961.68	7141.91	0.11267	0.12482	0.1257	0.3775	0.33092	0.35257	0.16428	0.16846	0.17033	0.214139	0.107282
83.4	4423.24	4493.7	4695.58	4531.52	4411.29	4636.1	7018.67	6865.4	7042.1	0.1088	0.12086	0.12165	0.36996	0.32386	0.34548	0.1597	0.16379	0.16564	0.20886	0.105783
83.6	4365.65	4437.49	4633.72	4495.02	4376.65	4597.92	6919.65	6769.79	6943.86	0.10504	0.11698	0.11767	0.36246	0.317	0.33846	0.15518	0.15915	0.16103	0.203663	0.104293
83.8	4309.04	4381.93	4572.9	4459.09	4341.84	4559.71	6821.8	6675.63	6846.74	0.10135	0.11315	0.11375	0.35508	0.3101	0.33144	0.15072	0.15458	0.15647	0.198516	0.102791
84	4253.62	4327.62	4512.61	4423.11	4307.47	4521.13	6725.38	6582.41	6750.73	0.09774	0.10941	0.10986	0.34769	0.30329	0.32434	0.14632	0.15006	0.15197	0.193409	0.101256
84.2	4199.59	4273.98	4453.57	4387.07	4273.16	4482.79	6630.29	6490.84	6656.02	0.09421	0.10571	0.10606	0.34029	0.2965	0.31729	0.14199	0.14562	0.14752	0.188354	0.0996953
84.4	4146.45	4221.3	4395.5	4351.19	4239.59	4444.2	6536	6400.26	6563.07	0.09075	0.10208	0.10232	0.33292	0.28985	0.3102	0.13769	0.14123	0.14316	0.183356	0.0981223
84.6	4094.49	4169.9	4338.58	4315.36	4206.22	4405.91	6443.29	6311.79	6471.65	0.08736	0.09853	0.09865	0.32556	0.28324	0.30316	0.13346	0.13694	0.13887	0.178419	0.096528
84.8	4043.73	4119.68	4283.14	4279	4173.38	4368.02	6351.67	6224.51	6381.79	0.08405	0.09507	0.09508	0.31809	0.27673	0.29619	0.12928	0.1327	0.13465	0.173538	0.0948994
85	3993.89	4070.47	4229.46	4243.13	4140.85	4331.14	6261.59	6139.11	6293.6	0.0808	0.09168	0.09162	0.31072	0.27029	0.28941	0.12517	0.12856	0.13051	0.168751	0.0932909
85.2	3944.64	4022.4	4176.98	4207.8	4108.96	4294.89	6173.21	6054.61	6206.86	0.07759	0.08836	0.08824	0.30346	0.26397	0.28275	0.12114	0.12446	0.12644	0.164046	0.0917084
85.4	3897.06	3975.02	4125.79	4172.81	4077.31	4259.49	6086.52	5971.55	6121.15	0.07449	0.0851	0.08494	0.29628	0.2577	0.27624	0.11719	0.12043	0.12241	0.15942	0.0901344
85.6	3850.66	3928.62	4075.95	4138.81	4045.9	4224.47	6001.23	5889.4	6036.96	0.07146	0.0819	0.08173	0.28929	0.25148	0.2698	0.1133	0.11645	0.11846	0.154874	0.0885807
85.8	3805.45	3883.47	4026.99	4105.8	4015.03	4190.39	5917.99	5809.42	5954.31	0.06852	0.07878	0.07858	0.28251	0.24536	0.26353	0.1095	0.11257	0.11458	0.150437	0.0870687
86	3761.64	3839.53	3978.82	4073.4	3984.81	4156.58	5836.29	5730.75	5873.1	0.06566	0.07576	0.07548	0.27586	0.23938	0.25732	0.10577	0.10875	0.11077	0.146083	0.0855745
86.2	3719.29	3796.82	3931.94	4041.59	3955.3	4122.87	5756.3	5654.25	5793.62	0.0629	0.07281	0.07246	0.26932	0.23353	0.25112	0.10213	0.10504	0.10704	0.141817	0.0840779
86.4	3677.97	3755.1	3886.04	4010.45	3926.69	4089.24	5678.36	5579.76	5716.29	0.06021	0.06993	0.0695	0.26293	0.22787	0.24493	0.09857	0.10143	0.10341	0.137642	0.0826004
86.6	3637.72	3714.07	3841.37	3979.02	3898.82	4056.15	5602.28	5507.03	5640.68	0.05758	0.0671	0.06662	0.25647	0.22234	0.23885	0.0951	0.0979	0.09986	0.133536	0.0811111
86.8	3598.86	3673.99	3797.99	3947.73	3871.12	4022.74	5527.71	5435.02	5566.66	0.05505	0.06434	0.06383	0.25004	0.21686	0.23271	0.0917	0.09441	0.09639	0.129481	0.0795861
87	3560.96	3634.52	3756.19	3916.11	3843.33	3989.76	5454.82	5364.31	5494.26	0.05258	0.06162	0.06113	0.24355	0.21135	0.22664	0.08838	0.09097	0.09299	0.125468	0.0780256
87.2	3524.05	3595.72	3715.5	3884.85	3815.6	3957.45	5383.15	5294.5	5423.08	0.05017	0.05894	0.05851	0.23713	0.20586	0.2207	0.08511	0.08759	0.08965	0.121518	0.0764735
87.4	3488.13	3558.45	3675.95	3853.41	3787.58	3925.72	5312.65	5225.85	5352.99	0.04783	0.05637	0.05596	0.23067	0.20031	0.21487	0.08189	0.08426	0.08636	0.117613	0.0748886
87.6	3453.52	3522.73	3637.33	3823.08	3759.48	3894.45	5243.33	5158.73	5284.1	0.04557	0.05391	0.05348	0.22444	0.19474	0.20912	0.07873	0.081	0.08312	0.11379	0.0733195
87.8	3419.61	3487.94	3599.69	3793.39	3731.68	3863.81	5175.36	5093.52	5216.63	0.04336	0.05151	0.05105	0.21834	0.18924	0.20349	0.07563	0.07784	0.07995	0.110046	0.0717744
88	3386.98	3454.19	3562.54	3764.68	3704.39	3833.69	5108.49	5029.82	5150.33	0.04123	0.04919	0.04866	0.21245	0.18383	0.19795	0.07258	0.07475	0.07684	0.106387	0.0702644
88.2	3355.68	3421.54	3526.12	3736.23	3677.64	3803.83	5043.04	4967.79	5085.66	0.03919	0.04693	0.04631	0.2066	0.17853	0.19246	0.0696	0.07174	0.07381	0.102797	0.0687519
88.4	3325.34	3389.1	3490.85	3708.81	3651.23	3774.33	4979.03	4906.88	5022.39	0.03722	0.0447	0.04404	0.20097	0.1733	0.18703	0.06668	0.06879	0.07084	0.0992856	0.0672709
88.6	3294.91	3356.54	3456.42	3680.68	3624.63	3744.48	4914.86	4845.14	4958.45	0.03523	0.04245	0.04182	0.19519	0.16803	0.18155	0.06375	0.06579	0.06784	0.0957389	0.0657523
88.8	3265.03	3323.68	3422.93	3652.32	3597.68	3714.65	4850.36	4781.91	4893.09	0.03328	0.04019	0.03966	0.18937	0.16269	0.17606	0.06081	0.06272	0.06477	0.0921722	0.0642137
89	3235.42	3290.91	3390.58	3623.88	3570.4	3684.24	4785.78	4717.77	4826.26	0.03135	0.03793	0.03758	0.18353	0.15729	0.17047	0.05786	0.05961	0.06163	0.0885833	0.0626434
89.2	3206.02	3258.23	3359.05	3595.59	3542.44	3653.62	4720.96	4652.85	4758.22	0.02944	0.03567	0.03555	0.17771	0.15175	0.16484	0.05491	0.05646	0.05844	0.0849744	0.0610493
89.4	3177.28	3226.12	3328.29	3567.5	3514.56	3622.98	4655.87	4587.64	4689.42	0.02756	0.03346	0.03357	0.17194	0.14623	0.15921	0.05194	0.0533	0.05521	0.08138	0.0594589
89.6	3150.36	3195.57	3298.5	3540.6	3487.65	3593.33	4593.6	4525.62	4623.75	0.02581	0.03135	0.03165	0.16642	0.1409	0.15375	0.0491	0.05029	0.05212	0.0779322	0.0579156
89.8	3125.03	3167.3	3269.84	3514.9	3462.26	3564.69	4534.71	4467.94	4562.13	0.02416	0.0294	0.0298	0.16114	0.13587	0.14849	0.04641	0.04749	0.04923	0.0746656	0.0564252
90	3101.35	3141.21	3242.14	3490.3	3438.17	3537.45	4478.52	4413.89	4504.93	0.02261	0.02761	0.02802	0.15609	0.1311	0.14348	0.04385	0.04487	0.04655	0.0715756	0.0549909
90.2	3079.41	3116.77	3215.95	3466.51	3415.4	3511.57	4425.31	4362.96	4451.46	0.02118	0.02592	0.02633	0.1512	0.12659	0.13872	0.04142	0.0424	0.04404	0.0686444	0.0536048
90.4	3058.71	3093.94	3190.8	3442.99	3393.53	3486.54	4375.08	4315.12	4401.46	0.01983	0.02435	0.02471	0.14637	0.12225	0.13412	0.03913	0.04008	0.04169	0.0658367	0.052225
90.6	3039.08	3072.15	3167.11	3420.17	3372.35	3462.52	4326.41	4268.39	4352.98	0.01855	0.02284	0.02318	0.14168	0.11806	0.1297	0.03691	0.03781	0.03941	0.0631267	0.0508882
90.8	3020.26	3050.87	3144.27	3397.68	3350.95	3439.35	4278.65	4222.21	4306.02	0.01733	0.02138	0.02171	0.13706	0.11382	0.12544	0.03474	0.03557	0.03721	0.0604733	0.0495579
91	3002.1	3030.11	3122.33	3375.28	3329.69	3416.63	4232.66	4177.17	4260.19	0.01614	0.01995	0.0203	0.13246	0.10961	0.12127	0.03264	0.03339	0.03506	0.0578689	0.0482276
91.2	2984.33	3010.34	3100.83	3353.36	3308.46	3394.49	4188.18	4133.24	4215.7	0.01498	0.01858	0.01891	0.12796	0.1054	0.11719	0.03061	0.03126	0.03297	0.0553178	0.0469099
91.4	2967.33	2991.4	3080.15	3332.39	3287.63	3373.23	4144.6	4090.48	4171.95	0.01387	0.01728	0.01758	0.12365	0.10128	0.11329	0.02862	0.02918	0.03092	0.0528522	0.0456454
91.6	2950.77	2973.01	3059.37	3311.59	3267.32	3352.32	4101.71	4049.12	4129.54	0.0128	0.01601	0.01624	0.11938	0.09725	0.10944	0.02667	0.02718	0.02893	0.0504333	0.0443924
91.8	2935.19	2955.34	3039.29	3291.19	3247.93	3331.73	4060.01	4008.86	4087.73	0.01178	0.01479	0.01495	0.11519	0.09341	0.10565	0.02476	0.02522	0.02696	0.0480789	0.0431695
92	2920.59	2938.31	3019.86	3271.66	3229.1	3311.84	4019.2	3969.37	4046.7	0.01083	0.01362	0.0137	0.11118	0.08968	0.102	0.0229	0.02331	0.02504	0.0458067	0.0419948
92.2	2906.84	2921.52	3001.2	3252.91	3211.35	3292.27	3978.94	3931.19	4006.74	0.00993	0.01246	0.0125	0.10733	0.08617	0.0984	0.02107	0.02146	0.02316	0.0436089	0.0408701
92.4	2893.58	2904.86	2983	3234.51	3194.36	3273.17	3940.09	3893.61	3968.26	0.00907	0.01131	0.01132	0.10355	0.0828	0.09489	0.01929	0.01963	0.02135	0.0414678	0.0397774
92.6	2881.15	2889	2965.97	3216.68	3177.67	3254.46	3902.38	3856.82	3930.3	0.00826	0.01022	0.01023	0.09988	0.07949	0.09145	0.01757	0.01785	0.01957	0.0393911	0.0386983
92.8	2868.62	2873.66	2949.32	3199.31	3161.2	3236.12	3865.54	3821.02	3893.45	0.00744	0.00916	0.00915	0.09632	0.07623	0.08808	0.01589	0.01611	0.01784	0.0373578	0.0376488
93	2856.18	2858.71	2933.37	3182.01	3145.24	3218.08	3829.48	3786.44	3857.94	0.00663	0.00813	0.00813	0.09276	0.07307	0.08476	0.01425	0.01444	0.01618	0.0353722	0.0366003
93.2	2844.18	2844.63	2918.21	3165.07	3129.57	3200.64	3794.84	3752.94	3823.23	0.00585	0.00716	0.00715	0.08928	0.06997	0.08155	0.01267	0.01281	0.01455	0.0334433	0.0355738
93.4	2832.74	2831.78	2904.23	3148.3	3113.72	3183.3	3760.74	3720.95	3789.39	0.0051	0.00627	0.00625	0.08584	0.06683	0.07836	0.01112	0.01126	0.01296	0.0315544	0.0345266
93.6	2821.26	2819.31	2890.84	3131.64	3097.84	3166.43	3727.71	3689.66	3756.86	0.00435	0.00541	0.00539	0.08242	0.06368	0.07526	0.00961	0.00974	0.01143	0.0296989	0.0334835
93.8	2810.63	2807.66	2878.34	3115.61	3082.3	3149.72	3695.48	3659.13	3724.8	0.00366	0.00461	0.00458	0.07912	0.0606	0.07219	0.00814	0.00826	0.00993	0.0278989	0.0324563
94	2800.86	2796.52	2866.39	3100.27	3066.99	3133.57	3664.12	3629.1	3692.12	0.00302	0.00384	0.00381	0.07597	0.05757	0.06922	0.00671	0.0068	0.00839	0.0261478	0.0314719
94.2	2791.29	2785.6	2854.64	3084.84	3051.61	3117.6	3633.04	3599.39	3658.8	0.0024	0.00309	0.00305	0.0728	0.05453	0.06628	0.00529	0.00536	0.00683	0.0244033	0.030485
94.4	2782.55	2774.38	2842.78	3070.07	3037.1	3102.09	3603.04	3569.91	3624.11	0.00183	0.00231	0.00229	0.06977	0.05165	0.06343	0.00392	0.00393	0.0052	0.0227033	0.029563
94.6	2773.57	2763.34	2830.99	3055.38	3023.07	3086.63	3573.73	3541.93	3588.03	0.00124	0.00155	0.00153	0.06675	0.04887	0.06059	0.00259	0.00258	0.00351	0.0210233	0.0286556
94.8	2764.91	2752.04	2819.13	3040.57	3009.1	3071.51	3544.61	3513.94	3551.18	0.00067774	0.000772246	0.000765879	0.06371	0.0461	0.05781	0.00126	0.00122	0.00178	0.019344	0.0277632
95	2754.51	2740.84	2807.24	3025.3	2995.68	3056.2	3517.03	3488.84	3513.34	0	0	0	0.06058	0.04345	0.05499	0	0	0	0.0176689	0.0268608

## Sheet: 1-5C375SC548SV115R
	N=1			N=2			N=3			N=1			N=2			N=3
Temperature	A1	A2	A3	B1	B2	B3	C1	C2	C3	Normalized A1	Normalized A2	Normalized A3	Normalized B1	Normalized B2	Normalized B3	Normalized C1	Normalized C2	Normalized C3	average of normalized curves	stdev of normalized curves
10	3613.82	3718.68	3640.66	2705.61	2680.95	2720.29	3821.59	3711.14	3791.17	0.0578	0.06668	0.06164	0	0	0	0.01436	0.01016	0.01127	0.0246567	0.028617
10.2	3618.43	3725.7	3650.57	2708.77	2683.41	2723.33	3821.31	3712.08	3790.99	0.05813	0.0672	0.06235	0.000485184	0.000478617	0.000550888	0.01435	0.01019	0.01127	0.0250005	0.0287114
10.4	3623.03	3732.73	3660.49	2711.92	2685.87	2726.38	3821.03	3713.02	3790.8	0.05845	0.06771	0.06307	0.000970367	0.000957234	0.0011	0.01434	0.01023	0.01126	0.0253431	0.0288066
10.6	3627.64	3739.75	3670.4	2715.07	2688.33	2729.43	3820.75	3713.95	3790.62	0.05878	0.06823	0.06378	0.00146	0.00144	0.00165	0.01433	0.01026	0.01126	0.0256878	0.0289048
10.8	3632.24	3746.77	3680.32	2718.23	2690.79	2732.48	3820.47	3714.89	3790.44	0.05911	0.06875	0.0645	0.00194	0.00191	0.0022	0.01432	0.01029	0.01125	0.02603	0.0290097
11	3636.84	3753.8	3690.23	2721.38	2693.25	2735.53	3820.19	3715.83	3790.25	0.05944	0.06927	0.06521	0.00243	0.00239	0.00275	0.01431	0.01032	0.01125	0.0263744	0.0291125
11.2	3641.45	3760.82	3700.15	2724.53	2695.71	2738.58	3819.91	3716.77	3790.07	0.05976	0.06979	0.06593	0.00291	0.00287	0.00331	0.0143	0.01035	0.01124	0.0267178	0.0292184
11.4	3645.3	3766.92	3708.95	2727.21	2698.14	2741.3	3819.8	3718.34	3790.02	0.06004	0.07024	0.06656	0.00332	0.00334	0.0038	0.01429	0.0104	0.01124	0.0270256	0.0293057
11.6	3648.79	3772.16	3717.25	2729.58	2700.16	2743.53	3819.76	3719.58	3790.29	0.06028	0.07063	0.06716	0.00369	0.00374	0.0042	0.01429	0.01044	0.01125	0.0272978	0.0293922
11.8	3652.19	3776.6	3724.92	2731.39	2702.08	2745.35	3819.78	3720.83	3790.83	0.06053	0.07096	0.06771	0.00397	0.00411	0.00453	0.01429	0.01048	0.01126	0.0275378	0.0294807
12	3655.17	3780.13	3731.84	2732.7	2703.79	2747.06	3820.08	3721.95	3791.42	0.06074	0.07122	0.06821	0.00417	0.00444	0.00484	0.0143	0.01051	0.01128	0.0277456	0.0295563
12.2	3657.91	3783.42	3737.8	2733.65	2705.26	2748.38	3820.31	3722.99	3792.09	0.06093	0.07146	0.06864	0.00431	0.00473	0.00508	0.01431	0.01055	0.0113	0.0279233	0.0296301
12.4	3660.86	3786.17	3743.14	2734.52	2706.46	2749.29	3820.67	3723.73	3792.73	0.06114	0.07167	0.06903	0.00445	0.00496	0.00524	0.01432	0.01057	0.01132	0.0280778	0.0297098
12.6	3663.87	3789.1	3747.93	2735.29	2707.68	2750.43	3820.67	3724.39	3793.28	0.06136	0.07188	0.06937	0.00457	0.0052	0.00545	0.01432	0.01059	0.01134	0.0282311	0.0297793
12.8	3666.75	3791.91	3752.7	2736.29	2709.16	2751.98	3820.96	3725.1	3793.83	0.06156	0.07209	0.06972	0.00472	0.00549	0.00573	0.01433	0.01062	0.01136	0.0284022	0.0298323
13	3669.88	3794.73	3757.43	2737.68	2710.61	2753.64	3821.32	3726.33	3794.77	0.06178	0.0723	0.07006	0.00493	0.00577	0.00603	0.01435	0.01066	0.01139	0.0285856	0.0298779
13.2	3672.91	3797.8	3762.07	2739.33	2712.25	2755.78	3821.95	3727.55	3796.3	0.062	0.07253	0.07039	0.00519	0.00609	0.00641	0.01437	0.0107	0.01144	0.0287911	0.0299081
13.4	3675.41	3800.77	3766.45	2741	2714.18	2758.31	3822.64	3728.75	3797.97	0.06218	0.07275	0.07071	0.00545	0.00647	0.00687	0.01439	0.01073	0.01149	0.0290044	0.0299176
13.6	3677.48	3803.54	3770.72	2742.72	2716.09	2760.5	3824.18	3730.27	3799.94	0.06232	0.07295	0.07101	0.00571	0.00684	0.00727	0.01445	0.01078	0.01155	0.0292089	0.0299168
13.8	3679.67	3806.43	3774.27	2744.21	2717.75	2762.37	3825.48	3732.27	3802.34	0.06248	0.07316	0.07127	0.00594	0.00716	0.0076	0.01449	0.01085	0.01163	0.0293978	0.0299264
14	3681.72	3809.32	3777.69	2745.1	2719.33	2763.79	3827.02	3734.31	3804.68	0.06262	0.07338	0.07152	0.00608	0.00747	0.00786	0.01455	0.01091	0.01171	0.0295667	0.0299494
14.2	3683.97	3811.93	3781.29	2745.96	2720.39	2764.67	3829.1	3736.72	3806.69	0.06278	0.07357	0.07178	0.00621	0.00767	0.00802	0.01462	0.01099	0.01177	0.0297122	0.029991
14.4	3686.51	3814.74	3784.9	2746.64	2720.91	2765.27	3831.44	3739.73	3809.32	0.06296	0.07378	0.07204	0.00631	0.00777	0.00813	0.0147	0.01109	0.01185	0.0298478	0.030052
14.6	3689.4	3817.12	3788.02	2747.34	2721.46	2765.75	3833.78	3742.93	3812.25	0.06317	0.07395	0.07226	0.00642	0.00788	0.00821	0.01478	0.01119	0.01195	0.0299789	0.0301022
14.8	3692	3819.34	3791.33	2748.2	2721.95	2766.11	3836.59	3746.17	3814.89	0.06336	0.07412	0.0725	0.00655	0.00798	0.00828	0.01488	0.0113	0.01203	0.0301111	0.0301525
15	3694.77	3821.43	3794.49	2749.37	2722.3	2766.6	3839.72	3749.64	3818.01	0.06355	0.07427	0.07273	0.00673	0.00805	0.00837	0.01499	0.01141	0.01213	0.0302478	0.0301913
15.2	3697.39	3823.43	3796.94	2750.47	2722.97	2767.16	3842.98	3753.5	3821.79	0.06374	0.07442	0.0729	0.0069	0.00818	0.00847	0.01511	0.01153	0.01225	0.0303889	0.0302112
15.4	3700.06	3825.17	3799.4	2751.49	2723.9	2768.08	3846.62	3757.43	3825.56	0.06393	0.07455	0.07308	0.00706	0.00836	0.00863	0.01523	0.01166	0.01237	0.0305411	0.0302195
15.6	3702.88	3827.4	3802.28	2752.25	2724.58	2769.14	3850.26	3761.73	3829.81	0.06413	0.07471	0.07329	0.00718	0.00849	0.00883	0.01536	0.0118	0.01251	0.0307	0.0302418
15.8	3706.29	3829.62	3805.12	2752.71	2725.45	2770.32	3854.37	3766.18	3834.88	0.06437	0.07488	0.07349	0.00725	0.00866	0.00904	0.01551	0.01195	0.01267	0.0308689	0.0302665
16	3709.91	3832.09	3808.06	2753.03	2726.33	2771.63	3858.42	3770.38	3839.86	0.06463	0.07506	0.07371	0.0073	0.00883	0.00928	0.01565	0.01208	0.01283	0.0310411	0.0303008
16.2	3714	3834.91	3811.88	2753.22	2727.1	2773.1	3862.32	3774.43	3844.8	0.06492	0.07527	0.07398	0.00733	0.00898	0.00954	0.01579	0.01221	0.01299	0.0312233	0.0303556
16.4	3718.55	3838.29	3815.87	2753.65	2727.86	2774.19	3866.1	3778.41	3850.07	0.06524	0.07552	0.07427	0.00739	0.00913	0.00974	0.01592	0.01234	0.01316	0.0314122	0.0304277
16.6	3723.39	3841.95	3819.74	2754.23	2728.64	2775.21	3870.35	3782.44	3854.85	0.06559	0.07579	0.07455	0.00748	0.00928	0.00992	0.01607	0.01247	0.01331	0.0316067	0.030505
16.8	3728.37	3846.06	3823.96	2754.97	2729.13	2776.67	3874.2	3786.7	3859.53	0.06594	0.07609	0.07485	0.0076	0.00937	0.01019	0.0162	0.01261	0.01346	0.0318122	0.0305863
17	3733.17	3850.41	3828.17	2755.85	2729.79	2778.14	3878.75	3791.39	3864.48	0.06628	0.07642	0.07515	0.00773	0.0095	0.01045	0.01636	0.01276	0.01362	0.03203	0.0306644
17.2	3737.95	3854.62	3831.7	2757.05	2730.4	2779.6	3883.72	3796.22	3869.36	0.06662	0.07673	0.07541	0.00792	0.00962	0.01072	0.01654	0.01292	0.01377	0.03225	0.0307248
17.4	3742.49	3858.73	3834.98	2758.17	2731	2781.24	3889.1	3801.37	3874.04	0.06694	0.07703	0.07565	0.00809	0.00974	0.01101	0.01673	0.01308	0.01392	0.0324656	0.0307768
17.6	3746.77	3862.24	3838.42	2759.62	2731.85	2783	3894.36	3806.78	3878.97	0.06725	0.07729	0.07589	0.00831	0.0099	0.01133	0.01691	0.01326	0.01408	0.0326911	0.0308072
17.8	3750.73	3865.46	3841.59	2761.26	2733.01	2784.05	3900.04	3812.28	3883.75	0.06753	0.07753	0.07612	0.00856	0.01013	0.01152	0.01711	0.01344	0.01423	0.0329078	0.0308294
18	3754.5	3868.31	3844.58	2762.86	2734.33	2785.19	3905.11	3817.84	3888.45	0.0678	0.07774	0.07634	0.00881	0.01039	0.01172	0.01729	0.01362	0.01438	0.0331211	0.0308408
18.2	3758.27	3871.22	3847.91	2764.2	2735.72	2786.38	3910.08	3823.62	3893.45	0.06806	0.07795	0.07658	0.00902	0.01066	0.01194	0.01746	0.0138	0.01454	0.0333344	0.0308554
18.4	3762.09	3873.91	3851.31	2765.59	2737.28	2787.62	3914.91	3829.62	3898.65	0.06834	0.07815	0.07682	0.00923	0.01096	0.01216	0.01763	0.014	0.01471	0.0335556	0.030866
18.6	3765.83	3877.11	3854.73	2766.69	2738.67	2788.91	3919.92	3835.31	3904.22	0.0686	0.07839	0.07707	0.0094	0.01123	0.0124	0.01781	0.01418	0.01489	0.0337744	0.030888
18.8	3769.46	3880.21	3857.84	2767.58	2739.94	2790.44	3924.88	3840.92	3910.28	0.06886	0.07862	0.07729	0.00954	0.01148	0.01267	0.01798	0.01436	0.01508	0.0339867	0.030905
19	3773.56	3883.55	3861.15	2768.21	2740.87	2791.55	3930.4	3846.79	3916.58	0.06915	0.07887	0.07753	0.00963	0.01166	0.01287	0.01817	0.01455	0.01528	0.03419	0.0309478
19.2	3777.43	3886.82	3864.29	2768.89	2742.19	2792.29	3936.02	3853.04	3923.28	0.06943	0.07911	0.07776	0.00974	0.01191	0.01301	0.01837	0.01476	0.0155	0.0343989	0.0309789
19.4	3780.96	3890	3867.57	2769.62	2743.16	2792.77	3942.04	3859.14	3930.48	0.06968	0.07934	0.07799	0.00985	0.0121	0.0131	0.01858	0.01495	0.01573	0.0345911	0.0310138
19.6	3784.4	3892.88	3870.41	2770.34	2744.1	2793.18	3948.42	3865.9	3937.79	0.06992	0.07956	0.0782	0.00996	0.01229	0.01317	0.01881	0.01517	0.01596	0.0347822	0.0310402
19.8	3788.11	3895.93	3873.59	2771.01	2744.87	2793.67	3955.24	3872.95	3945.02	0.07019	0.07978	0.07843	0.01006	0.01244	0.01326	0.01905	0.0154	0.01619	0.0349778	0.0310759
20	3791.46	3898.62	3876.4	2771.78	2745.53	2794.5	3962.11	3879.97	3952.66	0.07042	0.07998	0.07863	0.01018	0.01256	0.01341	0.01929	0.01563	0.01644	0.0351711	0.0310912
20.2	3794.67	3901.33	3879.11	2772.51	2745.68	2795.67	3969.23	3886.69	3960.05	0.07065	0.08018	0.07883	0.0103	0.01259	0.01362	0.01954	0.01584	0.01667	0.0353578	0.0311119
20.4	3798.19	3904.12	3881.44	2773.06	2746.07	2796.79	3976.18	3893.65	3967.03	0.0709	0.08039	0.07899	0.01038	0.01267	0.01382	0.01978	0.01607	0.0169	0.0355444	0.0311297
20.6	3801.86	3906.98	3883.89	2773.57	2746.41	2797.87	3982.68	3900.19	3974.15	0.07116	0.0806	0.07917	0.01046	0.01274	0.01402	0.02001	0.01628	0.01712	0.0357289	0.0311565
20.8	3805.38	3909.79	3886.27	2774.29	2746.81	2798.79	3989.27	3906.74	3981.5	0.07141	0.0808	0.07934	0.01057	0.01281	0.01418	0.02024	0.01649	0.01736	0.0359111	0.0311774
21	3808.99	3912.92	3888.97	2775.24	2747.33	2799.46	3995.93	3913.23	3988.17	0.07167	0.08104	0.07954	0.01071	0.01291	0.0143	0.02048	0.0167	0.01757	0.0361022	0.0312114
21.2	3812.95	3916.14	3891.93	2776.1	2748.11	2800.25	4002.55	3919.62	3994.8	0.07195	0.08127	0.07975	0.01085	0.01307	0.01445	0.02071	0.01691	0.01778	0.0363044	0.0312408
21.4	3816.82	3919.42	3895.36	2777.2	2748.79	2801.46	4009.22	3925.7	4001.46	0.07223	0.08152	0.08	0.01102	0.0132	0.01466	0.02094	0.01711	0.018	0.03652	0.0312752
21.6	3820.86	3922.87	3899.05	2778.62	2749.75	2802.88	4016.17	3932.18	4007.72	0.07251	0.08177	0.08026	0.01124	0.01338	0.01492	0.02119	0.01732	0.0182	0.0367544	0.0312968
21.8	3824.86	3926.38	3902.66	2780.02	2751.23	2804.65	4022.94	3938.65	4013.85	0.0728	0.08203	0.08052	0.01145	0.01367	0.01524	0.02142	0.01752	0.01839	0.0370044	0.0313099
22	3828.83	3929.99	3906.32	2781.46	2753.25	2806.6	4029.53	3945.2	4020.64	0.07308	0.0823	0.08079	0.01167	0.01407	0.01559	0.02165	0.01774	0.01861	0.0372778	0.0313075
22.2	3832.89	3933.61	3909.77	2783.42	2755.11	2808.4	4036.16	3952.35	4027.65	0.07337	0.08257	0.08104	0.01197	0.01443	0.01592	0.02189	0.01797	0.01883	0.0375544	0.031299
22.4	3836.87	3937.33	3912.81	2785.3	2757.38	2810.21	4043.19	3960.04	4034.82	0.07365	0.08284	0.08125	0.01226	0.01487	0.01624	0.02213	0.01822	0.01906	0.0378356	0.0312745
22.6	3840.52	3940.8	3915.65	2786.95	2759.81	2811.86	4050.47	3967.45	4042.48	0.07391	0.0831	0.08146	0.01252	0.01534	0.01654	0.02239	0.01846	0.01931	0.0381144	0.0312455
22.8	3844.25	3944.38	3918.52	2788.45	2761.83	2813.41	4057.8	3975.02	4050.07	0.07418	0.08336	0.08167	0.01275	0.01574	0.01682	0.02265	0.0187	0.01955	0.03838	0.0312299
23	3847.99	3947.79	3921.1	2789.55	2763.28	2815.19	4065.06	3982.76	4057.57	0.07444	0.08361	0.08185	0.01292	0.01602	0.01714	0.0229	0.01895	0.01979	0.0386244	0.0312195
23.2	3851.44	3951.06	3923.65	2790.25	2764.88	2817.11	4072.46	3989.97	4065.12	0.07469	0.08386	0.08204	0.01303	0.01633	0.01749	0.02316	0.01918	0.02003	0.0388678	0.0312112
23.4	3854.79	3954.33	3926.13	2790.59	2766.06	2818.67	4079.51	3997.04	4072.79	0.07492	0.0841	0.08221	0.01308	0.01656	0.01777	0.02341	0.01941	0.02028	0.0390822	0.0312143
23.6	3858.05	3957.57	3928.7	2790.66	2766.7	2820.3	4086.47	4004.33	4080.26	0.07516	0.08434	0.0824	0.01309	0.01668	0.01807	0.02365	0.01965	0.02052	0.0392844	0.0312354
23.8	3861.07	3960.62	3931.32	2790.86	2767.18	2821.58	4093.47	4011.61	4088.08	0.07537	0.08456	0.08259	0.01312	0.01678	0.0183	0.0239	0.01989	0.02077	0.0394756	0.0312531
24	3864.16	3963.57	3934.12	2791.42	2767.69	2822.51	4101.12	4019.08	4095.94	0.07559	0.08478	0.08279	0.01321	0.01687	0.01847	0.02417	0.02013	0.02102	0.03967	0.0312726
24.2	3867.21	3966.57	3937.19	2791.94	2768.34	2823.05	4108.78	4027.11	4103.86	0.07581	0.085	0.08301	0.01328	0.017	0.01856	0.02444	0.02039	0.02127	0.0398622	0.0312993
24.4	3870.48	3969.41	3940.35	2793.01	2768.97	2823.7	4116.76	4035.01	4111.97	0.07604	0.08521	0.08324	0.01345	0.01712	0.01868	0.02472	0.02064	0.02153	0.04007	0.0313146
24.6	3874.14	3972.48	3943.41	2794.11	2769.81	2824.26	4124.75	4042.85	4120.3	0.0763	0.08544	0.08346	0.01362	0.01729	0.01878	0.025	0.0209	0.0218	0.0402878	0.0313319
24.8	3878.33	3975.74	3946.52	2795.11	2770.74	2824.99	4132.81	4050.77	4128.68	0.0766	0.08568	0.08368	0.01377	0.01747	0.01892	0.02528	0.02115	0.02206	0.0405122	0.0313561
25	3882.42	3979.18	3949.64	2795.8	2771.72	2825.66	4140.72	4058.46	4136.99	0.07689	0.08593	0.08391	0.01388	0.01766	0.01904	0.02556	0.0214	0.02233	0.0407333	0.0313868
25.2	3886.63	3983.02	3952.5	2796.54	2772.25	2826.71	4148.91	4066.05	4145.56	0.07719	0.08622	0.08412	0.01399	0.01776	0.01923	0.02584	0.02165	0.0226	0.0409556	0.031425
25.4	3890.94	3987.09	3955.66	2796.56	2772.82	2827.77	4157.16	4074.24	4154.16	0.07749	0.08652	0.08434	0.014	0.01787	0.01942	0.02613	0.02191	0.02288	0.0411733	0.0314747
25.6	3895.17	3991.07	3958.93	2797.08	2773.36	2828.75	4165.91	4083.23	4162.85	0.07779	0.08681	0.08458	0.01408	0.01798	0.01959	0.02644	0.0222	0.02316	0.0414033	0.0315169
25.8	3899.02	3994.83	3962.25	2797.6	2773.9	2829.62	4175.06	4092.72	4172.15	0.07807	0.08709	0.08482	0.01416	0.01808	0.01975	0.02676	0.02251	0.02345	0.0416322	0.0315535
26	3902.9	3998.64	3965.62	2798.08	2774.57	2830.54	4184.35	4102.92	4181.9	0.07834	0.08737	0.08506	0.01423	0.01821	0.01992	0.02709	0.02284	0.02377	0.04187	0.0315821
26.2	3906.9	4002.13	3969.35	2798.39	2775.48	2831.11	4193.71	4113.51	4191.85	0.07863	0.08763	0.08533	0.01428	0.01839	0.02002	0.02742	0.02318	0.02408	0.0421067	0.031619
26.4	3910.91	4005.83	3973.25	2799.69	2776.47	2831.84	4203.56	4124.3	4202.04	0.07891	0.08791	0.08561	0.01448	0.01858	0.02015	0.02776	0.02353	0.02441	0.0423711	0.0316371
26.6	3914.92	4010.04	3977.67	2800.81	2777.45	2832.91	4213.24	4134.79	4212.86	0.0792	0.08822	0.08593	0.01465	0.01877	0.02035	0.0281	0.02387	0.02476	0.04265	0.0316656
26.8	3919.23	4014.77	3982.07	2801.97	2778.87	2834.67	4223.04	4145.59	4223.28	0.0795	0.08857	0.08625	0.01483	0.01905	0.02066	0.02845	0.02422	0.02509	0.0429578	0.0316836
27	3923.87	4019.46	3986.64	2803.84	2780.2	2836.77	4233.47	4156.7	4234.41	0.07983	0.08891	0.08658	0.01512	0.01931	0.02104	0.02881	0.02458	0.02544	0.0432911	0.0316867
27.2	3928.55	4024.05	3991.16	2806.3	2781.63	2839.38	4244.47	4168.21	4246.18	0.08017	0.08925	0.0869	0.0155	0.01959	0.02151	0.0292	0.02495	0.02582	0.0436544	0.0316653
27.4	3933.21	4028.35	3995.43	2807.94	2783.05	2841.68	4255.52	4179.89	4258.59	0.0805	0.08957	0.08721	0.01575	0.01986	0.02193	0.02959	0.02533	0.02622	0.0439956	0.0316548
27.6	3938	4031.99	3999.27	2809.57	2784.68	2843.47	4267.08	4192.04	4271.12	0.08084	0.08984	0.08749	0.016	0.02018	0.02225	0.02999	0.02572	0.02662	0.0443256	0.0316344
27.8	3942.83	4035.34	4003.32	2811.46	2785.9	2844.58	4278.83	4204.11	4284.52	0.08118	0.09009	0.08778	0.01629	0.02042	0.02245	0.03041	0.02611	0.02705	0.0446422	0.0316226
28	3947.6	4038.76	4007.6	2812.8	2787.28	2845.46	4290.38	4216.26	4297.72	0.08152	0.09034	0.08809	0.0165	0.02069	0.02261	0.03081	0.02651	0.02747	0.0449489	0.0316252
28.2	3952.73	4042.68	4012.09	2813.72	2788.27	2845.84	4301.89	4228.57	4310.8	0.08189	0.09063	0.08841	0.01664	0.02088	0.02268	0.03121	0.0269	0.02789	0.0452367	0.0316656
28.4	3958.04	4046.76	4016.91	2815.18	2789.4	2846.61	4313.85	4240.92	4324.18	0.08226	0.09093	0.08876	0.01686	0.0211	0.02282	0.03163	0.0273	0.02831	0.0455522	0.0316932
28.6	3963.48	4051.39	4022	2816.51	2790.24	2847.83	4326.08	4253.61	4337.74	0.08265	0.09127	0.08912	0.01707	0.02126	0.02304	0.03206	0.02771	0.02875	0.0458811	0.0317301
28.8	3969.1	4056.25	4026.94	2817.61	2791.08	2849.53	4338.91	4266.81	4351.14	0.08305	0.09163	0.08948	0.01724	0.02143	0.02335	0.03251	0.02814	0.02918	0.0462233	0.0317659
29	3974.86	4061.41	4031.57	2818.83	2791.84	2851.5	4352.3	4279.93	4364.84	0.08346	0.09201	0.08981	0.01742	0.02157	0.0237	0.03298	0.02857	0.02961	0.04657	0.0317991
29.2	3980.16	4066.22	4035.95	2819.97	2792.96	2853.69	4365.87	4293.11	4378.79	0.08383	0.09237	0.09013	0.0176	0.02179	0.0241	0.03346	0.02899	0.03006	0.0469256	0.031808
29.4	3985.25	4070.91	4039.73	2820.3	2793.39	2855.14	4378.67	4306.08	4392.01	0.0842	0.09272	0.0904	0.01765	0.02188	0.02436	0.03391	0.02941	0.03048	0.0472233	0.0318511
29.6	3990.05	4074.9	4042.91	2820.11	2793.35	2855.85	4390.82	4318.27	4404.74	0.08454	0.09301	0.09063	0.01762	0.02187	0.02449	0.03434	0.02981	0.03089	0.0474667	0.0319071
29.8	3994.42	4078.61	4045.95	2819.29	2792.9	2855.54	4402.1	4329.52	4417.3	0.08485	0.09329	0.09085	0.01749	0.02178	0.02443	0.03473	0.03017	0.03129	0.0476533	0.0319986
30	3998.88	4082.04	4048.95	2817.75	2791.91	2854.08	4412.39	4340.32	4429.23	0.08517	0.09354	0.09107	0.01726	0.02159	0.02417	0.03509	0.03052	0.03167	0.0477867	0.0321312
30.2	4003.99	4085.83	4051.96	2815.95	2790.56	2852.12	4422.41	4350.3	4440.55	0.08553	0.09382	0.09128	0.01698	0.02132	0.02382	0.03544	0.03084	0.03203	0.0478956	0.0323014
30.4	4010.14	4090.18	4055.88	2814.93	2789.88	2850.55	4433.15	4360.92	4452.46	0.08597	0.09414	0.09157	0.01682	0.02119	0.02353	0.03582	0.03119	0.03241	0.0480711	0.0324666
30.6	4017.16	4095.74	4060.76	2814.86	2790.05	2849.71	4445	4372.66	4465.24	0.08646	0.09455	0.09192	0.01681	0.02123	0.02338	0.03624	0.03157	0.03282	0.0483311	0.032612
30.8	4025.16	4102.04	4066.5	2815.71	2790.76	2849.85	4458.23	4386.17	4478.91	0.08703	0.09502	0.09233	0.01694	0.02136	0.02341	0.0367	0.032	0.03326	0.0486722	0.0327402
31	4033.54	4109.04	4073.04	2817.64	2792.21	2851.23	4473.26	4401.34	4494.28	0.08763	0.09554	0.0928	0.01724	0.02165	0.02366	0.03723	0.03249	0.03375	0.04911	0.0328236
31.2	4042.31	4116.28	4080.22	2820.52	2794.39	2853.5	4489.36	4418.55	4511.26	0.08825	0.09607	0.09332	0.01768	0.02207	0.02407	0.03779	0.03305	0.03429	0.0496211	0.0328654
31.4	4050.6	4123.63	4087.72	2823.65	2796.7	2856.21	4506.79	4436.8	4529.47	0.08884	0.09661	0.09386	0.01817	0.02252	0.02455	0.03841	0.03364	0.03488	0.0501644	0.0328844
31.6	4059.05	4131.06	4095.89	2826.96	2799.34	2859.15	4525.02	4455.95	4548.65	0.08944	0.09716	0.09445	0.01867	0.02303	0.02509	0.03905	0.03426	0.03549	0.0507378	0.0328978
31.8	4067.71	4138.58	4104.41	2830.55	2802.26	2862.24	4543.62	4475.33	4568.65	0.09006	0.09772	0.09506	0.01923	0.0236	0.02564	0.0397	0.03489	0.03613	0.0513367	0.0329019
32	4076.59	4146.36	4113.01	2834.21	2805.34	2865.57	4562.58	4495.12	4588.97	0.09069	0.09829	0.09568	0.01979	0.0242	0.02625	0.04036	0.03553	0.03678	0.0519522	0.0329002
32.2	4085.35	4154.75	4122.19	2837.69	2808.4	2869.05	4582.35	4515.58	4609.95	0.09131	0.09891	0.09634	0.02033	0.0248	0.02687	0.04106	0.03619	0.03745	0.0525844	0.0329099
32.4	4094.71	4163.53	4131.44	2841.16	2811.79	2872.7	4602.19	4536.51	4631.28	0.09198	0.09956	0.09701	0.02086	0.02545	0.02753	0.04176	0.03687	0.03813	0.0532389	0.0329241
32.6	4104.4	4172.56	4140.48	2844.36	2815.1	2876.61	4622.62	4558.07	4653.21	0.09266	0.10023	0.09766	0.02135	0.0261	0.02824	0.04247	0.03756	0.03883	0.0539	0.0329379
32.8	4114.3	4181.75	4149.56	2847.45	2818.72	2880.71	4643.9	4580.37	4675.87	0.09337	0.10091	0.09832	0.02183	0.0268	0.02898	0.04322	0.03829	0.03956	0.0545867	0.0329469
33	4124.65	4191.07	4159.06	2850.84	2822.77	2884.4	4665.63	4603.2	4699.23	0.0941	0.1016	0.099	0.02235	0.02759	0.02965	0.04398	0.03902	0.0403	0.0552878	0.0329554
33.2	4135.91	4200.53	4168.45	2854.45	2826.97	2887.98	4687.85	4625.92	4723.27	0.0949	0.1023	0.09968	0.02291	0.02841	0.03029	0.04476	0.03976	0.04107	0.0560089	0.0329678
33.4	4147.58	4210.32	4178.04	2858.02	2831.4	2891.85	4710.64	4649.17	4748.13	0.09573	0.10302	0.10037	0.02345	0.02927	0.03099	0.04556	0.04051	0.04187	0.0567522	0.0329792
33.6	4159.68	4220.28	4188.04	2862.33	2835.95	2895.24	4733.58	4672.35	4773.64	0.09659	0.10376	0.10109	0.02412	0.03016	0.03161	0.04637	0.04126	0.04268	0.0575156	0.0329912
33.8	4172.02	4230.87	4198.21	2867.14	2840.43	2898.66	4756.8	4695.95	4799.53	0.09747	0.10454	0.10182	0.02486	0.03103	0.03222	0.04718	0.04202	0.04351	0.0582944	0.0330074
34	4184.63	4241.94	4208.65	2872.03	2844.37	2902.85	4780.64	4720.28	4825.95	0.09837	0.10536	0.10258	0.02561	0.03179	0.03298	0.04802	0.04281	0.04435	0.0590967	0.0330303
34.2	4197.07	4253.01	4219.56	2876.96	2848.43	2907.28	4804.95	4745.37	4852.31	0.09925	0.10618	0.10336	0.02637	0.03258	0.03378	0.04887	0.04362	0.0452	0.0599122	0.033043
34.4	4209.85	4264.32	4231.09	2882.41	2852.02	2911.45	4830.13	4771.02	4879.03	0.10016	0.10701	0.10419	0.02721	0.03328	0.03454	0.04976	0.04445	0.04605	0.0607389	0.0330704
34.6	4222.71	4276.1	4242.8	2887.47	2855.7	2916.42	4856.1	4798.13	4906.51	0.10107	0.10789	0.10504	0.02799	0.034	0.03543	0.05067	0.04533	0.04693	0.0615944	0.0330971
34.8	4236.17	4288.32	4254.94	2892.53	2859.48	2921.63	4883.01	4826.53	4935.19	0.10203	0.10879	0.10591	0.02877	0.03473	0.03637	0.05161	0.04625	0.04785	0.0624789	0.0331262
35	4250.39	4300.74	4267.53	2897.49	2864.05	2926.67	4910.89	4855.67	4965.11	0.10304	0.10971	0.10682	0.02953	0.03562	0.03728	0.05259	0.04719	0.0488	0.0633978	0.0331572
35.2	4265.38	4313.99	4280.52	2902.83	2868.63	2932.02	4939.99	4886.29	4996.94	0.10411	0.11069	0.10775	0.03035	0.03651	0.03825	0.05361	0.04818	0.04982	0.0643633	0.0331889
35.4	4280.8	4327.75	4293.83	2908.13	2873.65	2937.88	4970.18	4918.38	5030.56	0.1052	0.1117	0.10871	0.03117	0.03749	0.03931	0.05467	0.04922	0.0509	0.0653744	0.0332077
35.6	4297.03	4341.87	4307.76	2913.85	2878.89	2943.84	5001.88	4951.32	5064.74	0.10636	0.11275	0.10972	0.03205	0.03851	0.04039	0.05578	0.05029	0.05199	0.0664267	0.033234
35.8	4313.72	4356.09	4322.42	2919.43	2884.22	2949.92	5034.53	4985.16	5099.78	0.10754	0.1138	0.11077	0.03291	0.03955	0.04148	0.05693	0.05138	0.05311	0.0674967	0.0332651
36	4330.64	4370.87	4337.61	2925.34	2889.49	2956.19	5068.01	5020.17	5135.47	0.10874	0.11489	0.11187	0.03382	0.04057	0.04262	0.05811	0.05251	0.05425	0.0685978	0.0333006
36.2	4348.12	4385.97	4353.38	2931.52	2895.12	2962.41	5102.34	5055.98	5171.68	0.10999	0.11601	0.11301	0.03477	0.04167	0.04374	0.05931	0.05367	0.05541	0.0697311	0.0333401
36.4	4366.34	4401.66	4369.68	2938.18	2901.03	2968.77	5137.11	5092.38	5207.97	0.11128	0.11717	0.11418	0.03579	0.04282	0.04489	0.06053	0.05485	0.05657	0.0708978	0.0333782
36.6	4384.82	4417.93	4386.61	2945.29	2907.11	2975	5172.02	5129.64	5245.84	0.11259	0.11837	0.1154	0.03688	0.044	0.04601	0.06176	0.05605	0.05778	0.0720933	0.0334207
36.8	4403.82	4434.91	4403.84	2953.04	2913.87	2981.47	5207.6	5167.04	5284.32	0.11394	0.11963	0.11664	0.03808	0.04532	0.04718	0.06301	0.05726	0.05901	0.0733411	0.0334465
37	4423.48	4452.48	4421.28	2961.15	2920.65	2988.13	5244.01	5205	5323.67	0.11534	0.12092	0.1179	0.03933	0.04664	0.04839	0.06428	0.05849	0.06027	0.0746178	0.0334744
37.2	4443.59	4470.79	4439.17	2969.53	2927.76	2995.26	5280.91	5243.49	5364.03	0.11677	0.12228	0.11919	0.04062	0.04802	0.04967	0.06558	0.05974	0.06156	0.0759367	0.0335014
37.4	4463.97	4489.37	4457.5	2978.03	2935.32	3002.89	5318.92	5283.07	5405.62	0.11822	0.12365	0.12051	0.04192	0.04949	0.05105	0.06691	0.06102	0.06289	0.0772956	0.0335125
37.6	4485.27	4508.61	4476.22	2986.75	2943.21	3011.13	5358.28	5323.33	5447.54	0.11973	0.12507	0.12186	0.04327	0.05102	0.05254	0.06829	0.06232	0.06423	0.0787033	0.0335192
37.8	4507.17	4528.23	4495.6	2995.7	2951.05	3019.64	5399.06	5365.52	5490.73	0.12129	0.12652	0.12326	0.04464	0.05255	0.05408	0.06973	0.06369	0.06561	0.0801522	0.0335306
38	4529.36	4548.34	4515.7	3004.98	2959.41	3028.67	5440.92	5409.25	5535.08	0.12287	0.12801	0.1247	0.04607	0.05418	0.05571	0.0712	0.0651	0.06702	0.0816511	0.0335265
38.2	4551.98	4568.75	4536.17	3014.46	2967.88	3037.89	5484.04	5454.48	5580.44	0.12447	0.12952	0.12618	0.04753	0.05582	0.05738	0.07271	0.06656	0.06847	0.0831822	0.0335198
38.4	4575.29	4590.11	4557.24	3024.58	2976.33	3047.15	5528.31	5500.72	5626.8	0.12613	0.1311	0.1277	0.04909	0.05747	0.05905	0.07426	0.06806	0.06996	0.0847578	0.0335205
38.6	4599.11	4612.1	4578.88	3035.16	2985.16	3056.71	5573.85	5548.78	5674.94	0.12782	0.13273	0.12926	0.05072	0.05919	0.06078	0.07586	0.06961	0.0715	0.0863856	0.033511
38.8	4623.74	4634.86	4601.12	3046.61	2994.57	3067.11	5620.27	5597.92	5724.54	0.12957	0.13441	0.13086	0.05248	0.06102	0.06265	0.07749	0.0712	0.07308	0.0880844	0.0334783
39	4649.54	4658.47	4624.37	3058.9	3004.61	3078.11	5668.26	5648.42	5775.83	0.13141	0.13615	0.13254	0.05437	0.06297	0.06464	0.07918	0.07284	0.07472	0.0898689	0.0334335
39.2	4676.55	4683.2	4648.87	3072.11	3015.49	3090	5718.05	5700.62	5828.91	0.13333	0.13798	0.1343	0.0564	0.06509	0.06679	0.08092	0.07453	0.07642	0.0917511	0.0333707
39.4	4704.84	4708.69	4674.49	3086.27	3027.28	3102.8	5769.41	5754.37	5884.29	0.13534	0.13987	0.13615	0.05858	0.06738	0.0691	0.08273	0.07627	0.07819	0.0937344	0.0332858
39.6	4734.4	4735.38	4701.49	3101.45	3039.88	3116.48	5822	5809.69	5941.64	0.13744	0.14184	0.13809	0.06092	0.06983	0.07157	0.08457	0.07806	0.08002	0.0958156	0.0331851
39.8	4765.29	4763.88	4729.99	3117.37	3053.37	3130.54	5876.43	5867.04	6000.96	0.13963	0.14395	0.14015	0.06337	0.07246	0.07411	0.08648	0.07991	0.08192	0.0979978	0.0330943
40	4797.54	4793.98	4759.89	3134.09	3067.73	3145.39	5932.57	5926.89	6062.61	0.14193	0.14617	0.1423	0.06594	0.07525	0.0768	0.08845	0.08185	0.08389	0.100287	0.0329992
40.2	4831.21	4825.44	4791.53	3152	3082.71	3160.82	5990.81	5989.06	6126.8	0.14432	0.1485	0.14458	0.0687	0.07816	0.07958	0.0905	0.08386	0.08594	0.102682	0.0329037
40.4	4866.53	4858.73	4824.92	3170.68	3098.59	3177.41	6051.47	6054.87	6193.73	0.14683	0.15096	0.14699	0.07157	0.08125	0.08258	0.09263	0.08599	0.08808	0.105209	0.0328059
40.6	4903.58	4893.57	4860.1	3190.29	3115.35	3195.09	6115.75	6124.32	6263.77	0.14946	0.15353	0.14953	0.07459	0.08452	0.08578	0.09488	0.08823	0.09032	0.107871	0.0326981
40.8	4942.49	4929.93	4897.18	3211.13	3132.96	3214.13	6183.57	6197.5	6337.43	0.15223	0.15622	0.1522	0.0778	0.08794	0.08921	0.09726	0.0906	0.09267	0.110681	0.0325788
41	4983.6	4968.33	4936.41	3233.54	3151.66	3234.68	6255.02	6273.85	6414.84	0.15515	0.15906	0.15502	0.08125	0.09158	0.09293	0.09977	0.09307	0.09515	0.113664	0.032443
41.2	5027.16	5009.31	4977.62	3257.25	3172.02	3257.14	6330.24	6354.79	6496.64	0.15825	0.16209	0.158	0.0849	0.09554	0.09698	0.10241	0.09569	0.09776	0.116847	0.0322962
41.4	5073.17	5052.82	5021.42	3282.62	3193.79	3280.87	6409.8	6439.95	6582.95	0.16152	0.16531	0.16115	0.0888	0.09978	0.10127	0.1052	0.09844	0.10052	0.120221	0.0321447
41.6	5122.09	5099.37	5068.18	3309.61	3217.19	3306.22	6493.18	6529.75	6674.22	0.16499	0.16875	0.16452	0.09295	0.10433	0.10585	0.10813	0.10135	0.10344	0.123812	0.0320006
41.8	5174.16	5149.13	5117.95	3338.37	3242.19	3333.53	6580.46	6625.18	6770.98	0.16869	0.17243	0.16811	0.09738	0.10919	0.11078	0.11119	0.10444	0.10653	0.127638	0.0318667
42	5229.77	5202.14	5171.2	3368.84	3268.73	3362.5	6672.87	6727.57	6873.5	0.17265	0.17635	0.17195	0.10207	0.11436	0.11602	0.11444	0.10775	0.10981	0.131711	0.0317524
42.2	5289.19	5258.69	5228.32	3401.35	3296.99	3393.12	6770.38	6836.06	6981.86	0.17687	0.18053	0.17606	0.10707	0.11985	0.12155	0.11786	0.11126	0.11328	0.136037	0.0316662
42.4	5352.77	5319.2	5289.43	3435.97	3327.35	3425.94	6873.11	6951.99	7097.48	0.18139	0.185	0.18047	0.1124	0.12576	0.12748	0.12147	0.11501	0.11697	0.140661	0.0316061
42.6	5420.77	5384.03	5354.75	3473.42	3359.6	3461.12	6982.44	7076.08	7221.08	0.18622	0.18979	0.18517	0.11816	0.13204	0.13383	0.1253	0.11902	0.12092	0.145606	0.0315665
42.8	5493.73	5453.45	5425.19	3513.54	3394.35	3498.73	7099.72	7208.6	7353.21	0.1914	0.19492	0.19025	0.12434	0.1388	0.14063	0.12942	0.12331	0.12515	0.150913	0.0315623
43	5571.77	5527.99	5500.78	3555.96	3431.38	3538.84	7225.02	7350.2	7495.33	0.19695	0.20043	0.1957	0.13087	0.146	0.14787	0.13382	0.12789	0.12969	0.15658	0.0316148
43.2	5655.26	5607.77	5582.17	3601.2	3470.48	3581.68	7359.81	7503.42	7649.76	0.20288	0.20633	0.20156	0.13783	0.15361	0.15561	0.13855	0.13285	0.13463	0.16265	0.031705
43.4	5744.36	5693.08	5669.29	3649.39	3511.54	3627.44	7505.8	7668.54	7816.31	0.20922	0.21264	0.20784	0.14524	0.1616	0.16388	0.14367	0.13819	0.13995	0.169137	0.0318409
43.6	5839.72	5784.36	5762.65	3699.99	3555.25	3675.57	7662.86	7846.9	7996.72	0.21599	0.21939	0.21457	0.15303	0.1701	0.17257	0.14919	0.14396	0.14572	0.176058	0.0320272
43.8	5941.94	5882.32	5862.38	3753.35	3601.17	3726.28	7832.22	8040.01	8193.38	0.22326	0.22663	0.22176	0.16124	0.17903	0.18174	0.15513	0.15021	0.15201	0.183446	0.0322648
44	6051.4	5987.43	5969.07	3810.46	3650.3	3780.04	8015.57	8249.67	8408.29	0.23104	0.2344	0.22945	0.17003	0.18859	0.19145	0.16157	0.15699	0.15888	0.191378	0.0325272
44.2	6168.73	6100.6	6082.89	3870.58	3702.87	3836.59	8214.36	8477.35	8642.65	0.23938	0.24277	0.23765	0.17929	0.19882	0.20166	0.16855	0.16436	0.16637	0.199872	0.0328268
44.4	6294.96	6222.57	6205.22	3933.99	3759.11	3896.29	8430.33	8725.41	8899.6	0.24835	0.25178	0.24647	0.18904	0.20976	0.21245	0.17613	0.17238	0.17458	0.208993	0.0331656
44.6	6430.44	6353.73	6336.6	4001.17	3818.7	3959.84	8667.07	8996.94	9183.13	0.25798	0.26148	0.25594	0.19938	0.22136	0.22393	0.18444	0.18117	0.18365	0.218814	0.0335004
44.8	6574.79	6494.47	6477.53	4072.05	3881.76	4027.22	8926.75	9294.53	9495.66	0.26824	0.27188	0.26609	0.21029	0.23363	0.2361	0.19355	0.19079	0.19364	0.229357	0.0338045
45	6728.82	6644.89	6628.26	4146.48	3947.62	4098.4	9211.83	9620.95	9840.47	0.27918	0.283	0.27696	0.22175	0.24644	0.24896	0.20356	0.20135	0.20466	0.240651	0.0340436
45.2	6893.43	6805.4	6789.51	4225.18	4016.21	4173.68	9525.38	9976.67	10220	0.29088	0.29487	0.28858	0.23386	0.25978	0.26256	0.21456	0.21286	0.2168	0.25275	0.0341986
45.4	7068.82	6976.24	6961.38	4307.92	4087.45	4252.41	9870.32	10365.1	10637.7	0.30335	0.3075	0.30096	0.24659	0.27364	0.27678	0.22667	0.22543	0.23015	0.265674	0.0342196
45.6	7255.42	7157.76	7144.16	4394.5	4161.44	4334.63	10248.5	10786.3	11092.6	0.31661	0.32092	0.31414	0.25992	0.28804	0.29164	0.23994	0.23905	0.24469	0.279439	0.0341125
45.8	7454.69	7350.21	7338.4	4484.91	4237.92	4419.92	10662.8	11241.9	11586	0.33077	0.33515	0.32814	0.27383	0.30292	0.30704	0.25449	0.25379	0.26046	0.294066	0.0338565
46	7667.03	7554.69	7544.71	4579.07	4317.12	4508.26	11114.4	11731.2	12116.1	0.34586	0.35026	0.343	0.28832	0.31833	0.323	0.27034	0.26962	0.27741	0.309571	0.0334816
46.2	7891.88	7771.58	7763.41	4676.73	4398.7	4599.46	11604.3	12256.3	12683.5	0.36184	0.3663	0.35877	0.30335	0.3342	0.33948	0.28753	0.28661	0.29555	0.325959	0.0329832
46.4	8129.37	8000.78	7994.83	4778.34	4482.62	4693.84	12132.3	12814.8	13285.9	0.37872	0.38324	0.37544	0.31899	0.35053	0.35653	0.30607	0.30468	0.31481	0.343223	0.0323849
46.6	8379.81	8242.7	8239.35	4884.68	4569.03	4791.27	12698	13405.6	13921.4	0.39652	0.40113	0.39307	0.33535	0.36734	0.37413	0.32592	0.32379	0.33512	0.361374	0.0317309
46.8	8642.71	8497.59	8496.26	4996.71	4658.69	4892.51	13300.1	14027.9	14589.3	0.4152	0.41997	0.41158	0.35259	0.38478	0.39242	0.34706	0.34393	0.35648	0.380446	0.0310239
47	8917.91	8764.84	8765.96	5115.61	4751.78	4997.95	13937.2	14679.8	15288	0.43476	0.43973	0.43102	0.37089	0.40289	0.41147	0.36942	0.36501	0.37881	0.400444	0.0302964
47.2	9205.48	9043.59	9047.57	5243.04	4849.66	5108.85	14606.9	15359.9	16016	0.4552	0.46033	0.45131	0.3905	0.42194	0.4315	0.39293	0.38701	0.40208	0.421422	0.02953
47.4	9505.62	9333.89	9340.72	5380.23	4953.06	5226.12	15306.8	16065.1	16770.5	0.47653	0.4818	0.47244	0.41162	0.44205	0.45269	0.41749	0.40983	0.42621	0.443407	0.0287388
47.6	9817.26	9635.09	9644.2	5529	5063.32	5351.64	16032.5	16793.9	17549.5	0.49868	0.50406	0.49431	0.43451	0.46351	0.47536	0.44297	0.43341	0.45111	0.466436	0.0278746
47.8	10139.1	9945.66	9957.65	5689.98	5180.96	5485.67	16779.6	17540.6	18349	0.52155	0.52702	0.5169	0.45929	0.48639	0.49957	0.46919	0.45756	0.47667	0.49046	0.0269221
48	10470.1	10264.4	10279.2	5863.57	5307	5629.3	17544.7	18302.8	19164.2	0.54508	0.55059	0.54008	0.486	0.51092	0.52552	0.49605	0.48222	0.50273	0.515466	0.0258626
48.2	10808.6	10590.2	10608.1	6048.96	5441.57	5782.36	18323.3	19072.9	19986.8	0.56913	0.57467	0.56378	0.51453	0.5371	0.55317	0.52338	0.50714	0.52903	0.541326	0.0247668
48.4	11152.6	10921.2	10942.1	6245.08	5585.23	5944.39	19108.2	19846.7	20811.8	0.59359	0.59915	0.58785	0.54472	0.56505	0.58244	0.55093	0.53217	0.5554	0.567922	0.0237493
48.6	11500.4	11255.6	11279.6	6448.45	5735.83	6112.4	19898.1	20658.3	21635.5	0.6183	0.62386	0.61218	0.57601	0.59435	0.6128	0.57865	0.55843	0.58173	0.595146	0.0227195
48.8	11851.1	11591.9	11619.5	6656.85	5892.84	6285.68	20687.6	21504.3	22453	0.64323	0.64872	0.63667	0.60809	0.6249	0.6441	0.60636	0.5858	0.60787	0.62286	0.0218467
49	12202.2	11928.1	11960	6866.71	6054.06	6461.03	21470.9	22382.5	23262.8	0.66817	0.67358	0.66121	0.64038	0.65626	0.67578	0.63386	0.6142	0.63376	0.6508	0.0212376
49.2	12552.5	12262.8	12298.8	7075.15	6216.11	6634.96	22243.9	23294.8	24067	0.69307	0.69833	0.68563	0.67246	0.68779	0.7072	0.66099	0.64372	0.65947	0.67874	0.0208587
49.4	12898.9	12593.5	12634.9	7279.92	6376.56	6805.04	23007.5	24241.9	24862.3	0.71769	0.72277	0.70985	0.70398	0.71901	0.73792	0.68779	0.67436	0.68489	0.706473	0.0206193
49.6	13240.1	12917.7	12966.4	7479.47	6534.1	6969.91	23755	25150	25648.6	0.74194	0.74674	0.73374	0.73469	0.74966	0.76771	0.71403	0.70374	0.71003	0.733587	0.0209015
49.8	13573.2	13233.9	13290.6	7671.77	6685.42	7126.56	24485.1	26017.2	26422.3	0.76562	0.77012	0.75711	0.76428	0.7791	0.79601	0.73966	0.73179	0.73476	0.759828	0.0214141
50	13896.8	13540.7	13606.4	7855.25	6828.1	7273.29	25194.3	26837.4	27180.4	0.78862	0.79279	0.77987	0.79252	0.80686	0.82251	0.76455	0.75833	0.759	0.785006	0.0219289
50.2	14208.2	13835.5	13912	8029.56	6962.77	7410.86	25879.3	27605.6	27915.6	0.81074	0.81459	0.80189	0.81934	0.83306	0.84737	0.7886	0.78318	0.7825	0.80903	0.0224387
50.4	14506.9	14117.2	14205.2	8192.65	7087.23	7537.59	26533.7	28314.6	28627.9	0.83197	0.83541	0.82303	0.84444	0.85727	0.87026	0.81157	0.80612	0.80527	0.831704	0.0227764
50.6	14790.7	14384.8	14485.1	8343.49	7200.73	7653.03	27154.5	28988.8	29307.3	0.85214	0.8552	0.8432	0.86766	0.87935	0.89111	0.83336	0.82793	0.82699	0.852993	0.022787
50.8	15058	14636.7	14749.9	8481.86	7303.71	7757.33	27739	29626.4	29951.2	0.87114	0.87382	0.86228	0.88895	0.89939	0.90996	0.85387	0.84856	0.84757	0.872838	0.0224879
51	15307.4	14871.1	14998	8607.59	7396.97	7850.94	28287.7	30228.6	30559	0.88887	0.89115	0.88016	0.9083	0.91753	0.92687	0.87313	0.86804	0.867	0.891228	0.0218914
51.2	15538.3	15088.1	15228.8	8719.61	7479.08	7932.51	28799.9	30791.5	31130.4	0.90528	0.90719	0.89679	0.92554	0.93351	0.9416	0.89111	0.88625	0.88527	0.90806	0.0209047
51.4	15749.7	15287.1	15441.6	8818.27	7550.79	8003.17	29274.9	31315.6	31663.7	0.9203	0.92191	0.91213	0.94072	0.94746	0.95437	0.90778	0.9032	0.90232	0.923354	0.0195998
51.6	15941.3	15467.6	15635.9	8903.9	7612.44	8063.57	29712.8	31805.1	32159.5	0.93392	0.93525	0.92614	0.9539	0.95945	0.96528	0.92315	0.91904	0.91817	0.937144	0.0179883
51.8	16113.7	15629.3	15812.4	8976.44	7664.42	8114.35	30112.1	32253.3	32615.5	0.94617	0.9472	0.93885	0.96507	0.96957	0.97445	0.93717	0.93354	0.93275	0.949419	0.0161431
52	16267	15772.4	15970.4	9037.04	7706.85	8155.79	30468.1	32654	33025.6	0.95706	0.95778	0.95024	0.97439	0.97782	0.98194	0.94967	0.9465	0.94586	0.96014	0.0141578
52.2	16401.3	15897.6	16110.3	9086.36	7741.12	8189.26	30780.7	33007.1	33388.3	0.96661	0.96703	0.96033	0.98198	0.98449	0.98798	0.96064	0.95793	0.95745	0.969382	0.0121344
52.4	16516.5	16005.1	16233.3	9125.74	7768.33	8215.38	31051.7	33313	33700.9	0.9748	0.97498	0.96919	0.98804	0.98978	0.9927	0.97015	0.96782	0.96745	0.977212	0.0101465
52.6	16614	16096.6	16338.8	9156.65	7789.74	8234.66	31280.6	33570.6	33967	0.98172	0.98175	0.97679	0.9928	0.99395	0.99619	0.97819	0.97615	0.97595	0.983721	0.00826714
52.8	16694	16172.7	16428.1	9178.94	7804.32	8246.65	31469.3	33785.9	34189.4	0.98741	0.98738	0.98322	0.99623	0.99679	0.99835	0.98481	0.98312	0.98306	0.98893	0.00638661
53	16757.1	16234.1	16501.8	9193.94	7814.55	8253.86	31621.9	33964.8	34372.7	0.9919	0.99191	0.98854	0.99854	0.99878	0.99965	0.99017	0.98891	0.98892	0.993036	0.0046366
53.2	16805.4	16281.1	16560.3	9201.66	7819.65	8255.77	31740.4	34107.3	34517.8	0.99532	0.99539	0.99276	0.99973	0.99977	1	0.99433	0.99352	0.99356	0.996042	0.0029651
53.4	16840.1	16314.8	16604.7	9203.44	7820.84	8253.47	31824.5	34210.1	34623.2	0.99779	0.99788	0.99595	1	1	0.99959	0.99728	0.99684	0.99693	0.998029	0.00149124
53.6	16861.8	16335.2	16636	9199.25	7817.85	8247.72	31877.9	34276.5	34688.7	0.99934	0.99938	0.99821	0.99936	0.99942	0.99855	0.99915	0.99899	0.99903	0.999048	0.000417665
53.8	16871.1	16343.5	16654	9191	7813.14	8240.49	31902	34307.7	34719.2	1	1	0.99951	0.99809	0.9985	0.99724	1	1	1	0.99926	0.00105044
54	16869.5	16341.3	16660.8	9178.95	7805.82	8230.74	31900.2	34303	34712.1	0.99988	0.99984	1	0.99623	0.99708	0.99548	0.99993	0.99985	0.99977	0.998673	0.00185235
54.2	16856.7	16329	16657	9165.75	7797.93	8220.8	31872.2	34267.6	34675	0.99898	0.99893	0.99972	0.9942	0.99554	0.99368	0.99895	0.9987	0.99859	0.997477	0.00232415
54.4	16834.1	16307.8	16642.9	9150.81	7788.62	8210.36	31823.5	34211.4	34616.7	0.99737	0.99736	0.99871	0.9919	0.99373	0.9918	0.99724	0.99689	0.99672	0.995747	0.00257255
54.6	16802.4	16278.7	16620.5	9134.32	7777.97	8198.88	31753.7	34134.3	34539.9	0.99511	0.99521	0.99709	0.98936	0.99166	0.98972	0.99479	0.99439	0.99427	0.993511	0.00265202
54.8	16763.5	16242.3	16590.8	9118.27	7767.79	8187.8	31665.6	34036.3	34440.8	0.99235	0.99252	0.99496	0.98689	0.98968	0.98772	0.9917	0.99122	0.9911	0.990904	0.00249183
55	16717.3	16198.7	16553.5	9101.92	7757.42	8177.09	31560	33922.6	34329.2	0.98907	0.9893	0.99226	0.98438	0.98766	0.98579	0.98799	0.98754	0.98753	0.987947	0.00222187
55.2	16665.6	16149.8	16510.7	9084.22	7746.47	8165.26	31438.7	33792.4	34202.5	0.98539	0.98568	0.98918	0.98165	0.98553	0.98365	0.98374	0.98333	0.98348	0.984626	0.00214586
55.4	16608.3	16095.7	16462.3	9065.45	7735.89	8153.65	31300.8	33641.6	34059.1	0.98132	0.98168	0.98569	0.97876	0.98347	0.98155	0.9789	0.97845	0.9789	0.980969	0.00248233
55.6	16546.4	16037.2	16408.8	9047.12	7726.79	8143.79	31150.4	33472.9	33899.5	0.97692	0.97735	0.98184	0.97594	0.9817	0.97977	0.97362	0.97299	0.97379	0.977102	0.00339403
55.8	16479.8	15974.6	16350.5	9026.09	7715.92	8132.48	30991.2	33294.3	33730.9	0.97219	0.97273	0.97764	0.97271	0.97959	0.97773	0.96803	0.96722	0.9684	0.972916	0.00457369
56	16410.2	15909.5	16289.1	9003.73	7705.07	8120.93	30823.4	33103.4	33550.7	0.96724	0.96792	0.97321	0.96927	0.97748	0.97564	0.96214	0.96104	0.96265	0.96851	0.00598586
56.2	16336.6	15841.3	16223.3	8980.66	7694.58	8110.37	30650.1	32906	33361.5	0.96201	0.96288	0.96847	0.96571	0.97543	0.97373	0.95605	0.95465	0.95659	0.963947	0.00757417
56.4	16261.1	15770.5	16155.3	8957.19	7683.6	8098.9	30472.7	32705.2	33164.7	0.95665	0.95764	0.96356	0.9621	0.9733	0.97166	0.94983	0.94816	0.9503	0.959244	0.00921472
56.6	16183.1	15697.6	16084.8	8932.41	7672.44	8086.08	30292.2	32503.5	32965	0.9511	0.95225	0.95848	0.95829	0.97113	0.96935	0.94349	0.94163	0.94392	0.954404	0.0108548
56.8	16103.4	15623.6	16012.6	8908.82	7662.96	8074.99	30104.9	32296	32762.8	0.94544	0.94678	0.95328	0.95466	0.96928	0.96734	0.93692	0.93492	0.93746	0.949564	0.0126988
57	16021.6	15548.2	15938.7	8884.93	7653.18	8063.9	29913.6	32086.3	32556.3	0.93962	0.94121	0.94796	0.95098	0.96738	0.96534	0.9302	0.92814	0.93085	0.944631	0.0145976
57.2	15939.1	15471.5	15864.1	8860.67	7643.44	8052.44	29718.2	31871.3	32346.5	0.93376	0.93554	0.94258	0.94725	0.96549	0.96327	0.92335	0.92118	0.92415	0.939619	0.0165477
57.4	15853.7	15393.6	15787.3	8836.11	7634.67	8042.33	29518.2	31649.8	32134.5	0.92769	0.92978	0.93704	0.94347	0.96378	0.96144	0.91633	0.91402	0.91737	0.934547	0.0186469
57.6	15765.9	15313.9	15708.5	8811.07	7625.95	8032.7	29310.7	31421.2	31917.1	0.92145	0.92389	0.93137	0.93962	0.96208	0.9597	0.90904	0.90662	0.91042	0.929354	0.0208616
57.8	15675.1	15231.8	15627.5	8784.57	7617.52	8022.41	29099.1	31185.2	31688.9	0.915	0.91782	0.92553	0.93554	0.96044	0.95784	0.90162	0.89899	0.90313	0.92399	0.0231561
58	15581.2	15146.9	15544.3	8757.94	7610.75	8012.93	28881	30940.2	31456.5	0.90833	0.91154	0.91953	0.93144	0.95913	0.95613	0.89396	0.89106	0.89569	0.918534	0.0256482
58.2	15484.5	15060.3	15458.2	8730.74	7604.66	8004.08	28655.7	30686.7	31217.5	0.90145	0.90513	0.91333	0.92725	0.95794	0.95453	0.88605	0.88286	0.88805	0.912954	0.0282844
58.4	15386.9	14972.3	15371	8702.85	7598.31	7994.2	28426.2	30426.6	30971.6	0.89452	0.89863	0.90704	0.92296	0.9567	0.95275	0.878	0.87444	0.88019	0.907248	0.0309497
58.6	15289.1	14884.1	15282.5	8675.22	7592.64	7984.47	28198.5	30164.5	30722.2	0.88757	0.89211	0.90066	0.91871	0.9556	0.95099	0.87	0.86596	0.87222	0.901536	0.0336672
58.8	15192.2	14795.4	15193.9	8648.01	7586.13	7974.26	27970.1	29904.4	30477.5	0.88067	0.88555	0.89428	0.91452	0.95433	0.94914	0.86199	0.85755	0.8644	0.895826	0.0363142
59	15096.1	14707.9	15105.2	8620.88	7578.94	7963.63	27744.1	29648.8	30234.8	0.87385	0.87908	0.88789	0.91035	0.95294	0.94722	0.85405	0.84928	0.85664	0.890144	0.0388868
59.2	15001.1	14620.8	15017.2	8594.39	7571.92	7952.65	27522.3	29398.8	29996.2	0.8671	0.87264	0.88154	0.90627	0.95157	0.94524	0.84627	0.84119	0.84901	0.884537	0.0413985
59.4	14906.9	14534.3	14929.7	8568.3	7565.45	7942.77	27304.9	29156.5	29762.4	0.8604	0.86625	0.87524	0.90225	0.95031	0.94346	0.83864	0.83335	0.84154	0.879049	0.0439026
59.6	14812.4	14447.4	14842.8	8542.12	7558.32	7933.57	27088.3	28915.4	29532.5	0.85368	0.85982	0.86897	0.89822	0.94893	0.94179	0.83103	0.82555	0.83419	0.873576	0.0463855
59.8	14717.9	14361.3	14754.9	8516.25	7552.18	7925.6	26874.1	28675.1	29303.5	0.84697	0.85346	0.86264	0.89424	0.94773	0.94035	0.82352	0.81778	0.82687	0.868173	0.0489314
60	14623.5	14274.8	14666.7	8490.97	7546.06	7918.24	26660.6	28433.7	29074.4	0.84026	0.84706	0.85628	0.89035	0.94654	0.93902	0.81602	0.80997	0.81954	0.862782	0.0515145
60.2	14529.2	14188.4	14577.8	8466.09	7539.95	7911.6	26447.5	28192.8	28845.5	0.83356	0.84068	0.84988	0.88652	0.94535	0.93783	0.80854	0.80218	0.81223	0.857419	0.054122
60.4	14433.7	14101.2	14487.4	8441.73	7533.3	7904.4	26234.2	27950.3	28615.8	0.82677	0.83423	0.84336	0.88278	0.94406	0.93652	0.80106	0.79433	0.80488	0.851999	0.0567165
60.6	14339.3	14015.3	14396.4	8418.14	7526.96	7896.91	26020.4	27709.3	28387.5	0.82006	0.82788	0.8368	0.87915	0.94282	0.93517	0.79355	0.78653	0.79758	0.846616	0.0593074
60.8	14244.5	13928.9	14305	8394.99	7519.71	7889.06	25806	27466.4	28156.4	0.81332	0.8215	0.83022	0.87558	0.94141	0.93375	0.78602	0.77868	0.7902	0.841187	0.061877
61	14149.4	13842.4	14212.7	8371.42	7512.06	7880.37	25593.3	27225.5	27925.2	0.80656	0.8151	0.82356	0.87195	0.93992	0.93218	0.77856	0.77088	0.78281	0.835724	0.0643905
61.2	14053.3	13755.4	14119.2	8347.89	7503.73	7870.89	25380.7	26984.4	27693.9	0.79974	0.80867	0.81682	0.86833	0.9383	0.93047	0.7711	0.76308	0.77541	0.830213	0.0668616
61.4	13958.7	13668.6	14025.6	8324.49	7495.32	7861.32	25166.9	26743.3	27464.8	0.79301	0.80225	0.81008	0.86473	0.93667	0.92874	0.76359	0.75528	0.76809	0.824716	0.069322
61.6	13863.3	13580.6	13930.9	8300.72	7486.06	7850.4	24955.2	26502.6	27251.2	0.78624	0.79574	0.80326	0.86107	0.93487	0.92677	0.75616	0.7475	0.76126	0.819208	0.0716474
61.8	13767.8	13492	13835.8	8276.57	7476.66	7838.95	24744.3	26265.6	27058.2	0.77944	0.7892	0.7964	0.85736	0.93304	0.9247	0.74876	0.73983	0.75509	0.813758	0.0738678
62	13671.9	13403.2	13740.1	8253.01	7466.88	7827.27	24534.1	26029	26880.8	0.77263	0.78263	0.7895	0.85373	0.93113	0.92259	0.74138	0.73217	0.74942	0.808353	0.0760254
62.2	13576	13314.1	13644.7	8229.22	7456.5	7814.99	24325.9	25792.9	26719.1	0.76581	0.77604	0.78263	0.85007	0.92912	0.92037	0.73407	0.72454	0.74425	0.802989	0.0780875
62.4	13478.8	13224.7	13548.3	8206.09	7446.05	7802.51	24120.1	25559.7	26571.3	0.75891	0.76943	0.77568	0.84651	0.92708	0.91812	0.72685	0.71699	0.73952	0.797677	0.0801015
62.6	13380.9	13135.3	13451.4	8183.19	7435.1	7790.69	23913.6	25327.6	26401.7	0.75195	0.76283	0.7687	0.84299	0.92495	0.91598	0.7196	0.70948	0.7341	0.792287	0.0821945
62.8	13283.2	13046.3	13354	8160.48	7423.74	7778.68	23708.3	25095.2	26208.3	0.745	0.75624	0.76167	0.83949	0.92274	0.91381	0.7124	0.70197	0.72792	0.786804	0.0843345
63	13186.1	12957.5	13256.9	8136.45	7411.75	7767.14	23502.3	24863.1	25996.9	0.7381	0.74968	0.75468	0.83579	0.92041	0.91173	0.70516	0.69446	0.72116	0.781241	0.0865034
63.2	13089.3	12868.8	13158.8	8112.25	7399.73	7757.12	23295.7	24632.5	25766.3	0.73123	0.74312	0.74761	0.83207	0.91807	0.90992	0.69791	0.687	0.71379	0.775636	0.0887705
63.4	12993.3	12780.3	13060.7	8086.53	7386.94	7747.93	23089.1	24399.9	25516	0.7244	0.73658	0.74054	0.82811	0.91558	0.90826	0.69066	0.67947	0.70579	0.769932	0.0910794
63.6	12897.8	12691.4	12962.9	8059.71	7375.17	7739.63	22883.6	24167	25267.5	0.71761	0.73001	0.73349	0.82398	0.91329	0.90676	0.68345	0.67194	0.69784	0.764263	0.0934369
63.8	12802	12601.9	12864.8	8030.87	7362.79	7730.99	22677.9	23934.5	25021.7	0.71081	0.72339	0.72642	0.81955	0.91088	0.9052	0.67623	0.66442	0.68998	0.758542	0.0957328
64	12706	12511.9	12765.8	8001.75	7351.43	7722.02	22472.4	23702.1	24777.1	0.70398	0.71674	0.71929	0.81506	0.90867	0.90358	0.66901	0.6569	0.68217	0.752822	0.0980556
64.2	12609.5	12421.7	12667.5	7970.57	7339.9	7711.29	22267.2	23469.8	24534.3	0.69713	0.71007	0.7122	0.81027	0.90643	0.90164	0.66181	0.64938	0.6744	0.747037	0.100283
64.4	12512.3	12330.7	12569.1	7937.78	7328.55	7699.33	22063.1	23240.9	24295.4	0.69021	0.70335	0.70511	0.80522	0.90422	0.89948	0.65465	0.64198	0.66676	0.74122	0.102432
64.6	12414.4	12239.6	12470.2	7904.05	7316.07	7686.17	21859.8	23013.4	24058.6	0.68326	0.69661	0.69798	0.80003	0.90179	0.8971	0.64751	0.63462	0.65919	0.735343	0.104476
64.8	12316.7	12148.3	12371.3	7870.43	7304.31	7673	21658.7	22788	23822.5	0.67631	0.68986	0.69085	0.79485	0.89951	0.89472	0.64045	0.62733	0.65165	0.729503	0.106534
65	12218.6	12056.6	12272.5	7836.54	7291.54	7659.87	21459.7	22565.8	23586.6	0.66934	0.68308	0.68373	0.78964	0.89702	0.89235	0.63347	0.62013	0.64411	0.723652	0.108533
65.2	12120.6	11964.8	12173.1	7802.65	7277.87	7646.28	21261.8	22345.3	23351.4	0.66238	0.67629	0.67657	0.78442	0.89436	0.88989	0.62652	0.613	0.63659	0.71778	0.110471
65.4	12023.2	11872.9	12073	7769.86	7263.57	7632.39	21063.1	22124.3	23116.6	0.65545	0.6695	0.66936	0.77938	0.89158	0.88739	0.61955	0.60585	0.62908	0.711904	0.112396
65.6	11926.5	11781	11973.2	7737.61	7248.69	7618.13	20864.6	21905.1	22882.5	0.64858	0.66271	0.66216	0.77441	0.88868	0.88481	0.61258	0.59876	0.6216	0.706032	0.114274
65.8	11829.7	11689.2	11873.1	7706.24	7232.49	7603.83	20665.1	21685.8	22649.5	0.6417	0.65592	0.65495	0.76958	0.88553	0.88223	0.60557	0.59167	0.61415	0.700144	0.116117
66	11732.8	11597.1	11772.6	7674.71	7214.48	7587.61	20466.4	21465.9	22417.1	0.63482	0.64911	0.64771	0.76473	0.88203	0.8793	0.5986	0.58455	0.60672	0.694174	0.11782
66.2	11635.5	11504.6	11671.9	7644.88	7196.15	7572.08	20269.2	21247	22185.2	0.6279	0.64227	0.64045	0.76014	0.87846	0.87649	0.59168	0.57747	0.59931	0.688241	0.119547
66.4	11538	11411.5	11571.5	7614.75	7175.91	7556.41	20073.4	21030.2	21952.9	0.62097	0.63539	0.63321	0.7555	0.87452	0.87366	0.58481	0.57046	0.59188	0.682267	0.121184
66.6	11439.6	11317.6	11470.2	7584.35	7153.9	7540.21	19877.9	20813.2	21720.2	0.61398	0.62845	0.62591	0.75083	0.87024	0.87073	0.57794	0.56344	0.58444	0.676218	0.122746
66.8	11340.9	11223.3	11368.4	7552.88	7129.98	7522.42	19684.2	20597.8	21486.1	0.60696	0.62148	0.61858	0.74598	0.86559	0.86752	0.57114	0.55647	0.57696	0.670076	0.124164
67	11241.9	11128.2	11266.6	7521.41	7105.08	7505.08	19491.1	20384.4	21253.7	0.59993	0.61444	0.61124	0.74114	0.86074	0.86439	0.56437	0.54957	0.56953	0.663928	0.12555
67.2	11143.1	11032.6	11164.5	7488.19	7077.47	7485.66	19297.4	20171.9	21023.3	0.59291	0.60738	0.60388	0.73603	0.85537	0.86088	0.55757	0.54269	0.56216	0.657652	0.126737
67.4	11044	10937.2	11061.9	7455.61	7050.15	7465.31	19105.5	19960.4	20794.5	0.58587	0.60032	0.59648	0.73101	0.85006	0.8572	0.55083	0.53585	0.55485	0.651386	0.127899
67.6	10945.3	10842.1	10959.8	7423.05	7022.41	7443.44	18915.3	19750.9	20567	0.57885	0.5933	0.58913	0.726	0.84466	0.85325	0.54416	0.52907	0.54757	0.64511	0.128969
67.8	10846.8	10747.2	10858.2	7391.11	6994.86	7420.71	18725	19542.6	20343	0.57185	0.58628	0.58181	0.72109	0.8393	0.84914	0.53748	0.52233	0.54041	0.638854	0.130007
68	10748.5	10653.1	10757	7360.03	6968.28	7396.36	18533.8	19335	20117.5	0.56486	0.57933	0.57451	0.7163	0.83413	0.84475	0.53076	0.51562	0.5332	0.632607	0.131037
68.2	10650.3	10559.7	10656.3	7329.73	6942.66	7370.43	18342.4	19127.6	19891.9	0.55788	0.57242	0.56725	0.71164	0.82914	0.84006	0.52405	0.5089	0.52599	0.62637	0.132047
68.4	10552.3	10466.1	10555.9	7298.64	6916.07	7342.43	18149.8	18920.7	19667.3	0.55092	0.5655	0.56002	0.70686	0.82397	0.835	0.51729	0.50221	0.51881	0.620064	0.132936
68.6	10454.1	10372.3	10455.5	7267.24	6888.97	7312.44	17957.7	18714.8	19444.7	0.54394	0.55857	0.55278	0.70202	0.8187	0.82959	0.51054	0.49555	0.51169	0.613709	0.133725
68.8	10356.1	10278.3	10354.9	7235.45	6860.97	7280.87	17766.5	18508.9	19222.5	0.53698	0.55162	0.54553	0.69713	0.81325	0.82388	0.50383	0.48889	0.50459	0.6073	0.13441
69	10258.6	10184.2	10254	7202.18	6830.93	7247.72	17577	18303.3	19004.4	0.53005	0.54466	0.53826	0.69201	0.80741	0.81789	0.49718	0.48224	0.49762	0.600813	0.134927
69.2	10160.8	10089.5	10153	7169.32	6800.98	7214.49	17388.7	18099.2	18786.9	0.52309	0.53766	0.53098	0.68695	0.80158	0.81189	0.49057	0.47564	0.49067	0.594337	0.135445
69.4	10063.5	9994.88	10052.4	7136.45	6770.7	7180.35	17200.7	17895.4	18569.5	0.51618	0.53066	0.52373	0.6819	0.79569	0.80572	0.48397	0.46904	0.48372	0.587846	0.135913
69.6	9966.54	9899.62	9951.47	7103.76	6740.91	7146.24	17012.6	17691.9	18352.1	0.50929	0.52362	0.51646	0.67686	0.78989	0.79956	0.47737	0.46246	0.47677	0.581364	0.136403
69.8	9869.02	9804.38	9850.32	7071.26	6711.75	7112.38	16825	17489.7	18135.9	0.50236	0.51658	0.50917	0.67186	0.78422	0.79344	0.47078	0.45592	0.46985	0.574909	0.136927
70	9770.81	9708.81	9749.31	7039.33	6683.26	7078.76	16636.2	17287.5	17918.7	0.49538	0.50951	0.50189	0.66695	0.77868	0.78737	0.46416	0.44938	0.46291	0.56847	0.137505
70.2	9672.97	9613.47	9648.17	7005.71	6653.4	7044.16	16449.6	17086.9	17703.5	0.48842	0.50246	0.4946	0.66177	0.77287	0.78112	0.45761	0.44289	0.45603	0.561974	0.137954
70.4	9574.6	9518.26	9546.48	6971.45	6622.87	7009.6	16264.9	16887.1	17489.7	0.48143	0.49543	0.48727	0.6565	0.76693	0.77488	0.45113	0.43642	0.4492	0.555466	0.138363
70.6	9476	9423.69	9445.51	6937.38	6591.92	6975.48	16080.4	16688.3	17278.4	0.47443	0.48844	0.47999	0.65126	0.7609	0.76871	0.44465	0.42999	0.44244	0.548979	0.138757
70.8	9378.29	9329.36	9345.47	6902.73	6560.31	6941	15897.1	16491.4	17068.5	0.46748	0.48146	0.47278	0.64593	0.75475	0.76248	0.43822	0.42362	0.43573	0.542494	0.139086
71	9281.62	9235.34	9245.93	6867.61	6528.45	6905.91	15717	16297.2	16861	0.46061	0.47451	0.46561	0.64052	0.74856	0.75614	0.43189	0.41734	0.4291	0.536031	0.139344
71.2	9185.43	9141.44	9147.04	6833.41	6497.42	6870.84	15535.6	16103.1	16653.9	0.45377	0.46757	0.45848	0.63526	0.74252	0.74981	0.42553	0.41106	0.42248	0.529609	0.139644
71.4	9090.2	9047.77	9049.31	6799.54	6466.71	6834.97	15354.2	15910.3	16448.5	0.44701	0.46064	0.45144	0.63005	0.73655	0.74333	0.41916	0.40482	0.41591	0.523212	0.139915
71.6	8995.5	8954.37	8951.49	6764.28	6435.01	6797.96	15173.9	15719	16242.9	0.44028	0.45374	0.44439	0.62462	0.73038	0.73664	0.41283	0.39863	0.40934	0.516761	0.140075
71.8	8900.89	8861.5	8853.94	6728.96	6403	6760.35	14993.7	15527.6	16038.1	0.43355	0.44687	0.43736	0.61918	0.72415	0.72985	0.40651	0.39244	0.40279	0.5103	0.140198
72	8805.76	8768.79	8756.65	6693.81	6371	6723.1	14812.6	15335.8	15834.2	0.42679	0.44002	0.43035	0.61377	0.71792	0.72312	0.40015	0.38623	0.39627	0.503847	0.140341
72.2	8710.65	8676.31	8659.78	6658.73	6338.73	6686.31	14632.6	15144.7	15632.5	0.42003	0.43318	0.42337	0.60838	0.71164	0.71647	0.39383	0.38005	0.38983	0.49742	0.140475
72.4	8615.22	8583.97	8562.92	6624.22	6306.48	6650.57	14453.8	14954.6	15432.3	0.41325	0.42636	0.41639	0.60306	0.70537	0.71002	0.38755	0.3739	0.38343	0.491037	0.140649
72.6	8520.11	8491.97	8466.98	6590.67	6274.31	6614.68	14276	14764.8	15234.8	0.40649	0.41955	0.40947	0.5979	0.69911	0.70353	0.38131	0.36776	0.37711	0.484692	0.140816
72.8	8424.73	8399.98	8371.34	6556.89	6242.19	6578.7	14099.5	14576	15038.2	0.39971	0.41275	0.40258	0.5927	0.69286	0.69703	0.37512	0.36166	0.37083	0.47836	0.140967
73	8330.15	8308.41	8276.47	6522.95	6209.33	6541.81	13923.8	14388.8	14843.9	0.39299	0.40598	0.39574	0.58748	0.68647	0.69037	0.36895	0.3556	0.36461	0.472021	0.141039
73.2	8235.93	8217.46	8181.98	6488.33	6175.42	6503.51	13749.5	14202.8	14650.1	0.38629	0.39926	0.38893	0.58215	0.67987	0.68345	0.36283	0.34958	0.35842	0.465642	0.140994
73.4	8142.59	8126.85	8088.04	6452.6	6141	6463.9	13576.6	14018.1	14457.5	0.37966	0.39256	0.38216	0.57665	0.67317	0.67629	0.35676	0.34361	0.35226	0.459236	0.140845
73.6	8049.51	8036.25	7994.13	6417.09	6106.69	6423.97	13404.4	13834.7	14265.4	0.37304	0.38586	0.37539	0.57119	0.6665	0.66908	0.35072	0.33768	0.34612	0.452842	0.14069
73.8	7957.52	7945.99	7900.93	6381.84	6071.13	6383.26	13233.3	13652.4	14075.1	0.36651	0.37919	0.36868	0.56576	0.65958	0.66173	0.34471	0.33178	0.34004	0.446442	0.140442
74	7866.06	7856.36	7807.84	6346.17	6034.88	6341.91	13064.1	13471.3	13885.8	0.36001	0.37257	0.36197	0.56027	0.65253	0.65426	0.33877	0.32592	0.33398	0.440031	0.140124
74.2	7775.23	7766.91	7715.46	6310.52	5998.6	6300.75	12895.2	13291.5	13698	0.35355	0.36595	0.35531	0.55479	0.64547	0.64682	0.33285	0.3201	0.32798	0.433647	0.139795
74.4	7684.41	7677.95	7623.52	6275.66	5962.07	6260.09	12727.4	13113.1	13511.7	0.3471	0.35938	0.34868	0.54942	0.63836	0.63948	0.32696	0.31433	0.32202	0.427303	0.139472
74.6	7594.24	7590.05	7532.64	6239.8	5924.85	6219.54	12561	12935.4	13326.3	0.34069	0.35288	0.34213	0.5439	0.63112	0.63215	0.32112	0.30858	0.3161	0.420963	0.13909
74.8	7504.57	7502.65	7442.41	6204.18	5888.62	6179.71	12394.8	12758.8	13142.8	0.33432	0.34642	0.33563	0.53842	0.62407	0.62495	0.31528	0.30287	0.31023	0.414688	0.138757
75	7415.26	7415.46	7353.01	6168.45	5852.94	6139.93	12230	12583.8	12959.4	0.32797	0.33997	0.32919	0.53292	0.61713	0.61777	0.3095	0.29721	0.30437	0.408448	0.138429
75.2	7326.44	7328.75	7264.28	6132.75	5817.04	6099.82	12065.8	12409.5	12778	0.32166	0.33356	0.32279	0.52743	0.61015	0.61052	0.30373	0.29157	0.29857	0.40222	0.138068
75.4	7238.3	7242.84	7176.36	6095.71	5780.74	6058.91	11901.7	12235.7	12598.1	0.31539	0.32721	0.31646	0.52173	0.60308	0.60313	0.29797	0.28594	0.29282	0.39597	0.137622
75.6	7150.77	7156.99	7088.68	6058.05	5744.63	6017.87	11738.8	12064.1	12420.4	0.30917	0.32086	0.31014	0.51593	0.59606	0.59572	0.29226	0.28039	0.28714	0.389741	0.137149
75.8	7063.28	7071.76	7001.23	6018.77	5707.63	5975.67	11578.1	11894.7	12243.9	0.30295	0.31456	0.30384	0.50989	0.58886	0.58809	0.28661	0.27491	0.2815	0.383468	0.136553
76	6976.42	6986.84	6914.27	5978.95	5670.03	5933.8	11417.7	11725.8	12070.2	0.29678	0.30828	0.29757	0.50376	0.58154	0.58053	0.28099	0.26945	0.27594	0.377204	0.13592
76.2	6890.12	6902.83	6827.54	5938.45	5633.04	5892.27	11260.2	11559	11898	0.29065	0.30207	0.29132	0.49753	0.57435	0.57303	0.27546	0.26405	0.27044	0.370989	0.135283
76.4	6804.4	6819.03	6741.28	5897.41	5595.7	5850.42	11104.5	11394.1	11727.1	0.28455	0.29588	0.2851	0.49121	0.56708	0.56547	0.26999	0.25872	0.26498	0.364776	0.134589
76.6	6719.04	6735.79	6655.7	5856.32	5557.77	5808.14	10950.3	11230.1	11556.8	0.27849	0.28972	0.27893	0.48489	0.5597	0.55783	0.26458	0.25341	0.25953	0.358564	0.133843
76.8	6635	6652.94	6571.03	5815.32	5519.61	5766.03	10798.1	11066.8	11387.8	0.27252	0.2836	0.27283	0.47858	0.55228	0.55022	0.25924	0.24813	0.25413	0.352392	0.133069
77	6551.55	6571.11	6487.16	5774.57	5481.94	5723.98	10647.5	10905.3	11220.3	0.26658	0.27755	0.26679	0.47231	0.54495	0.54263	0.25395	0.24291	0.24877	0.346271	0.132297
77.2	6468.77	6489.6	6404.38	5733.18	5443.33	5681.6	10498.6	10746.1	11054.7	0.2607	0.27152	0.26082	0.46594	0.53744	0.53497	0.24872	0.23775	0.24348	0.340149	0.131438
77.4	6387.15	6408.8	6322.67	5691.76	5404.44	5639.36	10351.9	10589.3	10891.7	0.2549	0.26555	0.25493	0.45956	0.52987	0.52734	0.24357	0.23268	0.23827	0.334074	0.130534
77.6	6306.76	6329.09	6242.24	5650.39	5366.2	5597.57	10206.6	10435	10732.7	0.24919	0.25966	0.24914	0.45319	0.52243	0.51979	0.23847	0.22769	0.23318	0.328082	0.129628
77.8	6227.08	6250.67	6162.94	5608.72	5328.24	5555.89	10062.6	10283.8	10575.8	0.24352	0.25386	0.24342	0.44678	0.51505	0.51226	0.23342	0.2228	0.22817	0.322142	0.128698
78	6148.68	6173.19	6084.77	5565.97	5289.28	5513.39	9920.89	10134.8	10420.4	0.23795	0.24813	0.23779	0.4402	0.50747	0.50458	0.22845	0.21798	0.2232	0.316194	0.127646
78.2	6071.55	6096.74	6007.85	5522.84	5250.22	5470.49	9778.71	9986.3	10267.1	0.23247	0.24248	0.23224	0.43357	0.49987	0.49683	0.22345	0.21317	0.2183	0.310264	0.126549
78.4	5995.18	6021.47	5931.87	5479.85	5211.99	5427.84	9637.88	9838.46	10113.4	0.22704	0.23692	0.22677	0.42695	0.49243	0.48913	0.21851	0.20839	0.21339	0.304392	0.12547
78.6	5919.31	5946.57	5856.32	5435.93	5172.92	5384.13	9498.34	9691.6	9959.66	0.22165	0.23138	0.22132	0.42019	0.48483	0.48123	0.21361	0.20364	0.20847	0.29848	0.124296
78.8	5844.01	5872.07	5781.33	5391.78	5133.73	5340.32	9359.36	9544.42	9807.31	0.2163	0.22587	0.21592	0.4134	0.4772	0.47332	0.20874	0.19888	0.2036	0.292581	0.123096
79	5769.05	5798.07	5707.07	5347.72	5095.37	5296.75	9220.86	9397.96	9656.63	0.21097	0.2204	0.21057	0.40661	0.46974	0.46544	0.20387	0.19414	0.19878	0.286724	0.121919
79.2	5694.62	5724.68	5633.04	5303.45	5057.11	5253.05	9085.46	9253.66	9506.95	0.20568	0.21498	0.20523	0.3998	0.4623	0.45755	0.19912	0.18947	0.194	0.280903	0.120715
79.4	5621.02	5652.04	5559.73	5258.76	5018.84	5209.34	8951.4	9111.36	9360.97	0.20045	0.20961	0.19995	0.39292	0.45485	0.44965	0.19442	0.18487	0.18933	0.275117	0.119465
79.6	5548.77	5580.62	5487.93	5214.42	4981.4	5166.69	8818.96	8970.79	9217.79	0.19532	0.20433	0.19477	0.3861	0.44757	0.44195	0.18977	0.18032	0.18476	0.269432	0.118252
79.8	5477.74	5510.07	5417.55	5170.24	4944.17	5124.4	8688.1	8833.01	9077.09	0.19027	0.19911	0.1897	0.3793	0.44032	0.43431	0.18517	0.17586	0.18026	0.263811	0.117021
80	5408.25	5440.72	5348.04	5126.31	4906.86	5082.84	8559.68	8697.95	8938.47	0.18533	0.19398	0.18469	0.37254	0.43307	0.4268	0.18067	0.17149	0.17583	0.258267	0.115775
80.2	5339.81	5372.64	5279.88	5083.28	4870.33	5042.65	8432.46	8565.31	8801.86	0.18047	0.18895	0.17978	0.36592	0.42596	0.41954	0.1762	0.1672	0.17146	0.252831	0.114583
80.4	5272.49	5305.53	5212.98	5040.79	4833.59	5003.08	8306.59	8434.4	8666.31	0.17568	0.18399	0.17496	0.35938	0.41881	0.41239	0.17178	0.16297	0.16713	0.247454	0.113383
80.6	5205.7	5239.21	5146.58	4998.83	4796.83	4963.81	8182.72	8305.96	8532.09	0.17093	0.17909	0.17017	0.35292	0.41166	0.4053	0.16743	0.15881	0.16283	0.242127	0.112178
80.8	5139.99	5174.5	5080.89	4956.81	4760.16	4924.85	8061.45	8179.73	8399.71	0.16626	0.1743	0.16544	0.34645	0.40452	0.39826	0.16318	0.15473	0.1586	0.23686	0.110943
81	5075.05	5110.72	5016.49	4915.13	4723.28	4886.06	7941.89	8055.76	8269.44	0.16165	0.16959	0.1608	0.34004	0.39735	0.39125	0.15898	0.15072	0.15444	0.231647	0.109681
81.2	5011.09	5047.78	4953.2	4873.26	4686.17	4846.9	7824.06	7933.04	8141.43	0.1571	0.16493	0.15623	0.3336	0.39013	0.38418	0.15485	0.14675	0.15035	0.226458	0.108366
81.4	4947.99	4985.77	4890.73	4831.08	4648.83	4807.12	7708.45	7812.93	8015.98	0.15262	0.16035	0.15173	0.3271	0.38286	0.37699	0.15079	0.14286	0.14634	0.221293	0.106975
81.6	4886.4	4924.99	4829.46	4788.79	4611.3	4767.04	7594.37	7694.21	7892.91	0.14824	0.15586	0.14732	0.3206	0.37556	0.36975	0.14678	0.13902	0.1424	0.21617	0.105534
81.8	4825.5	4864.47	4769.27	4747.2	4573.87	4727.12	7481.38	7576.8	7770.91	0.14391	0.15138	0.14298	0.3142	0.36828	0.36254	0.14282	0.13522	0.1385	0.211092	0.104092
82	4765.64	4804.99	4710.12	4705.44	4536.78	4687.13	7370.1	7460.67	7650.52	0.13966	0.14699	0.13872	0.30777	0.36106	0.35532	0.13891	0.13147	0.13465	0.206061	0.102624
82.2	4706.94	4746.33	4652.06	4664.01	4499.34	4647.01	7260.95	7346.9	7532.22	0.13549	0.14265	0.13453	0.30139	0.35378	0.34807	0.13508	0.12779	0.13087	0.201072	0.101111
82.4	4649.41	4688.65	4595.25	4623.09	4462.09	4607.69	7153.41	7234.64	7415.72	0.1314	0.13838	0.13044	0.2951	0.34653	0.34096	0.13131	0.12415	0.12715	0.196158	0.0996068
82.6	4592.69	4631.86	4539.68	4582.36	4424.71	4568.96	7048.06	7124.96	7300.97	0.12737	0.13419	0.12643	0.28883	0.33926	0.33397	0.12761	0.12061	0.12348	0.191306	0.0980872
82.8	4537.33	4576.4	4485.31	4541.47	4387.15	4530.33	6945.16	7017.6	7189.39	0.12343	0.13009	0.12251	0.28253	0.33195	0.32699	0.124	0.11713	0.11991	0.186504	0.0965157
83	4482.86	4521.86	4431.85	4501.45	4349.79	4492.19	6844.13	6912.67	7080.03	0.11956	0.12605	0.11866	0.27637	0.32468	0.3201	0.12045	0.11374	0.11641	0.18178	0.0949509
83.2	4429.36	4468.64	4379.26	4461.7	4313.01	4454.58	6744.93	6809.63	6972.05	0.11576	0.12212	0.11487	0.27026	0.31753	0.31331	0.11697	0.1104	0.11296	0.177131	0.0934003
83.4	4376.64	4416.3	4327.56	4422.17	4276.82	4416.99	6648.01	6708.45	6865.9	0.11201	0.11825	0.11115	0.26417	0.31049	0.30651	0.11357	0.10713	0.10957	0.172539	0.0918391
83.6	4324.87	4364.87	4276.42	4383.08	4241.21	4379.26	6552.66	6608.69	6761.66	0.10833	0.11445	0.10746	0.25816	0.30356	0.2997	0.11022	0.1039	0.10624	0.168002	0.0902809
83.8	4274.14	4314.43	4226	4344.84	4206.08	4341.49	6458.23	6510.69	6658.77	0.10473	0.11072	0.10383	0.25227	0.29672	0.29287	0.1069	0.10073	0.10295	0.163524	0.0887231
84	4224.57	4264.82	4176.34	4306.39	4170.66	4303.38	6364.92	6413.81	6557.73	0.10121	0.10705	0.10025	0.24636	0.28983	0.28599	0.10363	0.0976	0.09972	0.159071	0.0871168
84.2	4176.01	4216.09	4127.6	4268.71	4135.45	4265.86	6272.95	6318.86	6458.95	0.09775	0.10345	0.09673	0.24056	0.28298	0.27921	0.1004	0.09453	0.09656	0.154686	0.0855205
84.4	4128.9	4168.65	4079.85	4232.2	4100.26	4228.8	6181.61	6225.68	6361.96	0.09441	0.09994	0.09329	0.23494	0.27614	0.27252	0.09719	0.09151	0.09346	0.150378	0.0839308
84.6	4082.86	4122.2	4033.7	4196.44	4065.61	4192.71	6091.86	6134.55	6266.96	0.09113	0.09651	0.08997	0.22944	0.2694	0.266	0.09404	0.08856	0.09042	0.146163	0.082369
84.8	4037.52	4076.81	3988.69	4161.26	4031.35	4157.53	6004.61	6045.36	6173.95	0.08791	0.09315	0.08672	0.22402	0.26273	0.25964	0.09098	0.08568	0.08745	0.142031	0.0808245
85	3993.18	4032.43	3945.13	4127.05	3998.28	4123.28	5919.49	5958.24	6082.79	0.08476	0.08987	0.08358	0.21876	0.2563	0.25345	0.08799	0.08286	0.08453	0.138011	0.0793401
85.2	3949.88	3988.86	3902.65	4092.93	3965.83	4089.12	5835.89	5872.2	5993.4	0.08168	0.08665	0.08052	0.21351	0.24998	0.24728	0.08506	0.08008	0.08168	0.134049	0.07785
85.4	3907.15	3945.96	3861.26	4058.54	3934.12	4055.1	5754.8	5788.12	5905.89	0.07865	0.08348	0.07754	0.20821	0.24381	0.24114	0.08221	0.07736	0.07888	0.130142	0.0763565
85.6	3865.26	3904.06	3820.61	4024.43	3902.74	4020.98	5675.19	5704.93	5820.26	0.07567	0.08038	0.07461	0.20296	0.23771	0.23497	0.07942	0.07467	0.07614	0.126281	0.074851
85.8	3824.4	3862.73	3780.97	3990.39	3871.98	3987.13	5596.89	5623.12	5736.27	0.07276	0.07733	0.07175	0.19772	0.23172	0.22886	0.07667	0.07202	0.07346	0.122477	0.073351
86	3784.51	3822.49	3742.25	3956.67	3841.26	3953.65	5520.25	5543.15	5654.23	0.06993	0.07435	0.06896	0.19253	0.22575	0.22281	0.07398	0.06943	0.07083	0.11873	0.07184
86.2	3745.52	3783.23	3704.66	3923.34	3810.61	3920.67	5445.53	5465.4	5574.04	0.06716	0.07145	0.06625	0.1874	0.21978	0.21685	0.07136	0.06692	0.06827	0.115049	0.0703168
86.4	3707.6	3745	3667.85	3890.8	3780.62	3888.99	5371.93	5388.73	5495.56	0.06446	0.06862	0.0636	0.1824	0.21395	0.21113	0.06877	0.06444	0.06576	0.111459	0.0688544
86.6	3670.84	3707.72	3632.01	3858.92	3750.8	3858.31	5299.87	5314.83	5418.73	0.06185	0.06587	0.06102	0.17749	0.20815	0.20559	0.06624	0.06205	0.0633	0.107951	0.0674054
86.8	3635.25	3671.62	3597.2	3827.9	3721.24	3828.49	5229.08	5242.52	5343.9	0.05932	0.0632	0.05851	0.17272	0.2024	0.2002	0.06376	0.05971	0.06091	0.104526	0.0659781
87	3600.46	3636.43	3563.28	3797.42	3692.03	3799.5	5159.87	5171.88	5270.59	0.05685	0.0606	0.05606	0.16803	0.19671	0.19496	0.06133	0.05742	0.05857	0.10117	0.0645715
87.2	3566.5	3602.21	3529.89	3767.7	3663.73	3771.16	5091.99	5102.97	5199.16	0.05444	0.05807	0.05366	0.16345	0.19121	0.18984	0.05895	0.05519	0.05629	0.0979	0.0632075
87.4	3533.14	3568.65	3497.54	3738.39	3635.53	3742.88	5025.98	5036.28	5129.4	0.05207	0.05559	0.05133	0.15894	0.18572	0.18474	0.05663	0.05303	0.05406	0.0946789	0.0618302
87.6	3500.64	3535.9	3465.68	3709.08	3608.03	3714.95	4961.84	4970.62	5061.17	0.04976	0.05316	0.04903	0.15443	0.18037	0.17969	0.05438	0.05091	0.05187	0.0915111	0.0604642
87.8	3468.86	3504.14	3434.43	3679.9	3581.17	3687.21	4899.55	4906.87	4994.12	0.0475	0.05082	0.04678	0.14994	0.17514	0.17468	0.05219	0.04885	0.04973	0.0884033	0.0591008
88	3437.91	3472.87	3403.93	3651.26	3555.59	3659.6	4838.3	4844.39	4928.7	0.0453	0.0485	0.04458	0.14553	0.17017	0.16969	0.05004	0.04683	0.04764	0.0853644	0.0577776
88.2	3407.73	3442.34	3374.64	3623.11	3530.19	3632.42	4778.76	4782.99	4864.24	0.04315	0.04625	0.04247	0.1412	0.16522	0.16478	0.04795	0.04484	0.04558	0.0823822	0.0564559
88.4	3378.85	3412.79	3345.94	3595.61	3505.06	3605.9	4720.45	4722.91	4801.29	0.0411	0.04406	0.0404	0.13697	0.16034	0.15999	0.04591	0.0429	0.04357	0.0794711	0.0551529
88.6	3350.22	3383.49	3318.18	3569.16	3480.28	3579.73	4662.74	4664.02	4739.91	0.03906	0.0419	0.0384	0.1329	0.15551	0.15526	0.04388	0.04099	0.0416	0.0766111	0.053875
88.8	3321.74	3354.17	3290.91	3543.35	3455.72	3554.01	4605.69	4606.51	4681.08	0.03704	0.03973	0.03643	0.12893	0.15074	0.15062	0.04188	0.03913	0.03972	0.0738022	0.0526205
89	3293.62	3325.4	3264.06	3517.98	3430.73	3528.82	4549.87	4550.62	4624.19	0.03504	0.0376	0.0345	0.12502	0.14588	0.14606	0.03992	0.03732	0.0379	0.0710267	0.0513518
89.2	3266.15	3296.99	3237.56	3492.94	3406.21	3504.13	4494.38	4496.06	4569.8	0.03309	0.0355	0.03259	0.12117	0.1411	0.1416	0.03797	0.03556	0.03617	0.0683056	0.0501035
89.4	3238.66	3269.07	3211.84	3468.15	3382.47	3479.49	4439.39	4442.54	4517.39	0.03114	0.03344	0.03074	0.11735	0.13649	0.13715	0.03604	0.03383	0.03449	0.06563	0.0488758
89.6	3212.4	3242.55	3186.93	3443.62	3359.24	3455.53	4386.03	4390.79	4466.83	0.02927	0.03148	0.02894	0.11358	0.13197	0.13282	0.03417	0.03215	0.03287	0.0630278	0.0476603
89.8	3187.71	3217.46	3163.36	3419.4	3336.71	3432.43	4334.47	4340.08	4416.3	0.02751	0.02962	0.02724	0.10985	0.12758	0.12865	0.03236	0.03051	0.03126	0.0605089	0.0464677
90	3164.37	3193.83	3140.88	3395.44	3315.02	3410.12	4284.33	4290.43	4366.44	0.02586	0.02788	0.02562	0.10616	0.12336	0.12462	0.0306	0.02891	0.02966	0.0580744	0.0453022
90.2	3142.13	3171.36	3119.6	3372.27	3294.2	3388.55	4236.19	4242.41	4316.99	0.02428	0.02621	0.02409	0.1026	0.11931	0.12072	0.02891	0.02735	0.02808	0.0557278	0.0441783
90.4	3121.4	3150.12	3099.4	3350.02	3273.71	3368.06	4190.4	4196.12	4268.36	0.0228	0.02464	0.02263	0.09917	0.11533	0.11702	0.0273	0.02585	0.02653	0.0534744	0.0430845
90.6	3101.47	3129.57	3080.24	3328.29	3253.91	3348.22	4146.25	4150.88	4220.24	0.02139	0.02313	0.02125	0.09583	0.11147	0.11344	0.02575	0.02439	0.02499	0.0512933	0.0420194
90.8	3082.2	3109.85	3061.67	3307.47	3234.42	3328.61	4103.03	4106.69	4173.65	0.02002	0.02167	0.01991	0.09262	0.10768	0.1099	0.02423	0.02296	0.0235	0.0491656	0.0409718
91	3063.69	3090.89	3043.83	3287.4	3215.42	3309.28	4061.27	4063.64	4128.13	0.0187	0.02027	0.01863	0.08954	0.10398	0.1064	0.02277	0.02157	0.02205	0.0471011	0.0399393
91.2	3045.85	3072.67	3026.44	3267.98	3196.44	3290.11	4020.49	4021.34	4083.61	0.01743	0.01892	0.01737	0.08655	0.10029	0.10294	0.02134	0.0202	0.02062	0.0450733	0.0389122
91.4	3028.62	3054.89	3009.55	3248.43	3177.81	3270.97	3980.56	3979.72	4039.87	0.01621	0.0176	0.01616	0.08354	0.09667	0.09948	0.01994	0.01885	0.01922	0.0430744	0.0378775
91.6	3012.08	3037.82	2993.02	3229.51	3159.49	3252.03	3941.14	3939.52	3997.59	0.01503	0.01634	0.01497	0.08063	0.0931	0.09606	0.01855	0.01755	0.01787	0.0411222	0.0368535
91.8	2996.01	3021.11	2977.24	3210.77	3141.85	3233.49	3903.04	3900.69	3956.62	0.01389	0.01511	0.01383	0.07774	0.08967	0.09271	0.01721	0.0163	0.01656	0.0392244	0.0358486
92	2980.31	3004.6	2962.1	3192.45	3124.66	3215.54	3865.56	3863.14	3916.97	0.01278	0.01389	0.01274	0.07492	0.08633	0.08947	0.0159	0.01508	0.0153	0.0373789	0.034873
92.2	2965	2988.64	2947.67	3174.04	3107.98	3198.46	3829.27	3826.83	3878.74	0.01169	0.01271	0.0117	0.07209	0.08308	0.08638	0.01463	0.01391	0.01407	0.0355844	0.033921
92.4	2950.17	2973.42	2933.79	3156.45	3091.97	3182.19	3793.55	3791.68	3841.7	0.01063	0.01158	0.0107	0.06938	0.07997	0.08345	0.01337	0.01277	0.01289	0.03386	0.0330223
92.6	2935.76	2958.56	2920.4	3139.04	3076.45	3166.42	3759.08	3757.2	3805.52	0.00961	0.01048	0.00973	0.0667	0.07695	0.08059	0.01216	0.01165	0.01173	0.0321778	0.0321409
92.8	2921.75	2944.27	2907.12	3122.39	3061.11	3151.24	3725.71	3723.63	3770.12	0.00861	0.00943	0.00877	0.06414	0.07396	0.07785	0.01099	0.01057	0.0106	0.0305467	0.0312882
93	2908.29	2930.64	2894.29	3105.99	3045.89	3136.48	3693.51	3690.71	3735.6	0.00766	0.00842	0.00785	0.06162	0.071	0.07519	0.00986	0.0095	0.0095	0.0289556	0.0304439
93.2	2895.35	2917.34	2881.78	3090.55	3031.26	3121.79	3662.02	3658.43	3702.03	0.00674	0.00744	0.00695	0.05924	0.06816	0.07253	0.00875	0.00846	0.00842	0.02741	0.0296271
93.4	2882.66	2904.14	2869.57	3075.71	3017.27	3107.37	3631.77	3627.07	3669.33	0.00584	0.00646	0.00607	0.05696	0.06543	0.06993	0.00769	0.00744	0.00738	0.0259111	0.028842
93.6	2870.41	2891.31	2857.96	3061.42	3003.35	3093.36	3602.28	3596.06	3637.35	0.00496	0.00551	0.00523	0.05476	0.06272	0.0674	0.00666	0.00644	0.00636	0.0244489	0.0280715
93.8	2858.8	2879.08	2847.12	3047.42	2989.85	3079.84	3573.08	3565.55	3606.36	0.00414	0.00461	0.00445	0.0526	0.0601	0.06496	0.00563	0.00545	0.00537	0.0230344	0.0273215
94	2847.61	2867.03	2836.67	3034.1	2977.04	3066.61	3544.73	3535.9	3576.09	0.00334	0.00372	0.0037	0.05055	0.05761	0.06256	0.00464	0.0045	0.0044	0.0216689	0.0266034
94.2	2837.09	2855.71	2826.52	3020.61	2964.37	3053.9	3517.1	3506.96	3546.42	0.0026	0.00288	0.00297	0.04848	0.05514	0.06027	0.00367	0.00356	0.00345	0.0203356	0.0258923
94.4	2827.2	2845.12	2816.88	3007.11	2951.6	3041.71	3490.14	3478.54	3517.86	0.00189	0.0021	0.00227	0.0464	0.05266	0.05807	0.00272	0.00264	0.00254	0.0190322	0.0251796
94.6	2817.94	2835.25	2806.74	2993.35	2939.23	3030.07	3463.76	3450.95	3490.58	0.00124	0.00137	0.00154	0.04428	0.05025	0.05596	0.0018	0.00175	0.00166	0.0177611	0.0244771
94.8	2808.89	2825.54	2796.71	2979.46	2926.93	3018.49	3437.9	3423.67	3463.42	0.000592626	0.000648675	0.000817689	0.04214	0.04786	0.05387	0.00088798	0.000864521	0.000796582	0.0164976	0.0237761
95	2800.55	2816.76	2785.37	2964.82	2914.63	3007.76	3412.6	3396.95	3438.5	0	0	0	0.03989	0.04546	0.05193	0	0	0	0.0152533	0.0230775

## Sheet: 1-5C375SC548SK398E
	N=1			N=2			N=3			N=1			N=2			N=3
Temperature	A1	A2	A3	B1	B2	B3	C1	C2	C3	Normalized A1	Normalized A2	Normalized A3	Normalized B1	Normalized B2	Normalized B3	Normalized C1	Normalized C2	Normalized C3	average of normalized curves	stdev of normalized curves
10	3566.25	3618.34	3572.47	2739.68	2728.43	2716.12	5405.16	3991.51	3792.31	0.04926	0.05207	0.05244	0	0	0	0.03641	0.00998	0.00583	0.0228878	0.0240635
10.2	3573.74	3623.29	3578.55	2741.63	2731.21	2718.69	5402.28	3991.31	3792.47	0.04979	0.0524	0.05287	0.000313304	0.00040207	0.000435457	0.03632	0.00998	0.00583	0.023149	0.02411
10.4	3581.22	3628.23	3584.64	2743.58	2734	2721.26	5399.39	3991.12	3792.62	0.05032	0.05273	0.0533	0.000626609	0.000804139	0.000870914	0.03623	0.00997	0.00584	0.0234102	0.0241584
10.6	3588.71	3633.17	3590.72	2745.52	2736.78	2723.82	5396.51	3990.92	3792.77	0.05086	0.05305	0.05374	0.000939913	0.00121	0.00131	0.03614	0.00996	0.00584	0.0236722	0.0242104
10.8	3596.19	3638.11	3596.8	2747.47	2739.57	2726.39	5393.63	3990.73	3792.93	0.05139	0.05338	0.05417	0.00125	0.00161	0.00174	0.03605	0.00996	0.00585	0.0239333	0.0242634
11	3603.68	3643.06	3602.89	2749.42	2742.35	2728.96	5390.75	3990.53	3793.08	0.05192	0.05371	0.0546	0.00157	0.00201	0.00218	0.03596	0.00995	0.00585	0.0241944	0.0243179
11.2	3611.17	3648	3608.97	2751.37	2745.13	2731.53	5387.86	3990.34	3793.24	0.05245	0.05403	0.05503	0.00188	0.00241	0.00261	0.03587	0.00995	0.00586	0.0244544	0.0243734
11.4	3617.58	3652.19	3614.61	2753.06	2747.7	2733.87	5385.05	3990.65	3793.61	0.05291	0.05431	0.05543	0.00215	0.00278	0.00301	0.03578	0.00996	0.00587	0.0246889	0.0244206
11.6	3623.33	3655.71	3619.28	2754.54	2749.97	2736.3	5382.24	3991.31	3794.26	0.05331	0.05454	0.05576	0.00239	0.00311	0.00342	0.0357	0.00998	0.00589	0.0249	0.0244477
11.8	3628.46	3658.79	3623.06	2756.17	2752.22	2738.74	5379.37	3992.26	3794.57	0.05368	0.05474	0.05603	0.00265	0.00344	0.00384	0.03561	0.01	0.0059	0.0250989	0.0244547
12	3632.66	3661.34	3626.18	2757.33	2753.95	2740.7	5376.45	3992.9	3794.96	0.05398	0.05491	0.05625	0.00284	0.00368	0.00417	0.03552	0.01002	0.00591	0.0252533	0.0244679
12.2	3636.11	3663.25	3628.78	2758.54	2755.51	2742.68	5373.81	3993.65	3795.51	0.05422	0.05504	0.05643	0.00303	0.00391	0.0045	0.03543	0.01004	0.00592	0.0253911	0.0244618
12.4	3639.21	3664.84	3630.82	2760.12	2756.79	2744.56	5371.52	3994.06	3796.02	0.05444	0.05514	0.05658	0.00329	0.0041	0.00482	0.03536	0.01006	0.00594	0.0255256	0.0244416
12.6	3642.29	3666.8	3633.23	2761.69	2758.18	2746.29	5369.83	3994.33	3796.22	0.05466	0.05527	0.05675	0.00354	0.0043	0.00512	0.03531	0.01006	0.00595	0.0256622	0.0244355
12.8	3644.71	3668.81	3636.08	2763.46	2759.28	2747.77	5368.72	3994.65	3796.74	0.05483	0.0554	0.05695	0.00383	0.00446	0.00537	0.03528	0.01007	0.00596	0.0257944	0.0244326
13	3647.22	3671.14	3638.61	2765.61	2760.87	2749.8	5368.19	3995.86	3797.84	0.05501	0.05556	0.05713	0.00417	0.00468	0.00571	0.03526	0.01011	0.00599	0.0259578	0.0244076
13.2	3649.76	3673.36	3641.08	2767.71	2762.7	2751.68	5368.13	3997.32	3799.22	0.05519	0.05571	0.05731	0.00451	0.00495	0.00603	0.03526	0.01015	0.00604	0.0261278	0.0243773
13.4	3652.34	3675.51	3643.2	2769.73	2764.75	2753.32	5368.72	3999.22	3801.21	0.05537	0.05585	0.05746	0.00483	0.00525	0.00631	0.03528	0.01021	0.00609	0.0262944	0.0243435
13.6	3654.47	3677.05	3644.61	2771.59	2766.61	2755.09	5369.17	4001.71	3804.05	0.05553	0.05595	0.05756	0.00513	0.00551	0.00661	0.03529	0.01028	0.00618	0.0264489	0.0242921
13.8	3656.65	3678.4	3645.76	2772.88	2768.51	2756.96	5369.64	4004.47	3807.13	0.05568	0.05604	0.05764	0.00534	0.00579	0.00693	0.0353	0.01036	0.00627	0.0265944	0.0242398
14	3658.57	3679.25	3647.15	2774.1	2770.3	2757.99	5370.22	4006.96	3810.1	0.05582	0.05609	0.05774	0.00554	0.00605	0.0071	0.03532	0.01044	0.00636	0.0267178	0.0242022
14.2	3660.36	3680.42	3648.54	2775.39	2771.84	2759.28	5370.75	4009.69	3813.09	0.05594	0.05617	0.05783	0.00575	0.00627	0.00732	0.03534	0.01052	0.00645	0.0268433	0.0241628
14.4	3661.87	3681.66	3650.45	2776.38	2773.34	2760.78	5371.06	4012.68	3816.11	0.05605	0.05625	0.05797	0.0059	0.00649	0.00758	0.03535	0.01061	0.00654	0.0269711	0.0241313
14.6	3663.11	3683.07	3652.71	2777.33	2774.9	2762.27	5371.9	4015.99	3819.18	0.05614	0.05635	0.05813	0.00606	0.00671	0.00783	0.03537	0.0107	0.00664	0.0271033	0.0241026
14.8	3664.54	3684.37	3654.71	2778.63	2776.45	2763.67	5373.16	4019.61	3822.73	0.05624	0.05643	0.05827	0.00627	0.00694	0.00807	0.03541	0.01081	0.00674	0.0272422	0.0240629
15	3666.11	3685.92	3656.25	2779.77	2777.64	2765.59	5374.83	4023.71	3826.58	0.05635	0.05653	0.05838	0.00645	0.00711	0.00839	0.03547	0.01093	0.00686	0.0273856	0.0240225
15.2	3667.89	3687.28	3657.48	2780.76	2778.9	2767.22	5377.24	4028.4	3830.82	0.05648	0.05662	0.05847	0.00661	0.00729	0.00867	0.03554	0.01107	0.00698	0.0275256	0.0239844
15.4	3669.79	3688.53	3658.25	2782.1	2780.04	2768.77	5380.6	4034.01	3835.59	0.05661	0.05671	0.05852	0.00682	0.00745	0.00893	0.03565	0.01123	0.00713	0.0276722	0.0239353
15.6	3672.14	3689.91	3658.8	2783.6	2781	2769.97	5383.96	4039.74	3840.75	0.05678	0.0568	0.05856	0.00707	0.00759	0.00914	0.03575	0.0114	0.00728	0.0278189	0.023892
15.8	3674.38	3691.68	3659.45	2784.86	2782.3	2771.27	5387.76	4045.93	3845.97	0.05694	0.05691	0.05861	0.00727	0.00778	0.00936	0.03587	0.01159	0.00744	0.0279744	0.0238491
16	3676.47	3693.7	3660.69	2786.28	2784.03	2772.28	5391.59	4052.42	3851.58	0.05709	0.05705	0.0587	0.0075	0.00803	0.00953	0.03599	0.01178	0.00761	0.0281422	0.02381
16.2	3678.76	3696.1	3662.49	2787.89	2785.58	2773.31	5394.99	4058.88	3857.41	0.05725	0.05721	0.05882	0.00776	0.00825	0.0097	0.03609	0.01197	0.00778	0.0283144	0.0237793
16.4	3681.43	3698.87	3664.67	2788.92	2787.33	2774.3	5397.88	4064.94	3863.14	0.05744	0.05739	0.05898	0.00792	0.00851	0.00987	0.03618	0.01215	0.00796	0.0284889	0.0237687
16.6	3684.29	3701.85	3666.98	2789.85	2789.49	2775.36	5401.29	4071.02	3868.88	0.05764	0.05759	0.05914	0.00807	0.00882	0.01005	0.03629	0.01233	0.00813	0.0286733	0.0237594
16.8	3687.32	3704.74	3669.44	2791.05	2791.5	2776.3	5404.73	4077	3874.79	0.05786	0.05778	0.05932	0.00826	0.00911	0.01021	0.0364	0.0125	0.00831	0.0288611	0.0237545
17	3690.56	3707.41	3671.72	2792.39	2793.16	2777.49	5408.56	4083.22	3880.85	0.05809	0.05795	0.05948	0.00848	0.00935	0.01041	0.03652	0.01269	0.00849	0.0290511	0.0237417
17.2	3693.3	3709.59	3673.67	2793.69	2795.08	2778.82	5412.85	4089.64	3887.24	0.05828	0.0581	0.05962	0.00869	0.00963	0.01064	0.03665	0.01288	0.00868	0.0292411	0.0237098
17.4	3695.46	3711.57	3675.46	2795.38	2796.87	2780.64	5417.33	4095.97	3894.04	0.05844	0.05823	0.05974	0.00896	0.00988	0.01095	0.03679	0.01306	0.00888	0.0294367	0.0236561
17.6	3697.26	3713.29	3677.43	2797.33	2798.55	2782.84	5421.51	4102.56	3900.89	0.05856	0.05834	0.05988	0.00927	0.01013	0.01132	0.03692	0.01326	0.00909	0.0296411	0.0235831
17.8	3699.12	3714.89	3679.25	2799.17	2800.02	2785.09	5425.24	4109.18	3907.95	0.0587	0.05845	0.06001	0.00957	0.01034	0.0117	0.03703	0.01345	0.0093	0.0298389	0.0235161
18	3701.03	3716.42	3681.08	2800.95	2801.76	2787.26	5428.53	4115.53	3914.83	0.05883	0.05855	0.06014	0.00986	0.01059	0.01207	0.03714	0.01364	0.00951	0.0300367	0.0234441
18.2	3703.2	3718.35	3683.18	2802.79	2803.38	2789.13	5431.66	4121.7	3921.58	0.05899	0.05867	0.06029	0.01015	0.01082	0.01238	0.03723	0.01382	0.00971	0.0302289	0.0233921
18.4	3705.97	3720.27	3685.39	2804.59	2805.3	2790.38	5434.9	4128.17	3928.42	0.05918	0.0588	0.06045	0.01044	0.0111	0.0126	0.03733	0.01401	0.00992	0.0304256	0.0233497
18.6	3708.98	3722.2	3687.55	2806.25	2807.22	2791.49	5438.41	4134.69	3935.51	0.0594	0.05893	0.0606	0.01071	0.01138	0.01279	0.03744	0.0142	0.01013	0.03062	0.0233158
18.8	3711.83	3724.27	3689.75	2808	2809.33	2792.84	5442.5	4141.57	3942.89	0.0596	0.05906	0.06076	0.01099	0.01168	0.01301	0.03757	0.01441	0.01035	0.0308256	0.0232724
19	3714.38	3726.29	3691.9	2809.49	2811.24	2794.29	5447.34	4148.88	3951.24	0.05978	0.0592	0.06091	0.01123	0.01196	0.01326	0.03772	0.01462	0.0106	0.0310311	0.0232267
19.2	3717.11	3728.15	3693.87	2810.86	2813.26	2796.14	5453.14	4157.15	3960.31	0.05997	0.05932	0.06105	0.01145	0.01225	0.01358	0.0379	0.01487	0.01088	0.0312522	0.0231666
19.4	3719.49	3729.86	3695.75	2812.41	2814.69	2798.38	5459.32	4166.04	3969.73	0.06014	0.05943	0.06118	0.0117	0.01246	0.01395	0.03809	0.01513	0.01116	0.0314711	0.0231001
19.6	3721.75	3731.53	3697.45	2814.01	2815.7	2800.4	5465.83	4175.49	3979.81	0.0603	0.05954	0.0613	0.01196	0.0126	0.0143	0.0383	0.01541	0.01146	0.0316856	0.0230353
19.8	3723.95	3733.31	3699.33	2815.56	2816.63	2802.32	5472.72	4185.15	3990.05	0.06046	0.05966	0.06143	0.01221	0.01274	0.01462	0.03851	0.01569	0.01177	0.0318989	0.0229766
20	3726.39	3735.23	3701.04	2817.43	2817.56	2804.19	5479.71	4194.8	3999.77	0.06063	0.05979	0.06156	0.01251	0.01287	0.01494	0.03873	0.01598	0.01206	0.0321189	0.0229184
20.2	3728.37	3737.17	3702.57	2819.19	2818.38	2805.61	5485.97	4203.66	4008.97	0.06077	0.05992	0.06166	0.01279	0.01299	0.01518	0.03892	0.01624	0.01234	0.0323122	0.0228642
20.4	3730.35	3739.41	3704.07	2820.72	2819.64	2806.8	5492.21	4211.91	4017.71	0.06091	0.06006	0.06177	0.01304	0.01317	0.01538	0.03912	0.01648	0.0126	0.0325033	0.0228181
20.6	3732.32	3741.71	3705.63	2822.19	2821.43	2808.08	5498.25	4219.65	4025.83	0.06105	0.06022	0.06188	0.01327	0.01343	0.0156	0.03931	0.01671	0.01284	0.0327011	0.0227695
20.8	3734.43	3743.7	3707.17	2823.5	2823.28	2809.21	5503.99	4227.17	4033.83	0.0612	0.06035	0.06199	0.01348	0.0137	0.01579	0.03948	0.01693	0.01308	0.0328889	0.022722
21	3736.76	3745.79	3709.11	2824.49	2825.33	2810.35	5509.07	4234.81	4041.82	0.06137	0.06048	0.06213	0.01364	0.01399	0.01598	0.03964	0.01716	0.01332	0.0330789	0.0226845
21.2	3739.59	3747.92	3711.19	2825.63	2827.5	2812.03	5514.23	4242.45	4049.75	0.06157	0.06063	0.06228	0.01383	0.01431	0.01627	0.0398	0.01738	0.01356	0.0332922	0.0226414
21.4	3742.54	3750.07	3713.27	2827.03	2829.82	2813.96	5519.06	4250.2	4057.89	0.06178	0.06077	0.06242	0.01405	0.01464	0.0166	0.03995	0.01761	0.01381	0.0335144	0.0225864
21.6	3745.36	3752.25	3715.33	2828.24	2832.17	2816.01	5524.16	4258.35	4066.23	0.06198	0.06091	0.06257	0.01425	0.01498	0.01695	0.04011	0.01785	0.01406	0.03374	0.0225304
21.8	3748.18	3754.62	3717.31	2829.53	2834.72	2818.38	5529.42	4267.03	4074.4	0.06218	0.06107	0.06271	0.01446	0.01535	0.01735	0.04028	0.01811	0.0143	0.0339789	0.0224667
22	3750.55	3756.9	3719.19	2831.3	2837.33	2820.89	5535.03	4275.76	4082.71	0.06235	0.06122	0.06284	0.01474	0.01573	0.01777	0.04045	0.01836	0.01455	0.0342233	0.0223847
22.2	3752.5	3759.25	3721.2	2833.06	2839.9	2823.17	5541.04	4285.16	4091.21	0.06249	0.06137	0.06299	0.01502	0.0161	0.01816	0.04064	0.01864	0.01481	0.0344689	0.0223021
22.4	3754.38	3761.32	3723.15	2834.66	2842.41	2825.47	5547.8	4295.22	4100.01	0.06262	0.06151	0.06312	0.01528	0.01646	0.01855	0.04085	0.01894	0.01507	0.0347111	0.0222154
22.6	3756.63	3763.53	3725.23	2836.6	2844.91	2827.73	5554.16	4305.2	4108.53	0.06278	0.06166	0.06327	0.01559	0.01682	0.01893	0.04105	0.01923	0.01533	0.0349622	0.0221342
22.8	3758.98	3765.87	3727.2	2838.63	2847.13	2829.57	5560.2	4314.37	4116.79	0.06295	0.06181	0.06341	0.01592	0.01714	0.01925	0.04123	0.0195	0.01558	0.0351989	0.0220625
23	3761.42	3768.02	3728.81	2840.26	2849.15	2831.25	5566.77	4323.31	4124.83	0.06312	0.06195	0.06352	0.01618	0.01743	0.01953	0.04144	0.01977	0.01582	0.0354178	0.0220011
23.2	3763.97	3769.85	3730.13	2842.05	2851.18	2832.65	5573.07	4331.92	4132.99	0.0633	0.06207	0.06362	0.01647	0.01773	0.01977	0.04163	0.02002	0.01606	0.03563	0.021937
23.4	3766.4	3771.69	3731.48	2843.94	2853.02	2833.8	5578.77	4340.02	4140.81	0.06347	0.06219	0.06371	0.01677	0.01799	0.01996	0.04181	0.02026	0.0163	0.0358289	0.0218779
23.6	3768.17	3773.2	3732.71	2845.62	2854.47	2834.79	5585.19	4348.12	4148.89	0.0636	0.06229	0.0638	0.01704	0.0182	0.02013	0.04201	0.0205	0.01654	0.0360122	0.0218203
23.8	3769.61	3774.25	3733.97	2847.18	2855.98	2835.81	5592.27	4356.97	4157.52	0.0637	0.06236	0.06389	0.01729	0.01842	0.02031	0.04223	0.02076	0.0168	0.0361956	0.0217504
24	3770.99	3775.36	3735.44	2848.71	2857.3	2836.56	5598.82	4366.1	4166.48	0.0638	0.06244	0.06399	0.01754	0.01861	0.02043	0.04243	0.02103	0.01707	0.0363711	0.0216896
24.2	3772.45	3776.66	3737.02	2849.91	2858.55	2837.62	5605.73	4375.46	4175.26	0.0639	0.06252	0.06411	0.01773	0.01879	0.02061	0.04265	0.0213	0.01733	0.0365489	0.0216359
24.4	3773.94	3778	3738.6	2850.76	2859.86	2838.51	5613.24	4385.17	4184.3	0.06401	0.06261	0.06422	0.01787	0.01898	0.02076	0.04288	0.02159	0.01761	0.0367256	0.0215873
24.6	3776.06	3779.33	3740.18	2851.68	2861.1	2839.43	5620.57	4395.29	4193.52	0.06416	0.0627	0.06433	0.01802	0.01916	0.02092	0.04311	0.02189	0.01788	0.0369078	0.0215444
24.8	3778.23	3780.93	3741.57	2852.4	2862.35	2840.34	5627.63	4405.31	4202.98	0.06431	0.0628	0.06443	0.01813	0.01934	0.02107	0.04333	0.02218	0.01817	0.0370844	0.0215052
25	3780.41	3782.52	3743.27	2853.16	2863.9	2841.49	5635.37	4415.9	4212.75	0.06447	0.06291	0.06455	0.01826	0.01956	0.02127	0.04357	0.0225	0.01846	0.0372833	0.0214596
25.2	3782.42	3784.19	3745.13	2853.83	2865.2	2842.47	5643.41	4427.01	4223.22	0.06461	0.06302	0.06468	0.01837	0.01975	0.02143	0.04382	0.02282	0.01877	0.0374744	0.0214199
25.4	3784.67	3786.21	3747.17	2854.97	2866.2	2843.61	5651.38	4438.4	4233.8	0.06477	0.06315	0.06483	0.01855	0.0199	0.02163	0.04407	0.02316	0.01909	0.0376833	0.0213795
25.6	3786.81	3788.73	3749.33	2856.05	2867.42	2844.76	5659.51	4449.64	4244.66	0.06492	0.06332	0.06498	0.01872	0.02007	0.02182	0.04432	0.02349	0.01942	0.0378956	0.0213433
25.8	3789.33	3791.63	3751.97	2857.35	2868.48	2845.97	5668.13	4461.38	4255.59	0.0651	0.06351	0.06517	0.01893	0.02022	0.02203	0.04459	0.02384	0.01975	0.0381267	0.0213163
26	3792.14	3794.86	3754.31	2858.89	2869.38	2847.18	5676.56	4472.81	4266.33	0.0653	0.06372	0.06533	0.01918	0.02035	0.02223	0.04485	0.02417	0.02007	0.0383556	0.0212917
26.2	3795.42	3798.27	3756.92	2860.72	2870.88	2848.49	5684.89	4483.91	4276.81	0.06553	0.06395	0.06552	0.01947	0.02057	0.02246	0.04511	0.0245	0.02039	0.0386111	0.0212628
26.4	3798.81	3801.47	3759.54	2862.17	2872.91	2850.16	5693.56	4494.92	4287.78	0.06577	0.06416	0.0657	0.01971	0.02086	0.02274	0.04538	0.02483	0.02071	0.0388733	0.0212249
26.6	3802.43	3804.63	3762.26	2863.57	2875.02	2851.97	5702.92	4506.4	4298.92	0.06603	0.06437	0.0659	0.01993	0.02117	0.02305	0.04567	0.02516	0.02105	0.0391478	0.0211893
26.8	3805.92	3807.88	3764.86	2865.16	2877.42	2854.15	5712.94	4518.2	4310.57	0.06628	0.06458	0.06608	0.02019	0.02152	0.02342	0.04598	0.02551	0.0214	0.03944	0.0211326
27	3809.4	3811.22	3767.8	2866.5	2880.03	2856.39	5723.89	4530.84	4323.15	0.06653	0.0648	0.06629	0.0204	0.02189	0.0238	0.04633	0.02588	0.02178	0.0397444	0.0210815
27.2	3812.59	3814.66	3770.4	2867.9	2882.2	2858.61	5735.51	4544.25	4336.66	0.06675	0.06503	0.06647	0.02063	0.02221	0.02417	0.04669	0.02628	0.02218	0.0400456	0.0210224
27.4	3815.48	3818.33	3773.14	2869.65	2884.03	2860.42	5748.02	4559	4350.45	0.06696	0.06527	0.06667	0.02091	0.02247	0.02448	0.04708	0.02672	0.0226	0.0403511	0.0209685
27.6	3818.05	3821.92	3775.84	2871.42	2885.91	2862.09	5760.83	4574.11	4364.88	0.06714	0.06551	0.06686	0.02119	0.02274	0.02476	0.04747	0.02716	0.02303	0.0406511	0.0209094
27.8	3820.76	3825.23	3778.87	2873.06	2887.74	2863.37	5773.88	4589.38	4379.72	0.06733	0.06573	0.06707	0.02146	0.02301	0.02498	0.04788	0.02761	0.02348	0.04095	0.0208571
28	3823.57	3828.5	3781.78	2874.92	2889.51	2864.58	5787.43	4604.9	4394.63	0.06753	0.06594	0.06728	0.02176	0.02326	0.02519	0.0483	0.02807	0.02393	0.0412511	0.0208045
28.2	3826.85	3831.87	3784.9	2876.52	2891.5	2865.92	5801.48	4620.6	4409.43	0.06777	0.06616	0.0675	0.02201	0.02355	0.02541	0.04874	0.02853	0.02437	0.04156	0.0207642
28.4	3830.67	3835.41	3788.35	2877.86	2893.79	2867.37	5815.59	4635.68	4424.54	0.06804	0.0664	0.06775	0.02223	0.02388	0.02566	0.04918	0.02898	0.02482	0.0418822	0.0207328
28.6	3834.93	3839.3	3792.18	2879.31	2895.93	2868.92	5830.06	4651.38	4439.77	0.06834	0.06666	0.06802	0.02246	0.02419	0.02592	0.04963	0.02944	0.02528	0.0422156	0.0207112
28.8	3839.46	3843.18	3795.72	2880.7	2898.1	2870.68	5844.82	4667.66	4455.16	0.06866	0.06691	0.06827	0.02269	0.0245	0.02622	0.05009	0.02992	0.02574	0.0425556	0.0206836
29	3844.28	3847.3	3799.58	2882.19	2900.3	2872.43	5859.87	4684.3	4471.02	0.069	0.06718	0.06854	0.02293	0.02482	0.02652	0.05056	0.03041	0.02622	0.0429089	0.020661
29.2	3848.88	3851.28	3803.54	2883.89	2902.38	2873.93	5875.5	4701.42	4487.71	0.06933	0.06745	0.06882	0.0232	0.02512	0.02677	0.05104	0.03091	0.02672	0.0432622	0.0206401
29.4	3852.75	3854.88	3806.84	2885.33	2903.78	2875.12	5891	4718.74	4504.63	0.0696	0.06768	0.06906	0.02343	0.02532	0.02697	0.05152	0.03143	0.02723	0.0435822	0.0206168
29.6	3856.17	3858.11	3809.5	2886.24	2904.79	2875.88	5906.19	4735.36	4521.77	0.06985	0.0679	0.06924	0.02358	0.02547	0.0271	0.052	0.03192	0.02775	0.0438678	0.0206042
29.8	3858.95	3861.68	3812.44	2886.79	2905.18	2876.05	5921.14	4751.33	4538.75	0.07005	0.06813	0.06945	0.02367	0.02552	0.02713	0.05246	0.03239	0.02826	0.0441178	0.0206215
30	3861.36	3865.03	3815.26	2886.51	2904.88	2875.65	5935.18	4766.27	4555.4	0.07022	0.06835	0.06965	0.02362	0.02548	0.02706	0.0529	0.03283	0.02876	0.0443189	0.0206729
30.2	3863.87	3868.7	3817.93	2885.71	2904.26	2875.16	5948.18	4780.81	4571.54	0.07039	0.0686	0.06984	0.02349	0.02539	0.02698	0.0533	0.03326	0.02924	0.0444989	0.0207468
30.4	3867.45	3873.21	3821.41	2885.28	2904.44	2875.06	5962.23	4796.11	4588.47	0.07065	0.06889	0.07009	0.02342	0.02542	0.02696	0.05374	0.03371	0.02975	0.0447367	0.0208221
30.6	3872.03	3878.46	3825.9	2885.63	2905.43	2875.74	5977.69	4812.91	4606.14	0.07097	0.06924	0.07041	0.02348	0.02556	0.02708	0.05422	0.0342	0.03028	0.0450489	0.020881
30.8	3877.84	3884.47	3830.84	2886.65	2907.28	2877.53	5994.17	4831.65	4625.49	0.07139	0.06964	0.07076	0.02364	0.02583	0.02738	0.05473	0.03475	0.03086	0.0454422	0.0209143
31	3884.44	3891.4	3836.41	2888.82	2910.36	2880.91	6012.4	4852.66	4646.39	0.07186	0.07009	0.07115	0.02399	0.02627	0.02796	0.0553	0.03537	0.03149	0.0459422	0.0208888
31.2	3891.84	3899.22	3843.04	2891.97	2914.44	2885.15	6032.74	4875.42	4668.72	0.07238	0.07061	0.07162	0.0245	0.02686	0.02868	0.05593	0.03605	0.03216	0.0465322	0.020836
31.4	3899.7	3907.49	3850.33	2895.51	2918.74	2890.1	6053.57	4899.41	4691.9	0.07294	0.07116	0.07214	0.02507	0.02748	0.02952	0.05658	0.03675	0.03286	0.0471667	0.0207745
31.6	3907.88	3916.48	3858.05	2899.29	2923.21	2895.32	6075.16	4924.28	4716.2	0.07352	0.07175	0.07269	0.02568	0.02813	0.0304	0.05725	0.03749	0.03359	0.0478333	0.0207096
31.8	3916.07	3925.42	3866.33	2903.4	2928.21	2900.48	6097.63	4949.48	4740.52	0.0741	0.07234	0.07327	0.02634	0.02885	0.03128	0.05795	0.03823	0.03432	0.04852	0.0206362
32	3924.8	3934.63	3874.89	2907.57	2933.08	2905.15	6120.63	4975.2	4765.58	0.07472	0.07295	0.07388	0.02701	0.02955	0.03207	0.05867	0.03899	0.03507	0.0492122	0.0205851
32.2	3933.88	3943.74	3883.54	2912	2938.08	2909.97	6144.08	5001.59	4791.53	0.07537	0.07355	0.07449	0.02772	0.03027	0.03289	0.0594	0.03977	0.03585	0.0499233	0.0205232
32.4	3943.21	3953.02	3892.23	2916.91	2943.31	2914.69	6168.39	5028.83	4818.24	0.07603	0.07416	0.07511	0.02851	0.03103	0.03369	0.06015	0.04057	0.03665	0.0506556	0.0204505
32.6	3952.74	3962.21	3901.06	2922.04	2949	2919.68	6193.12	5057.11	4845.43	0.07671	0.07477	0.07574	0.02934	0.03185	0.03453	0.06092	0.0414	0.03747	0.0514144	0.0203633
32.8	3962.81	3971.96	3910.07	2927.36	2954.7	2925.04	6218.14	5086.42	4873.95	0.07742	0.07541	0.07637	0.03019	0.03268	0.03544	0.0617	0.04227	0.03833	0.0522011	0.0202686
33	3973	3981.82	3919.64	2932.85	2960.96	2930.68	6244.29	5116.85	4902.96	0.07814	0.07606	0.07705	0.03108	0.03358	0.0364	0.06252	0.04316	0.0392	0.0530211	0.0201658
33.2	3983.43	3992.1	3929.61	2938.29	2967.45	2936.42	6271.17	5148.03	4941.53	0.07888	0.07674	0.07776	0.03195	0.03452	0.03737	0.06335	0.04408	0.04036	0.05389	0.0200458
33.4	3993.87	4002.79	3940.07	2943.71	2973.93	2942.38	6298.15	5179.3	4989	0.07963	0.07744	0.0785	0.03283	0.03545	0.03838	0.06419	0.04501	0.04178	0.0548011	0.0199093
33.6	4004.73	4013.76	3950.83	2949.15	2980.29	2948.18	6325.41	5210.25	5045.72	0.0804	0.07817	0.07926	0.0337	0.03637	0.03937	0.06504	0.04592	0.04349	0.0557467	0.0197684
33.8	4015.7	4024.9	3961.67	2954.29	2986.75	2953.92	6353.72	5241.61	5111.35	0.08118	0.0789	0.08003	0.03453	0.0373	0.04034	0.06592	0.04684	0.04546	0.0567222	0.0196229
34	4026.81	4036.64	3972.52	2959.76	2992.96	2959.92	6382.37	5273.2	5186.81	0.08197	0.07968	0.0808	0.03541	0.0382	0.04136	0.06681	0.04777	0.04773	0.0577478	0.0194642
34.2	4038.34	4048.57	3983.6	2965.45	2999.23	2965.9	6411.75	5305.2	5253.74	0.08278	0.08046	0.08159	0.03632	0.03911	0.04237	0.06773	0.04872	0.04974	0.0587578	0.0193326
34.4	4050.43	4060.82	3994.76	2971.16	3005.9	2971.96	6442.89	5338.76	5313.28	0.08364	0.08127	0.08238	0.03724	0.04007	0.0434	0.06869	0.04971	0.05153	0.05977	0.019221
34.6	4062.7	4073.67	4006.53	2977.13	3012.78	2978.54	6475.59	5374.24	5365.3	0.08451	0.08212	0.08321	0.0382	0.04106	0.04452	0.06971	0.05075	0.05309	0.0607967	0.0191188
34.8	4075.56	4087.11	4019.02	2983.8	3019.88	2985.46	6509.94	5411.56	5410.4	0.08543	0.08301	0.0841	0.03927	0.04209	0.04569	0.07078	0.05185	0.05445	0.0618522	0.0190223
35	4089.27	4100.98	4032.28	2990.44	3027.34	2992.51	6545.88	5450.76	5447.71	0.0864	0.08392	0.08504	0.04034	0.04317	0.04689	0.0719	0.05301	0.05557	0.0629156	0.0189452
35.2	4103.43	4115.73	4046.11	2997.46	3034.91	3000.2	6583.11	5491.98	5487.05	0.08741	0.0849	0.08602	0.04147	0.04426	0.04819	0.07306	0.05423	0.05675	0.0640322	0.0188648
35.4	4118.33	4131.14	4060.62	3004.59	3042.72	3008.38	6621.48	5534.46	5528.05	0.08846	0.08591	0.08705	0.04262	0.04539	0.04958	0.07425	0.05548	0.05798	0.0651911	0.0187821
35.6	4134.02	4147.23	4075.46	3012.2	3050.64	3016.38	6661.49	5578.3	5570.88	0.08958	0.08697	0.0881	0.04384	0.04653	0.05094	0.07549	0.05677	0.05927	0.0663878	0.0187093
35.8	4150.35	4163.82	4090.74	3020.02	3058.84	3024.64	6702.07	5622.66	5614.4	0.09074	0.08807	0.08918	0.0451	0.04771	0.05234	0.07676	0.05808	0.06058	0.0676178	0.0186371
36	4167.29	4180.9	4106.5	3028.23	3067.54	3032.98	6743.25	5667.5	5659.01	0.09194	0.0892	0.0903	0.04642	0.04897	0.05375	0.07804	0.0594	0.06192	0.0688822	0.0185589
36.2	4184.69	4198.55	4123.01	3036.29	3076.84	3041.02	6785.34	5712.82	5704.2	0.09318	0.09036	0.09147	0.04772	0.05031	0.05512	0.07935	0.06074	0.06327	0.0701689	0.018495
36.4	4202.39	4216.48	4140.04	3044.94	3086.3	3048.91	6828.04	5758.68	5749.85	0.09443	0.09154	0.09268	0.04911	0.05168	0.05646	0.08068	0.06209	0.06465	0.07148	0.0184257
36.6	4220.58	4234.75	4157.53	3053.26	3096.54	3057.54	6870.53	5804.62	5795.46	0.09572	0.09275	0.09392	0.05045	0.05316	0.05792	0.082	0.06344	0.06602	0.07282	0.0183516
36.8	4239.13	4253.63	4175.6	3061.78	3106.64	3066.33	6913.62	5851.44	5841.96	0.09704	0.094	0.0952	0.05182	0.05462	0.05941	0.08334	0.06483	0.06741	0.0741856	0.0182864
37	4257.83	4273.01	4193.96	3070.4	3116.64	3075.54	6957.79	5899.1	5889.67	0.09837	0.09527	0.0965	0.05321	0.05606	0.06097	0.08471	0.06623	0.06885	0.0755744	0.0182198
37.2	4276.99	4292.69	4212.31	3079.47	3126.31	3085.26	7002.77	5947.41	5938.32	0.09973	0.09657	0.0978	0.05467	0.05746	0.06262	0.08611	0.06765	0.07031	0.0769911	0.0181476
37.4	4296.71	4313.05	4230.9	3088.54	3135.88	3095.48	7048.72	5996.71	5987.96	0.10113	0.09792	0.09912	0.05613	0.05884	0.06436	0.08754	0.06911	0.0718	0.0784389	0.0180833
37.6	4316.8	4334.03	4250.24	3098.24	3145.01	3105.53	7096.43	6047.52	6039.24	0.10256	0.0993	0.10049	0.05769	0.06016	0.06606	0.08903	0.07061	0.07334	0.0799156	0.0180311
37.8	4337.42	4355.49	4269.95	3107.92	3154.76	3115.3	7145.78	6099.34	6091.73	0.10402	0.10072	0.10189	0.05924	0.06157	0.06772	0.09056	0.07213	0.07492	0.0814189	0.0179862
38	4358.6	4377.57	4290.13	3117.76	3164.65	3125.1	7195.79	6152.05	6144.53	0.10552	0.10217	0.10332	0.06083	0.06299	0.06938	0.09212	0.07369	0.0765	0.0829467	0.0179479
38.2	4380.25	4400.12	4310.98	3127.81	3175.27	3134.93	7247.2	6206.15	6198.33	0.10706	0.10366	0.10479	0.06244	0.06453	0.07105	0.09372	0.07528	0.07812	0.0845167	0.0179053
38.4	4402.28	4422.98	4332.7	3138.11	3186.58	3144.81	7300.06	6261.45	6253.21	0.10863	0.10517	0.10633	0.0641	0.06616	0.07273	0.09536	0.07692	0.07977	0.08613	0.0178569
38.6	4424.85	4446.33	4354.82	3148.77	3198.33	3155.09	7353.9	6317.53	6308.94	0.11023	0.10671	0.1079	0.06582	0.06786	0.07447	0.09704	0.07857	0.08144	0.0877822	0.0177979
38.8	4448.02	4470.11	4377.58	3160.2	3210.08	3166.4	7408.48	6374.34	6365.48	0.11187	0.10828	0.10952	0.06765	0.06955	0.07639	0.09873	0.08024	0.08314	0.0894856	0.0177221
39	4471.9	4494.66	4401.13	3172.23	3222.41	3178.15	7464.94	6432.56	6423.77	0.11357	0.1099	0.11119	0.06959	0.07133	0.07838	0.10049	0.08196	0.08489	0.0912556	0.0176328
39.2	4496.71	4519.96	4425.51	3184.7	3234.77	3190.7	7522.79	6491.77	6483.41	0.11533	0.11157	0.11291	0.0716	0.07312	0.08051	0.10229	0.08371	0.08669	0.0930811	0.0175407
39.4	4522.33	4546.45	4450.38	3197.84	3247.36	3203.79	7581.14	6551.44	6543.94	0.11715	0.11332	0.11468	0.07371	0.07494	0.08273	0.10411	0.08547	0.0885	0.0949567	0.0174493
39.6	4548.76	4573.81	4476.08	3211.25	3260.37	3217.03	7640.68	6612.01	6605.27	0.11903	0.11512	0.1165	0.07587	0.07682	0.08498	0.10596	0.08725	0.09035	0.0968756	0.017362
39.8	4575.8	4602.39	4502.64	3224.8	3274.1	3230.45	7701.81	6674.32	6667.72	0.12095	0.11701	0.11838	0.07805	0.0788	0.08726	0.10786	0.08909	0.09222	0.0988467	0.0172807
40	4603.39	4631.64	4529.93	3238.69	3288.08	3244.48	7764	6737.27	6731.28	0.12291	0.11894	0.12032	0.08028	0.08082	0.08964	0.10979	0.09095	0.09413	0.100864	0.0171976
40.2	4631.63	4661.98	4557.9	3252.96	3302.68	3258.63	7827.38	6801.39	6795.81	0.12491	0.12094	0.1223	0.08258	0.08293	0.09204	0.11177	0.09284	0.09607	0.102931	0.0171114
40.4	4660.47	4693	4586.73	3267.58	3317.8	3273.6	7893.41	6867.5	6861.83	0.12696	0.12299	0.12434	0.08493	0.08511	0.09458	0.11382	0.09479	0.09806	0.105064	0.0170186
40.6	4690.37	4725.11	4616.15	3282.61	3333.52	3289.5	7961.11	6935.5	6930.15	0.12908	0.12511	0.12643	0.08735	0.08738	0.09727	0.11593	0.09679	0.10011	0.107272	0.0169173
40.8	4721.09	4757.89	4646.17	3298.34	3349.88	3306.12	8030.77	7005.1	7000.87	0.13126	0.12727	0.12856	0.08988	0.08974	0.10009	0.11809	0.09884	0.10223	0.109551	0.0167957
41	4753.09	4791.71	4677.22	3314.83	3367.1	3323.44	8103.16	7077.27	7073.31	0.13354	0.1295	0.13076	0.09253	0.09223	0.10303	0.12035	0.10097	0.10441	0.111924	0.0166639
41.2	4786.16	4826.73	4709.33	3332.23	3384.95	3341.72	8178.01	7151.91	7148.69	0.13588	0.13181	0.13303	0.09533	0.09481	0.10613	0.12268	0.10317	0.10668	0.114391	0.0165139
41.4	4820.72	4863.12	4742.8	3350.43	3403.27	3360.56	8254.67	7229.03	7227.19	0.13834	0.13422	0.13541	0.09826	0.09745	0.10933	0.12506	0.10545	0.10903	0.11695	0.0163743
41.6	4856	4900.68	4777.6	3369.91	3422.67	3380.29	8334.77	7308.89	7308.34	0.14084	0.13669	0.13787	0.10139	0.10025	0.11268	0.12755	0.1078	0.11147	0.119616	0.0161997
41.8	4892.96	4940.02	4813.83	3390.19	3442.75	3401.01	8418.12	7391.77	7391.98	0.14347	0.13929	0.14044	0.10466	0.10315	0.11619	0.13015	0.11024	0.11399	0.122398	0.0160357
42	4931.13	4981.04	4851.17	3411.32	3463.78	3422.65	8504.98	7478.86	7480.16	0.14618	0.142	0.14309	0.10806	0.10619	0.11986	0.13285	0.11281	0.11663	0.125297	0.0158569
42.2	4970.71	5023.46	4890.05	3433.33	3486.11	3445.39	8595.63	7569.76	7571.7	0.14899	0.1448	0.14585	0.1116	0.10941	0.12372	0.13567	0.11549	0.11939	0.128324	0.0156637
42.4	5011.61	5067.57	4930.34	3456.68	3510.01	3469.32	8691.16	7664.55	7666.99	0.15189	0.14771	0.1487	0.11536	0.11287	0.12778	0.13864	0.11829	0.12225	0.131499	0.0154387
42.6	5054.61	5113.48	4972.24	3481.11	3534.88	3494.34	8791.46	7764.28	7767.16	0.15495	0.15074	0.15167	0.11929	0.11646	0.13202	0.14176	0.12123	0.12526	0.13482	0.015219
42.8	5099.12	5160.99	5015.87	3506.91	3561.25	3520.74	8897.03	7868.93	7873.05	0.15811	0.15387	0.15477	0.12344	0.12026	0.1365	0.14504	0.12431	0.12844	0.138304	0.0149749
43	5145.5	5210.67	5061.62	3534.35	3589.13	3548.67	9007.74	7977.59	7983.74	0.1614	0.15715	0.15801	0.12785	0.12429	0.14124	0.14849	0.12752	0.13177	0.141969	0.0147185
43.2	5193.77	5262.72	5109.28	3563.44	3618.22	3578.18	9125.05	8092.2	8101.81	0.16483	0.16058	0.16139	0.13253	0.12849	0.14625	0.15214	0.1309	0.13531	0.145824	0.014456
43.4	5244.33	5317.18	5158.64	3593.87	3649.17	3609.49	9249.6	8214.24	8227.87	0.16842	0.16418	0.16489	0.13743	0.13296	0.15156	0.15601	0.1345	0.1391	0.149894	0.0141773
43.6	5296.78	5374.36	5210.44	3625.77	3681.9	3642.94	9381.52	8343.11	8361.41	0.17214	0.16795	0.16856	0.14256	0.13769	0.15723	0.16012	0.1383	0.14311	0.154184	0.0138979
43.8	5351.34	5434.55	5265.03	3659.48	3716.28	3678.28	9522	8479.87	8503.44	0.17602	0.17192	0.17243	0.14798	0.14265	0.16323	0.16449	0.14233	0.14738	0.158714	0.0136288
44	5408.47	5497.46	5322.04	3695.02	3752.39	3715.83	9672.04	8626.22	8655.34	0.18007	0.17607	0.17647	0.1537	0.14787	0.1696	0.16916	0.14664	0.15194	0.163502	0.0133616
44.2	5468.73	5563.58	5382.01	3732.48	3790.53	3755.43	9832.2	8782.18	8816.48	0.18435	0.18044	0.18072	0.15973	0.15337	0.17632	0.17414	0.15124	0.15679	0.168567	0.0131192
44.4	5531.74	5632.97	5445.43	3771.97	3830.38	3796.95	10003.5	8948.56	8987.89	0.18883	0.18502	0.18522	0.16608	0.15913	0.18336	0.17947	0.15615	0.16194	0.173911	0.0129065
44.6	5598.53	5706.03	5511.87	3814.09	3872.45	3840.61	10187.2	9127.16	9172.16	0.19357	0.18984	0.18993	0.17286	0.1652	0.19077	0.18518	0.16142	0.16747	0.179582	0.0127135
44.8	5669.62	5782.51	5581.49	3858.38	3917.24	3886.6	10384.1	9319.42	9370.17	0.19862	0.19488	0.19486	0.17998	0.17167	0.19857	0.19131	0.16708	0.17342	0.185599	0.0125458
45	5744.7	5863.14	5654.97	3904.99	3964.77	3934.83	10594.8	9525.55	9583.24	0.20395	0.2002	0.20007	0.18748	0.17854	0.20675	0.19786	0.17316	0.17982	0.191981	0.0124095
45.2	5823.42	5947.8	5732.19	3954.32	4015.21	3985.27	10820.3	9746.87	9812.4	0.20954	0.20579	0.20555	0.19542	0.18582	0.21531	0.20488	0.17969	0.18671	0.198746	0.0123012
45.4	5906.84	6037.08	5813.72	4006.36	4068.32	4038.53	11061.7	9985.43	10060.2	0.21546	0.21168	0.21133	0.20379	0.19349	0.22435	0.21239	0.18672	0.19416	0.20593	0.0122524
45.6	5994.31	6130.82	5899.98	4060.71	4124.38	4094.15	11320	10242.3	10326.8	0.22167	0.21787	0.21744	0.21253	0.20158	0.23378	0.22043	0.1943	0.20217	0.21353	0.012251
45.8	6086.44	6230	5991.12	4117.81	4182.73	4152.14	11596.4	10518.8	10613.6	0.22821	0.22441	0.2239	0.22172	0.21001	0.24362	0.22902	0.20245	0.21078	0.221569	0.0123235
46	6183.65	6334.54	6087.53	4177.33	4243.86	4212.3	11891.9	10816.5	10921.5	0.23512	0.23131	0.23074	0.2313	0.21884	0.25383	0.23822	0.21123	0.22003	0.230069	0.012459
46.2	6286.88	6444.94	6189.58	4238.88	4307.83	4275.3	12206.8	11136.8	11252	0.24245	0.2386	0.23797	0.2412	0.22807	0.26451	0.24801	0.22067	0.22997	0.23905	0.012683
46.4	6395.61	6561.43	6297.44	4302.77	4374.97	4340.57	12540.9	11479.8	11605.2	0.25017	0.24628	0.24562	0.25148	0.23777	0.27559	0.25841	0.23079	0.24058	0.248521	0.012983
46.6	6510.94	6684.56	6411.45	4369.06	4444.92	4408.51	12894.3	11845.7	11981.2	0.25836	0.25441	0.2537	0.26214	0.24787	0.28711	0.2694	0.24158	0.25187	0.258493	0.0133867
46.8	6632.44	6814.65	6531.93	4437.78	4518.32	4479.11	13267.4	12235.4	12380.1	0.26698	0.26299	0.26224	0.2732	0.25847	0.29909	0.28101	0.25307	0.26386	0.26899	0.0138936
47	6760.56	6952.27	6659.3	4509.02	4594.92	4552.48	13660	12649.2	12802	0.27608	0.27207	0.27127	0.28466	0.26953	0.31154	0.29323	0.26527	0.27654	0.280021	0.014511
47.2	6894.86	7097.38	6793.67	4583.06	4674.9	4628.38	14072.3	13086.3	13246	0.28562	0.28165	0.2808	0.29657	0.28108	0.32441	0.30605	0.27816	0.28988	0.29158	0.0152302
47.4	7036.68	7250.36	6935.24	4659.64	4758.49	4706.5	14503.8	13546.1	13710.4	0.29569	0.29174	0.29083	0.30889	0.29315	0.33767	0.31948	0.29172	0.30383	0.303667	0.0160374
47.6	7185.83	7411.41	7084.56	4738.94	4846.57	4786.7	14952.9	14027.4	14194.2	0.30628	0.30237	0.30142	0.32165	0.30587	0.35127	0.33345	0.30591	0.31837	0.316288	0.0168913
47.8	7342.3	7580.4	7241.68	4820.75	4939.11	4868.83	15418.9	14528.9	14696.4	0.31739	0.31352	0.31256	0.33481	0.31924	0.36521	0.34794	0.3207	0.33346	0.329426	0.0177861
48	7506.79	7756.81	7406.45	4905.38	5036.62	4952.63	15900.2	15049.3	15215.7	0.32907	0.32516	0.32424	0.34843	0.33332	0.37942	0.36292	0.33604	0.34906	0.343073	0.0186942
48.2	7679.94	7941.39	7579.14	4992.91	5139.68	5037.88	16394.7	15587	15750.8	0.34136	0.33734	0.33648	0.36251	0.3482	0.39389	0.3783	0.3519	0.36514	0.357236	0.0195778
48.4	7860.76	8133.81	7759.57	5083.64	5249.29	5125.21	16900.4	16138.4	16298.7	0.3542	0.35004	0.34927	0.37711	0.36403	0.4087	0.39404	0.36816	0.3816	0.371906	0.0204476
48.6	8049.57	8333.92	7947.38	5177.91	5365.14	5214.28	17419.5	16705.6	16861.1	0.36761	0.36325	0.36258	0.39228	0.38076	0.42381	0.41018	0.38488	0.3985	0.387094	0.0213077
48.8	8247.41	8542.14	8143.12	5276.88	5488.64	5305.91	17946.4	17282.9	17433.8	0.38166	0.37699	0.37646	0.4082	0.39859	0.43936	0.42658	0.4019	0.41571	0.402828	0.0221453
49	8453.44	8759.09	8347.12	5381.37	5620.16	5400.91	18480.4	17869.4	18015.3	0.39629	0.3913	0.39092	0.42501	0.41758	0.45547	0.44319	0.4192	0.43318	0.419127	0.0229833
49.2	8667.86	8984.59	8559.91	5492.71	5759.99	5499.77	19024	18464.3	18604.9	0.41151	0.40618	0.40601	0.44292	0.43778	0.47224	0.4601	0.43674	0.45089	0.436041	0.0238638
49.4	8891.14	9218.5	8781.69	5611.93	5907.87	5603.48	19574.7	19069.3	19204.3	0.42737	0.42162	0.42173	0.4621	0.45913	0.48984	0.47724	0.45458	0.46891	0.453613	0.0248415
49.6	9122.77	9461.25	9013.02	5739.92	6064.71	5713.63	20129.7	19679.4	19810.1	0.44382	0.43764	0.43813	0.48269	0.48178	0.50853	0.4945	0.47257	0.48711	0.471863	0.0259831
49.8	9362.39	9712.11	9253.32	5876.55	6228.7	5830.27	20693.4	20298.7	20424.9	0.46083	0.45419	0.45516	0.50468	0.50546	0.52831	0.51204	0.49083	0.50558	0.490787	0.0273698
50	9610.9	9971.18	9502.77	6021.38	6398.85	5953.31	21264.7	20924.9	21048.2	0.47848	0.47128	0.47285	0.52798	0.53003	0.54919	0.52981	0.50929	0.52431	0.510358	0.0290038
50.2	9867.27	10237.3	9760.58	6172.91	6574.22	6083.51	21838.3	21556.1	21677.2	0.49668	0.48885	0.49112	0.55236	0.55536	0.57128	0.54766	0.52791	0.54321	0.530492	0.0309251
50.4	10130.7	10510.5	10026	6329.06	6752.47	6218.9	22417.2	22191.3	22311.1	0.51539	0.50687	0.50994	0.57748	0.5811	0.59425	0.56567	0.54664	0.56225	0.551066	0.0330529
50.6	10401.2	10789.9	10298.2	6487.51	6930.84	6357.74	22999.8	22829.5	22946	0.53459	0.52531	0.52923	0.60297	0.60685	0.6178	0.58379	0.56545	0.58133	0.571924	0.035265
50.8	10678.1	11074.9	10576.6	6646.67	7109.21	6499.42	23583.1	23468.7	23580.2	0.55426	0.54412	0.54897	0.62858	0.63261	0.64184	0.60194	0.5843	0.60039	0.593001	0.0375152
51	10959.2	11363.6	10859.1	6805.01	7286.74	6642.52	24170.3	24112.5	24214.9	0.57421	0.56317	0.569	0.65405	0.65825	0.66611	0.62021	0.60329	0.61946	0.614194	0.0397684
51.2	11244.4	11656.3	11145.2	6960.91	7461.1	6784.85	24763.4	24761.3	24850	0.59447	0.58248	0.58928	0.67914	0.68343	0.69026	0.63866	0.62242	0.63854	0.635409	0.0418651
51.4	11533.2	11952.7	11434.2	7114.25	7632.51	6925.86	25358.5	25412.1	25483	0.61498	0.60204	0.60977	0.7038	0.70818	0.71418	0.65717	0.64161	0.65756	0.656588	0.0437776
51.6	11824.9	12251.5	11724.9	7264.41	7800.77	7064.72	25954.3	26066.8	26117.4	0.63569	0.62176	0.63038	0.72796	0.73248	0.73774	0.67571	0.66091	0.67662	0.677694	0.0454863
51.8	12117.6	12552.5	12016.4	7410.48	7964.35	7199.38	26552.6	26725	26751.9	0.65647	0.64162	0.65104	0.75146	0.7561	0.76058	0.69433	0.68032	0.69568	0.698622	0.0468861
52	12410.9	12856.8	12309.2	7551.23	8121.77	7329.19	27145.2	27377.4	27380.2	0.6773	0.6617	0.6718	0.77411	0.77883	0.78261	0.71276	0.69956	0.71456	0.719248	0.0478918
52.2	12704	13162.1	12601.9	7686.56	8273.58	7453.37	27728.2	28021.5	28001.9	0.69811	0.68185	0.69255	0.79588	0.80075	0.80367	0.7309	0.71855	0.73324	0.7395	0.0485297
52.4	12996.1	13466.6	12893	7815.76	8418.49	7571.25	28302.5	28658.1	28616.4	0.71886	0.70194	0.71318	0.81667	0.82168	0.82367	0.74876	0.73732	0.75171	0.75931	0.0487731
52.6	13285	13770.5	13181.9	7938.61	8556.15	7682.47	28867	29283.3	29220.6	0.73937	0.72199	0.73367	0.83643	0.84156	0.84254	0.76633	0.75576	0.76986	0.778612	0.0486153
52.8	13570.3	14072.3	13466.9	8054.35	8685.15	7786.38	29418.3	29893.3	29811.8	0.75963	0.74191	0.75387	0.85505	0.86019	0.86017	0.78348	0.77374	0.78762	0.797296	0.0480311
53	13850.7	14369.8	13747.2	8163.45	8806.65	7883.59	29959.3	30494.8	30391.9	0.77953	0.76154	0.77374	0.87261	0.87773	0.87666	0.80031	0.79148	0.80505	0.815406	0.0470915
53.2	14124.3	14663.2	14021.5	8265.01	8919	7973.5	30491.6	31084.5	30957.9	0.79896	0.7809	0.79318	0.88895	0.89396	0.89191	0.81687	0.80887	0.82206	0.832851	0.0457406
53.4	14390.3	14952.8	14290	8358.7	9022.91	8057.22	31010.5	31659	31507.2	0.81785	0.80001	0.81222	0.90402	0.90896	0.90612	0.83301	0.82581	0.83856	0.849618	0.0440273
53.6	14647.6	15236.1	14551.9	8444.28	9117.88	8134.4	31517.5	32218.4	32038	0.83612	0.8187	0.83078	0.91779	0.92268	0.91921	0.84879	0.8423	0.85451	0.865653	0.0419605
53.8	14895.7	15511.6	14806.1	8521.88	9205.15	8206.06	32008.1	32760.9	32549.3	0.85374	0.83688	0.84881	0.93027	0.93528	0.93137	0.86405	0.8583	0.86988	0.880953	0.0396281
54	15133.9	15777.8	15049.1	8591.09	9283.38	8271.34	32477.6	33277	33036	0.87065	0.85445	0.86603	0.94141	0.94658	0.94244	0.87866	0.87352	0.8845	0.89536	0.0370454
54.2	15360.7	16032.9	15280.3	8653.15	9354.13	8330.93	32925.3	33769.5	33499.1	0.88676	0.87128	0.88242	0.95139	0.95679	0.95255	0.89258	0.88804	0.89841	0.908913	0.034319
54.4	15574.2	16274.7	15498.5	8707.97	9416.44	8383.55	33354	34240.7	33939.8	0.90192	0.88724	0.89789	0.96021	0.96579	0.96148	0.90592	0.90194	0.91165	0.92156	0.0314153
54.6	15774.7	16501.8	15700.9	8755.56	9471.29	8429.81	33754.4	34684.9	34354.7	0.91616	0.90222	0.91224	0.96787	0.97371	0.96933	0.91838	0.91503	0.92412	0.933229	0.0284388
54.8	15960.3	16714.5	15887.9	8796.67	9518.7	8470.08	34131.1	35102.9	34741.7	0.92933	0.91626	0.92549	0.97448	0.98056	0.97616	0.9301	0.92736	0.93575	0.943943	0.0254101
55	16129.9	16912.3	16060.5	8832.13	9558.61	8503.7	34483.8	35496.1	35102.9	0.94138	0.92931	0.93773	0.98019	0.98632	0.98186	0.94107	0.93895	0.9466	0.953712	0.022327
55.2	16284.2	17094.1	16217.9	8861.82	9591.36	8531.63	34806.6	35856.6	35431.1	0.95233	0.94131	0.94889	0.98496	0.99105	0.9866	0.95111	0.94958	0.95646	0.962477	0.0192717
55.4	16422.5	17259.4	16359.3	8886.38	9617.35	8554.4	35097.7	36181.6	35725.4	0.96216	0.95222	0.95891	0.98892	0.9948	0.99046	0.96017	0.95917	0.96531	0.970236	0.016308
55.6	16543.7	17407.7	16485.6	8906.46	9636.03	8572.17	35359.6	36469.8	35983.3	0.97076	0.96201	0.96787	0.99215	0.9975	0.99348	0.96832	0.96766	0.97305	0.976978	0.0134468
55.8	16648.6	17538.4	16596.3	8922.6	9647.43	8584.85	35590.3	36719.5	36205.4	0.97821	0.97063	0.97572	0.99474	0.99915	0.99563	0.9755	0.97503	0.97973	0.982704	0.0107052
56	16737.5	17651.4	16690.6	8935.34	9653.21	8594.6	35790.5	36932.8	36392.8	0.98452	0.97809	0.9824	0.99679	0.99998	0.99728	0.98172	0.98132	0.98536	0.987496	0.00819544
56.2	16809.5	17746.1	16769.1	8944.42	9653.34	8601.1	35964.5	37117.6	36550.5	0.98963	0.98433	0.98796	0.99825	1	0.99839	0.98713	0.98677	0.9901	0.991396	0.00587424
56.4	16866.1	17823.8	16832.1	8950.61	9649.21	8605.54	36104.2	37267.1	36672.2	0.99365	0.98946	0.99243	0.99925	0.9994	0.99914	0.99148	0.99118	0.99376	0.994417	0.00385906
56.6	16908.2	17885.5	16879.4	8954.36	9641.78	8608.21	36218.1	37388.1	36766.6	0.99664	0.99353	0.99578	0.99985	0.99833	0.99959	0.99503	0.99474	0.99659	0.996676	0.00219282
56.8	16936.4	17930.7	16912	8955.27	9631.88	8610.13	36301	37478.8	36832.8	0.99864	0.99652	0.99809	1	0.9969	0.99992	0.9976	0.99742	0.99858	0.998186	0.00122614
57	16951.6	17960.6	16931.6	8952.32	9619.24	8610.61	36356.2	37541.1	36871.9	0.99972	0.99849	0.99949	0.99953	0.99507	1	0.99932	0.99925	0.99975	0.998958	0.00151887
57.2	16955.5	17979.1	16938.9	8947.2	9603.85	8610.3	36378	37566.4	36880.1	1	0.99971	1	0.9987	0.99285	0.99995	1	1	1	0.999023	0.00235357
57.4	16946.6	17983.5	16934	8939	9585.28	8608.34	36376.6	37563.1	36863	0.99937	1	0.99965	0.99738	0.99017	0.99961	0.99996	0.9999	0.99949	0.998392	0.00318536
57.6	16925.9	17975.8	16918.6	8928.05	9564.06	8605.23	36345.5	37529.8	36817.1	0.9979	0.99949	0.99857	0.99562	0.98711	0.99909	0.99899	0.99892	0.99811	0.997089	0.003911
57.8	16894.6	17957.3	16893.1	8915.71	9540.92	8601.19	36291.7	37469.8	36742.6	0.99567	0.99827	0.99676	0.99363	0.98377	0.9984	0.99731	0.99715	0.99587	0.995203	0.00452952
58	16853	17927.7	16857.2	8902.71	9516.36	8596.13	36209	37377.3	36638.8	0.99272	0.99632	0.99421	0.99154	0.98022	0.99754	0.99474	0.99442	0.99275	0.992718	0.00503768
58.2	16801.3	17884.5	16810.6	8888.08	9491.09	8590.03	36106.7	37262.6	36512.1	0.98905	0.99347	0.99091	0.98919	0.97657	0.99651	0.99156	0.99104	0.98894	0.989693	0.00548823
58.4	16742.8	17832.6	16756.2	8873.34	9466.63	8583.92	35981.8	37125	36364.6	0.9849	0.99004	0.98705	0.98682	0.97304	0.99547	0.98768	0.98698	0.98451	0.986277	0.00593994
58.6	16678.1	17770.9	16693.9	8858.24	9442.36	8577.08	35840.4	36969.7	36201.8	0.9803	0.98597	0.98263	0.98439	0.96953	0.99431	0.98328	0.9824	0.97962	0.982492	0.00649114
58.8	16607.4	17699.6	16624.3	8841.38	9417.54	8568.64	35679.2	36795.3	36025.6	0.97529	0.98127	0.9777	0.98168	0.96595	0.99288	0.97826	0.97726	0.97433	0.978291	0.00717293
59	16530.8	17620.7	16548.8	8823.72	9392.26	8559.51	35507.6	36609.4	35839.4	0.96985	0.97606	0.97235	0.97884	0.9623	0.99133	0.97292	0.97178	0.96873	0.973796	0.00804926
59.2	16450.2	17537	16470	8805.67	9366.21	8549.55	35320.2	36409.3	35640	0.96412	0.97054	0.96676	0.97593	0.95854	0.98964	0.96709	0.96588	0.96274	0.969027	0.00913245
59.4	16365.2	17447.6	16387.6	8786.49	9337.74	8537.79	35127.2	36201.7	35431	0.95809	0.96463	0.96092	0.97285	0.95442	0.98765	0.96109	0.95976	0.95646	0.963986	0.0103533
59.6	16276.9	17353.3	16301.7	8766.59	9307.79	8525.83	34919.9	35978.8	35207.8	0.95181	0.95841	0.95483	0.96964	0.9501	0.98562	0.95464	0.95319	0.94975	0.958666	0.0117675
59.8	16184.4	17257	16212.9	8747.13	9277.35	8513.55	34704.1	35746	34974.1	0.94524	0.95206	0.94854	0.96651	0.94571	0.98353	0.94792	0.94632	0.94273	0.953173	0.0133434
60	16089.9	17158.1	16121.9	8727.42	9246.5	8500.6	34476.9	35503.3	34728.9	0.93854	0.94553	0.94208	0.96334	0.94125	0.98134	0.94085	0.93916	0.93537	0.947496	0.0150398
60.2	15993	17055.3	16027.8	8707.33	9215.24	8486.86	34246.6	35255.6	34478.2	0.93166	0.93875	0.93541	0.96011	0.93673	0.97901	0.93369	0.93186	0.92783	0.941672	0.0168006
60.4	15894	16948.7	15929.4	8687.1	9184.67	8473.07	34004.2	34999.8	34221.7	0.92463	0.93171	0.92844	0.95685	0.93232	0.97667	0.92615	0.92432	0.92013	0.935691	0.0186802
60.6	15792.7	16840.8	15829.2	8666.83	9154.54	8457.76	33756.5	34738.5	33960.2	0.91743	0.9246	0.92133	0.95359	0.92797	0.97407	0.91844	0.91661	0.91227	0.92959	0.0205878
60.8	15691.5	16730.1	15727.8	8646.02	9123.83	8441.91	33502.5	34472.7	33692	0.91025	0.91729	0.91415	0.95025	0.92354	0.97138	0.91054	0.90877	0.90421	0.923376	0.0225458
61	15589.3	16616.8	15625	8624.19	9092.01	8425.42	33245.7	34204.2	33421.5	0.90299	0.90981	0.90686	0.94673	0.91894	0.96858	0.90255	0.90086	0.89608	0.917044	0.0245098
61.2	15485.9	16502.3	15520.9	8602.2	9060.09	8408.94	32979.5	33928.7	33145.4	0.89565	0.90226	0.89948	0.9432	0.91433	0.96579	0.89427	0.89274	0.88779	0.910612	0.0265642
61.4	15381.5	16387.6	15417.3	8580.29	9027.35	8391.91	32710.1	33646.2	32861.9	0.88823	0.89469	0.89213	0.93967	0.9096	0.9629	0.88589	0.88441	0.87927	0.904088	0.0286628
61.6	15277.4	16270.6	15312.4	8558.02	8993.96	8374.8	32440.6	33365	32577.7	0.88085	0.88697	0.8847	0.93609	0.90478	0.95999	0.87751	0.87611	0.87073	0.897526	0.030767
61.8	15171.5	16152.2	15206.6	8535.46	8960.01	8357.23	32170.4	33083.5	32293.6	0.87332	0.87916	0.8772	0.93246	0.89988	0.95701	0.8691	0.86781	0.86219	0.890903	0.0328741
62	15064.4	16033.4	15099.6	8514.29	8926.95	8339.71	31900.9	32802.5	32007.8	0.86572	0.87132	0.86961	0.92905	0.8951	0.95404	0.86071	0.85953	0.85361	0.884299	0.0350433
62.2	14957.1	15912.6	14992.2	8493.82	8894.08	8321.98	31634.6	32524.9	31723	0.8581	0.86335	0.862	0.92576	0.89036	0.95103	0.85243	0.85134	0.84505	0.877713	0.0372212
62.4	14849.1	15790.8	14883.2	8473.62	8862.37	8305.22	31365.5	32246.8	31439	0.85043	0.85531	0.85427	0.92251	0.88578	0.94819	0.84406	0.84314	0.83651	0.871133	0.0394819
62.6	14739	15668.4	14773.8	8453.65	8831	8289.32	31093.1	31965.5	31152.8	0.84261	0.84723	0.84651	0.9193	0.88125	0.94549	0.83558	0.83485	0.82792	0.864527	0.0418295
62.8	14629.7	15544.7	14663.7	8433.66	8800.63	8273.56	30819.3	31681.5	30865.4	0.83485	0.83907	0.83871	0.91608	0.87686	0.94282	0.82707	0.82647	0.81928	0.857912	0.044215
63	14520.7	15420.7	14553.8	8413.07	8769.68	8256.9	30539.7	31391.8	30577	0.82711	0.83089	0.83092	0.91277	0.87239	0.93999	0.81837	0.81793	0.81061	0.85122	0.0465831
63.2	14411.4	15298.1	14443.3	8391.76	8738.72	8239.91	30256.8	31098	30288	0.81935	0.82279	0.82309	0.90934	0.86792	0.93711	0.80957	0.80927	0.80193	0.844486	0.0489452
63.4	14302.7	15175.4	14334.4	8370.1	8707.24	8221.54	29976.4	30807.8	30000.4	0.81163	0.8147	0.81536	0.90585	0.86338	0.93399	0.80084	0.80071	0.79329	0.83775	0.0512134
63.6	14195.3	15052.5	14225.7	8348.27	8676.02	8202.22	29698.4	30519.2	29714.3	0.80401	0.80659	0.80766	0.90234	0.85887	0.93072	0.79219	0.7922	0.78469	0.83103	0.053427
63.8	14087.3	14930.1	14116.7	8327.15	8644.8	8182.81	29421.2	30231.1	29428.6	0.79634	0.79851	0.79993	0.89894	0.85436	0.92742	0.78357	0.78371	0.77611	0.824321	0.0556529
64	13979.3	14806.4	14007.3	8305.27	8614.27	8164.38	29147	29945.3	29143.6	0.78867	0.79035	0.79218	0.89542	0.84995	0.9243	0.77504	0.77528	0.76755	0.817638	0.0579012
64.2	13871.5	14681.5	13898.2	8282.8	8583.54	8145.34	28873.9	29659.3	28858.4	0.78101	0.78211	0.78444	0.89181	0.84551	0.92107	0.76654	0.76684	0.75898	0.810923	0.0601133
64.4	13763.4	14555.2	13787.1	8259.32	8552.55	8125.63	28600.8	29372.4	28573.7	0.77334	0.77378	0.77656	0.88803	0.84104	0.91772	0.75805	0.75838	0.75042	0.804147	0.0622843
64.6	13655.4	14429.1	13675.2	8234.72	8521.05	8105.64	28325.9	29084.6	28289.2	0.76567	0.76545	0.76863	0.88407	0.83649	0.91433	0.74949	0.7499	0.74187	0.797322	0.0644232
64.8	13547.4	14303.1	13563.2	8207.98	8489.31	8085.16	28053.1	28799.4	28007.6	0.758	0.75714	0.76069	0.87977	0.83191	0.91086	0.74101	0.74149	0.73341	0.790476	0.0664631
65	13439.5	14178.6	13451.5	8179.79	8457.73	8064.23	27783	28515.2	27728.2	0.75034	0.74892	0.75277	0.87524	0.82735	0.90731	0.7326	0.73311	0.72502	0.783629	0.0684264
65.2	13331.5	14054.1	13339.8	8150.1	8426.52	8043.21	27514.4	28233	27450.7	0.74267	0.74071	0.74486	0.87046	0.82284	0.90374	0.72424	0.72479	0.71668	0.776777	0.0703342
65.4	13223	13930.6	13228.8	8118.74	8396.29	8023.33	27248	27950.9	27174.6	0.73497	0.73256	0.73699	0.86541	0.81847	0.90037	0.71596	0.71647	0.70838	0.769953	0.072241
65.6	13113.9	13807	13118.3	8085.99	8366.86	8003.99	26984	27668.8	26899.8	0.72722	0.7244	0.72916	0.86014	0.81422	0.89709	0.70774	0.70815	0.70013	0.763139	0.0741365
65.8	13004.8	13683.1	13007.8	8052.37	8338.54	7984.83	26718.9	27384.7	26623.3	0.71947	0.71622	0.72132	0.85473	0.81013	0.89384	0.6995	0.69977	0.69182	0.756311	0.0760505
66	12894.8	13557.7	12896.3	8018.64	8310.57	7964.73	26452	27101.8	26347.2	0.71166	0.70795	0.71342	0.84931	0.8061	0.89043	0.69119	0.69143	0.68352	0.749446	0.0779522
66.2	12784.7	13433.1	12784.6	7984.59	8282.67	7944.45	26186.1	26821	26072.4	0.70384	0.69973	0.7055	0.84383	0.80207	0.88699	0.68292	0.68315	0.67527	0.742589	0.0798268
66.4	12674.4	13308	12672.7	7950.74	8253.72	7921.82	25918.2	26539.4	25796.8	0.69601	0.69147	0.69756	0.83838	0.79789	0.88315	0.67459	0.67485	0.66699	0.735654	0.0816216
66.6	12563.8	13182.3	12560.5	7917	8223.94	7896.4	25650.2	26259.1	25522.4	0.68815	0.68318	0.68962	0.83296	0.79359	0.87883	0.66625	0.66658	0.65874	0.728656	0.0833042
66.8	12452.6	13056.6	12448.8	7882.69	8192.02	7868.49	25384.7	25982.4	25251.7	0.68026	0.67488	0.68169	0.82744	0.78898	0.8741	0.65799	0.65843	0.65061	0.721598	0.0848228
67	12341.9	12931.1	12337.4	7847.88	8158.34	7838.62	25120.3	25704.9	24981.7	0.6724	0.6666	0.67379	0.82184	0.78411	0.86903	0.64976	0.65024	0.64249	0.714473	0.0862244
67.2	12230.9	12805	12225.7	7812.72	8123.02	7805.98	24855.4	25425.4	24711.7	0.66452	0.65828	0.66588	0.81618	0.77901	0.86349	0.64152	0.642	0.63438	0.707251	0.0874997
67.4	12120.2	12679.8	12114	7777.39	8086.92	7773.19	24593.2	25149.3	24444.8	0.65666	0.65002	0.65796	0.8105	0.7738	0.85793	0.63337	0.63386	0.62636	0.700051	0.0887265
67.6	12009.8	12555.2	12002.5	7741.68	8049.48	7740.34	24333	24875.1	24179.1	0.64882	0.6418	0.65006	0.80475	0.76839	0.85236	0.62527	0.62577	0.61838	0.692844	0.0899025
67.8	11900	12430.8	11890.7	7706.85	8011.72	7707.46	24069.8	24597.7	23911.1	0.64102	0.63359	0.64213	0.79915	0.76294	0.84678	0.61708	0.61759	0.61033	0.685623	0.0911195
68	11790.6	12306.1	11779.4	7672.1	7973.36	7674.8	23808.4	24322.3	23644.4	0.63326	0.62536	0.63424	0.79356	0.7574	0.84124	0.60895	0.60947	0.60231	0.678421	0.0923208
68.2	11681.6	12181.8	11668.4	7637.54	7934.49	7642.77	23547.8	24047.2	23377.8	0.62551	0.61716	0.62637	0.788	0.75179	0.8358	0.60084	0.60136	0.5943	0.671237	0.0935344
68.4	11572.2	12056.9	11557.5	7602.15	7894.21	7609.59	23287.3	23771.3	23110.9	0.61774	0.60892	0.61851	0.7823	0.74597	0.83018	0.59274	0.59322	0.58628	0.663984	0.0946712
68.6	11463.1	11932.2	11446.6	7566.5	7853.19	7575.41	23027.6	23496.4	22844.9	0.61	0.60069	0.61064	0.77657	0.74005	0.82438	0.58466	0.58512	0.57829	0.656711	0.095743
68.8	11353.6	11807.5	11335.8	7529.95	7811.08	7540.67	22771.3	23224.7	22581	0.60222	0.59246	0.60279	0.77069	0.73397	0.81848	0.57669	0.57711	0.57036	0.649419	0.0967289
69	11243.7	11684.2	11225	7492.87	7768.46	7505.07	22515.3	22954.2	22317.9	0.59442	0.58432	0.59494	0.76472	0.72781	0.81244	0.56872	0.56913	0.56246	0.642107	0.0976507
69.2	11134	11560.9	11114.7	7455.47	7725.65	7469.92	22260.2	22686.5	22057.9	0.58663	0.57619	0.58712	0.7587	0.72163	0.80648	0.56078	0.56124	0.55464	0.634823	0.0985579
69.4	11025.3	11437.2	11004.5	7418.91	7683.58	7435.13	22005.6	22419	21797.7	0.57891	0.56802	0.57931	0.75282	0.71555	0.80058	0.55286	0.55335	0.54683	0.627581	0.0995067
69.6	10916.6	11313.6	10894.6	7382.47	7641.97	7401.31	21750.3	22150.9	21538.6	0.57119	0.55987	0.57151	0.74696	0.70955	0.79484	0.54492	0.54544	0.53904	0.620369	0.100502
69.8	10808	11190.8	10784.6	7346.25	7600.8	7367.51	21495	21882.6	21280.8	0.56348	0.55177	0.56372	0.74113	0.7036	0.78911	0.53698	0.53753	0.5313	0.61318	0.101501
70	10699.2	11067.6	10674.4	7309.93	7559.43	7334.01	21241.5	21613.7	21023.9	0.55576	0.54364	0.5559	0.73529	0.69763	0.78343	0.52909	0.52961	0.52358	0.605992	0.102506
70.2	10590.4	10944.8	10563.2	7273.25	7517.38	7299.11	20990.4	21346.7	20767.3	0.54803	0.53553	0.54802	0.72939	0.69155	0.7775	0.52128	0.52173	0.51587	0.598767	0.103426
70.4	10480.8	10823.3	10451.9	7235.72	7474.32	7263.46	20741.1	21083.1	20513.5	0.54025	0.52752	0.54013	0.72335	0.68534	0.77146	0.51352	0.51396	0.50824	0.59153	0.10426
70.6	10371.5	10702.8	10340.7	7197.99	7430.87	7226.91	20493.4	20820.9	20260.3	0.53249	0.51956	0.53224	0.71728	0.67906	0.76526	0.50582	0.50623	0.50063	0.584286	0.10503
70.8	10262.4	10582.2	10229.9	7159.89	7387.05	7190.04	20248.5	20562.1	20008.9	0.52474	0.51161	0.5244	0.71115	0.67273	0.759	0.4982	0.4986	0.49308	0.577057	0.105745
71	10154.4	10462.3	10120.4	7121.79	7343.24	7153.15	20004.9	20307.3	19760.7	0.51707	0.50369	0.51663	0.70502	0.66641	0.75274	0.49062	0.49108	0.48562	0.569876	0.106428
71.2	10046.6	10343	10012	7083.91	7300.05	7117.11	19761.9	20053.8	19513.9	0.50942	0.49582	0.50895	0.69892	0.66017	0.74663	0.48306	0.48361	0.47821	0.562754	0.107135
71.4	9939.51	10223.8	9904.47	7046.12	7257.34	7081.35	19520.3	19800.5	19267.7	0.50181	0.48795	0.50132	0.69284	0.654	0.74056	0.47554	0.47614	0.47081	0.555663	0.107852
71.6	9832.67	10104.5	9797.22	7007.81	7213.96	7045.2	19281.3	19549.7	19023.6	0.49422	0.48008	0.49372	0.68668	0.64774	0.73443	0.46811	0.46874	0.46348	0.548578	0.108509
71.8	9726.23	9985.53	9690.38	6969.39	7170.42	7008.87	19042.2	19298.7	18780.1	0.48667	0.47223	0.48615	0.6805	0.64145	0.72827	0.46067	0.46134	0.45616	0.541493	0.109147
72	9619.49	9867.59	9583.24	6930.37	7125.81	6971.85	18802.5	19045.4	18534.6	0.47909	0.46445	0.47855	0.67422	0.63501	0.72198	0.45321	0.45387	0.44878	0.534351	0.109737
72.2	9513.25	9750.35	9476.2	6891.21	7080.84	6934.47	18564.5	18791.7	18290.2	0.47154	0.45671	0.47096	0.66792	0.62851	0.71564	0.44581	0.44639	0.44144	0.527213	0.110292
72.4	9407.69	9633.16	9369.34	6851.83	7035.51	6897.23	18327.9	18540.1	18047.9	0.46405	0.44898	0.46339	0.66159	0.62197	0.70932	0.43845	0.43897	0.43416	0.520098	0.110822
72.6	9302.75	9517.24	9263.03	6812.83	6990.81	6860.68	18092.2	18287.6	17805.8	0.4566	0.44133	0.45585	0.65531	0.61551	0.70312	0.43111	0.43153	0.42688	0.513027	0.111383
72.8	9198.39	9401.82	9156.57	6773.51	6945.74	6824.44	17859.2	18037.2	17565.4	0.44919	0.43371	0.4483	0.64899	0.60901	0.69698	0.42386	0.42414	0.41966	0.505982	0.111924
73	9094.8	9286.37	9050.72	6734.86	6901.49	6788.44	17629.6	17790.5	17327.9	0.44183	0.4261	0.4408	0.64277	0.60262	0.69087	0.41672	0.41687	0.41252	0.499011	0.112464
73.2	8991.41	9171.4	8945.29	6695.66	6856.84	6752.04	17399.6	17544.7	17091	0.43449	0.41851	0.43333	0.63646	0.59617	0.68469	0.40957	0.40962	0.40541	0.492028	0.11296
73.4	8887.69	9058	8840.16	6656.44	6811.93	6715.13	17171.2	17300.3	16854.9	0.42712	0.41103	0.42587	0.63015	0.58968	0.67843	0.40246	0.40242	0.39831	0.485052	0.113417
73.6	8783.88	8944.6	8735.45	6616.43	6766.42	6678.05	16944.1	17059.4	16620.9	0.41975	0.40354	0.41845	0.62371	0.58311	0.67214	0.3954	0.39531	0.39128	0.478077	0.113817
73.8	8680.25	8831.78	8631.55	6576.45	6721.08	6640.32	16718.3	16820	16388.7	0.41239	0.3961	0.41109	0.61728	0.57656	0.66574	0.38837	0.38825	0.38431	0.471121	0.114176
74	8576.68	8719.89	8528.16	6535.69	6675.48	6602.5	16492.6	16581.7	16158	0.40504	0.38871	0.40376	0.61072	0.56998	0.65932	0.38135	0.38123	0.37738	0.464166	0.114492
74.2	8473.83	8608.67	8425.24	6494.96	6629.49	6564.5	16271.9	16347.9	15930.7	0.39774	0.38138	0.39646	0.60417	0.56334	0.65288	0.37448	0.37433	0.37054	0.457258	0.114755
74.4	8371.75	8497.19	8323.18	6453.78	6583.57	6527.47	16053.9	16116.6	15706.1	0.39049	0.37402	0.38922	0.59755	0.55671	0.64659	0.3677	0.36751	0.3638	0.450399	0.115012
74.6	8270.58	8386.93	8221.36	6412.96	6537.64	6490.65	15838.4	15887.3	15483.8	0.3833	0.36674	0.38201	0.59098	0.55007	0.64035	0.361	0.36075	0.35712	0.443591	0.115255
74.8	8169.89	8277.64	8120.03	6371.93	6491.29	6455.17	15624.1	15659.4	15262.2	0.37615	0.35953	0.37482	0.58438	0.54338	0.63433	0.35433	0.35403	0.35046	0.436823	0.115518
75	8069.9	8169.04	8018.91	6330.65	6445.3	6420.1	15413	15435	15043.9	0.36906	0.35237	0.36765	0.57773	0.53674	0.62838	0.34776	0.34741	0.3439	0.430111	0.115757
75.2	7970.28	8060.99	7918.54	6289.2	6399.93	6385.23	15200.4	15209.3	14825.4	0.36198	0.34524	0.36054	0.57107	0.53019	0.62246	0.34115	0.34076	0.33733	0.423413	0.116012
75.4	7871.25	7954.27	7818.47	6247.74	6354.64	6348.84	14987.6	14983.5	14607.1	0.35495	0.33819	0.35345	0.5644	0.52365	0.61629	0.33453	0.3341	0.33077	0.416703	0.116203
75.6	7772.59	7847.81	7719.19	6205.79	6309.15	6310.71	14776.1	14759.3	14390.5	0.34794	0.33117	0.34641	0.55765	0.51708	0.60982	0.32795	0.32749	0.32427	0.409976	0.116294
75.8	7674.7	7742.51	7620.81	6163.92	6264.18	6270.68	14566.5	14536.9	14176.1	0.34099	0.32422	0.33943	0.55091	0.51058	0.60303	0.32143	0.32093	0.31782	0.40326	0.116297
76	7577.49	7637.81	7523.41	6122.44	6218.74	6229.05	14357.5	14314.3	13962	0.33409	0.31731	0.33253	0.54424	0.50402	0.59597	0.31492	0.31437	0.31139	0.396538	0.116232
76.2	7481.11	7534.26	7426.75	6080.69	6173.28	6186.52	14152.8	14095.5	13750.9	0.32725	0.31048	0.32568	0.53752	0.49746	0.58875	0.30856	0.30792	0.30505	0.389852	0.116079
76.4	7385.89	7431.55	7330.79	6039.06	6127.75	6143.13	13950.6	13880	13542.4	0.32049	0.3037	0.31887	0.53082	0.49088	0.58139	0.30227	0.30156	0.29878	0.383196	0.115866
76.6	7291.5	7330.52	7236.06	5997.46	6082.81	6099.75	13751.6	13667.9	13336.4	0.31378	0.29703	0.31216	0.52413	0.48439	0.57403	0.29608	0.29531	0.29259	0.376611	0.115619
76.8	7197.98	7230.1	7142.05	5955.54	6037.96	6055.52	13555.6	13459.1	13133	0.30714	0.29041	0.30549	0.51739	0.47792	0.56653	0.28998	0.28915	0.28648	0.370054	0.115303
77	7105.35	7130.91	7049.13	5913.37	5993.63	6011.19	13362.6	13253.9	12932.1	0.30056	0.28386	0.29891	0.5106	0.47151	0.55901	0.28397	0.2831	0.28045	0.363552	0.114941
77.2	7013.44	7032.68	6957.06	5871.64	5949.33	5965.92	13171.7	13052.2	12734.7	0.29404	0.27738	0.29238	0.50389	0.46512	0.55133	0.27803	0.27715	0.27451	0.357092	0.114524
77.4	6922.06	6935.38	6866.14	5829.94	5905.37	5920.46	12982.9	12852.2	12539.4	0.28755	0.27096	0.28593	0.49718	0.45877	0.54362	0.27216	0.27126	0.26865	0.350676	0.114076
77.6	6831.87	6839.02	6775.99	5788.84	5862.21	5874.63	12794.2	12652	12345.3	0.28115	0.2646	0.27954	0.49057	0.45254	0.53584	0.26629	0.26535	0.26282	0.3443	0.113628
77.8	6742.75	6743.87	6686.76	5747.68	5819.72	5829.23	12608.8	12455	12154.5	0.27482	0.25832	0.27322	0.48394	0.4464	0.52814	0.26052	0.25954	0.25708	0.337998	0.113163
78	6654.68	6650.06	6598.43	5706.28	5777.61	5782.97	12425.4	12259.8	11966	0.26856	0.25213	0.26695	0.47728	0.44032	0.52029	0.25482	0.25379	0.25142	0.331729	0.112635
78.2	6568.14	6557.43	6511.08	5664.57	5736.37	5736.94	12242.5	12064.7	11777.9	0.26242	0.24602	0.26076	0.47057	0.43437	0.51248	0.24913	0.24804	0.24577	0.325507	0.112103
78.4	6482.09	6466.18	6424.38	5622.39	5695.75	5691.14	12063.6	11874.4	11593.9	0.25631	0.24	0.25462	0.46379	0.4285	0.50471	0.24356	0.24242	0.24024	0.31935	0.111533
78.6	6396.59	6375.6	6338.4	5579.32	5654.64	5645.05	11887.9	11687.3	11412.1	0.25024	0.23402	0.24852	0.45686	0.42256	0.49689	0.23809	0.23691	0.23478	0.313208	0.110887
78.8	6311.65	6285.86	6253.64	5536.09	5612.67	5597.91	11710.8	11499.1	11230.4	0.24421	0.2281	0.24251	0.4499	0.4165	0.4889	0.23258	0.23136	0.22932	0.307042	0.110181
79	6227.51	6196.85	6169.62	5492.61	5570.03	5551.33	11535.4	11313.3	11050.5	0.23823	0.22222	0.23656	0.44291	0.41034	0.48099	0.22713	0.22588	0.22391	0.300908	0.109448
79.2	6143.6	6108.71	6086.53	5448.52	5526.2	5504.14	11363.2	11131.2	10873.7	0.23227	0.21641	0.23067	0.43581	0.40402	0.47299	0.22177	0.22051	0.2186	0.294783	0.108623
79.4	6061.44	6021.87	6005.19	5404.42	5481.01	5456.56	11190.8	10948.6	10696.3	0.22644	0.21068	0.2249	0.42872	0.39749	0.46492	0.21641	0.21513	0.21327	0.288662	0.107736
79.6	5980.82	5936.71	5924.85	5359.98	5435	5408.84	11020.8	10768.4	10521.7	0.22071	0.20506	0.2192	0.42157	0.39085	0.45682	0.21112	0.20981	0.20802	0.282573	0.10678
79.8	5901.4	5853.35	5845.11	5315.67	5388.51	5362.16	10855.4	10592.4	10350.1	0.21507	0.19956	0.21355	0.41444	0.38413	0.4489	0.20597	0.20462	0.20287	0.276568	0.105802
80	5822.84	5771.65	5766.36	5271.47	5341.76	5315.34	10692.7	10419	10181.3	0.2095	0.19417	0.20797	0.40733	0.37738	0.44096	0.20091	0.19951	0.19779	0.270613	0.104779
80.2	5746.01	5691.62	5688.82	5227.31	5294.85	5269.47	10532.8	10247.7	10015.3	0.20404	0.18889	0.20247	0.40022	0.37061	0.43318	0.19593	0.19446	0.19281	0.264734	0.103742
80.4	5669.94	5612.77	5611.71	5182.98	5248.25	5224.01	10375.3	10079.5	9852.64	0.19864	0.18368	0.19701	0.39309	0.36388	0.42546	0.19104	0.1895	0.18792	0.258913	0.102682
80.6	5594.37	5534.91	5536.02	5138.89	5201.84	5178.88	10220.1	9913.82	9692.33	0.19327	0.17854	0.19164	0.386	0.35718	0.41781	0.18621	0.18461	0.1831	0.253151	0.101616
80.8	5519.81	5458.14	5461.82	5094.27	5155.85	5133.11	10066.6	9751.12	9535.19	0.18798	0.17348	0.18638	0.37882	0.35053	0.41004	0.18143	0.17981	0.17838	0.247428	0.100475
81	5446.61	5382.73	5389.04	5049.87	5109.97	5087.69	9914.99	9590.63	9380.27	0.18278	0.1685	0.18122	0.37168	0.34391	0.40234	0.17671	0.17508	0.17373	0.241772	0.0993204
81.2	5374.09	5308.69	5317.15	5005.87	5064.51	5042.1	9764.89	9432.01	9226.79	0.17763	0.16362	0.17612	0.3646	0.33734	0.3946	0.17204	0.1704	0.16911	0.236162	0.0981463
81.4	5302.84	5235.86	5246.48	4962.04	5019.06	4996.38	9617.81	9276.15	9075.6	0.17257	0.15881	0.17111	0.35755	0.33078	0.38685	0.16747	0.16581	0.16457	0.230613	0.0969342
81.6	5233.12	5164.47	5176.58	4918.25	4973.64	4951.22	9473.04	9123.06	8926.5	0.16762	0.1541	0.16616	0.3505	0.32422	0.37918	0.16296	0.16129	0.16009	0.225124	0.0957006
81.8	5164.8	5093.91	5107.84	4874.88	4928.42	4906.97	9330.86	8972.23	8779.37	0.16277	0.14944	0.16129	0.34352	0.31769	0.37168	0.15854	0.15685	0.15567	0.219717	0.0944795
82	5097.97	5024.39	5040.06	4831.16	4883.12	4862.54	9191.35	8824.17	8634.79	0.15803	0.14486	0.15648	0.33649	0.31115	0.36414	0.1542	0.15248	0.15133	0.214351	0.0932018
82.2	5032.42	4955.98	4973.84	4787.47	4837.87	4818.25	9054.6	8679.38	8493.4	0.15337	0.14034	0.15179	0.32946	0.30462	0.35663	0.14995	0.14821	0.14708	0.20905	0.0918876
82.4	4967.9	4888.65	4909.07	4744.18	4792.92	4774.23	8920.02	8537.4	8354.49	0.14879	0.1359	0.14719	0.3225	0.29813	0.34916	0.14576	0.14403	0.14291	0.203819	0.0905589
82.6	4904.33	4822.46	4845.82	4701.53	4748.58	4730.23	8787.78	8397.45	8218.6	0.14428	0.13153	0.14271	0.31563	0.29172	0.34169	0.14165	0.1399	0.13882	0.198659	0.089217
82.8	4841.76	4758.15	4783.52	4659.21	4704.52	4686.25	8657.93	8260.27	8085.56	0.13983	0.12729	0.13829	0.30883	0.28536	0.33423	0.13761	0.13585	0.13482	0.193568	0.0878543
83	4780.05	4695.52	4722.66	4617.52	4661.53	4642.95	8530.73	8125.55	7954.86	0.13545	0.12316	0.13398	0.30212	0.27915	0.32689	0.13365	0.13188	0.1309	0.188576	0.0865064
83.2	4719.32	4633.99	4662.48	4576.02	4619.04	4600.01	8405.61	7993.35	7826.64	0.13114	0.11909	0.12971	0.29544	0.27302	0.3196	0.12976	0.12798	0.12705	0.183643	0.0851528
83.4	4659.57	4573.76	4603.37	4534.58	4576.82	4557.61	8283.21	7863.29	7700.73	0.1269	0.11512	0.12552	0.28877	0.26692	0.31241	0.12595	0.12415	0.12326	0.178778	0.083787
83.6	4601.29	4514.9	4545.25	4493.11	4534.51	4515.42	8162.91	7736.06	7576.63	0.12276	0.11124	0.1214	0.2821	0.26081	0.30525	0.12221	0.1204	0.11953	0.173967	0.0823873
83.8	4544.18	4457.06	4487.98	4452.32	4492.4	4473.55	8044.49	7610.69	7454	0.1187	0.10742	0.11734	0.27554	0.25473	0.29815	0.11852	0.1167	0.11585	0.169217	0.0809931
84	4488.13	4399.71	4431.56	4412.09	4450.13	4432.16	7927.78	7487.13	7333.44	0.11472	0.10364	0.11334	0.26907	0.24862	0.29113	0.11489	0.11306	0.11223	0.164522	0.0795966
84.2	4433.1	4343.69	4376.47	4372.6	4408.21	4391.38	7813.37	7365.94	7214.88	0.11081	0.09994	0.10944	0.26271	0.24257	0.28421	0.11133	0.10948	0.10866	0.159906	0.0782106
84.4	4379.53	4288.9	4322.46	4333.92	4367.19	4351.44	7700.5	7247.54	7098.52	0.10701	0.09632	0.10561	0.25649	0.23665	0.27743	0.10782	0.10599	0.10517	0.155388	0.0768533
84.6	4326.82	4235.2	4269.44	4295.95	4327.1	4312.66	7589.5	7131.08	6984.6	0.10327	0.09278	0.10185	0.25038	0.23086	0.27085	0.10437	0.10256	0.10174	0.150962	0.0755387
84.8	4275.17	4182.55	4218.13	4257.99	4287.83	4274.91	7480.47	7017.04	6873.53	0.0996	0.08931	0.09821	0.24427	0.22519	0.26445	0.10097	0.09919	0.09841	0.146622	0.0742372
85	4224.7	4131.62	4168.27	4220.19	4249.27	4237.6	7373.31	6905.78	6764.74	0.09602	0.08595	0.09468	0.23819	0.21962	0.25812	0.09764	0.09591	0.09514	0.142363	0.0729237
85.2	4175.81	4082.11	4119.36	4183.04	4211.33	4200.79	7268.04	6796.01	6657.81	0.09254	0.08268	0.09121	0.23222	0.21414	0.25187	0.09437	0.09268	0.09193	0.138182	0.0716213
85.4	4127.73	4034.01	4071.55	4146.16	4173.73	4163.88	7164.62	6687.8	6553.1	0.08913	0.0795	0.08782	0.22628	0.20871	0.24561	0.09115	0.08949	0.08878	0.134052	0.070296
85.6	4080.61	3987.31	4025.01	4109.65	4136.67	4126.77	7063.63	6581.77	6450.35	0.08578	0.07642	0.08452	0.22041	0.20336	0.23932	0.08801	0.08636	0.08569	0.129986	0.0689494
85.8	4034.35	3942.21	3979.3	4074.01	4100.14	4089.58	6965.25	6478.34	6349.47	0.0825	0.07345	0.08128	0.21467	0.19808	0.23301	0.08495	0.08331	0.08266	0.12599	0.0675912
86	3989.08	3898.07	3934.36	4039.22	4064.15	4052.86	6869.75	6377.13	6250.83	0.07929	0.07053	0.0781	0.20908	0.19289	0.22678	0.08197	0.08033	0.0797	0.122074	0.066253
86.2	3944.66	3854.84	3890.98	4004.35	4028.51	4016.56	6776.42	6278.62	6154.76	0.07613	0.06768	0.07502	0.20347	0.18774	0.22062	0.07907	0.07742	0.07681	0.118218	0.0648947
86.4	3901.29	3812.64	3848.52	3970.05	3993.32	3981.27	6685.12	6182.34	6060.73	0.07305	0.0649	0.07201	0.19795	0.18266	0.21463	0.07623	0.07458	0.07399	0.114444	0.0635596
86.6	3859.34	3771.45	3807.05	3936.42	3958.3	3946.97	6595.89	6088.62	5968.99	0.07007	0.06218	0.06907	0.19254	0.1776	0.20881	0.07345	0.07182	0.07123	0.110752	0.0622436
86.8	3818.84	3730.94	3766.73	3903.28	3923.76	3913.64	6508.28	5996.59	5879.69	0.0672	0.05951	0.06621	0.18721	0.17261	0.20316	0.07073	0.06911	0.06855	0.107143	0.0609483
87	3779.5	3691.67	3727.49	3870.43	3890.03	3881.04	6422.15	5906.82	5792.58	0.0644	0.05691	0.06343	0.18192	0.16774	0.19763	0.06805	0.06646	0.06593	0.103608	0.0596679
87.2	3741.08	3653.55	3688.53	3838.42	3856.96	3849.24	6338.25	5819.35	5707.26	0.06168	0.0544	0.06067	0.17677	0.16297	0.19223	0.06544	0.06388	0.06337	0.100157	0.0584171
87.4	3703.95	3616.57	3650.64	3806.8	3824.46	3817.59	6257.28	5734.81	5624.38	0.05904	0.05196	0.05798	0.17168	0.15827	0.18686	0.06292	0.06139	0.06087	0.0967744	0.0571538
87.6	3667.62	3580.46	3613.91	3775.5	3792.75	3786.04	6178.17	5652.14	5543.15	0.05646	0.04958	0.05538	0.16665	0.1537	0.18151	0.06046	0.05895	0.05843	0.0934578	0.0558905
87.8	3632.03	3545.49	3578.05	3744.44	3761.77	3754.85	6100.98	5571.5	5463.74	0.05393	0.04727	0.05284	0.16165	0.14922	0.17622	0.05806	0.05657	0.05605	0.0902011	0.0546264
88	3597.25	3511.33	3543.06	3713.86	3731.03	3724.04	6025.5	5492.65	5385.81	0.05146	0.04501	0.05036	0.15673	0.14478	0.17099	0.05571	0.05425	0.05371	0.087	0.0533663
88.2	3563.38	3478.22	3509.62	3683.93	3700.83	3693.55	5951.33	5415.75	5309.99	0.04906	0.04283	0.04799	0.15192	0.14042	0.16582	0.0534	0.05198	0.05143	0.0838722	0.0521124
88.4	3530.38	3445.93	3477.33	3654.67	3671.32	3663.94	5877.84	5340.11	5235.54	0.04671	0.0407	0.0457	0.14721	0.13616	0.1608	0.05112	0.04975	0.04919	0.0808156	0.0508937
88.6	3497.95	3414.77	3445.32	3626.06	3642.34	3635.08	5804.18	5264.71	5162.15	0.04441	0.03864	0.04343	0.14261	0.13197	0.1559	0.04882	0.04752	0.04699	0.07781	0.0497117
88.8	3466.11	3384.6	3414.24	3597.88	3613.21	3606.72	5730	5189.43	5088.97	0.04215	0.03665	0.04122	0.13807	0.12777	0.15109	0.04652	0.0453	0.04479	0.07484	0.0485396
89	3434.98	3355.44	3384.19	3570.06	3584.36	3578.61	5655.44	5113.78	5016.47	0.03994	0.03473	0.03909	0.1336	0.1236	0.14632	0.0442	0.04307	0.04261	0.0719067	0.0473735
89.2	3404.76	3326.7	3354.7	3542.34	3556.07	3550.57	5580.47	5037.73	4944.07	0.03779	0.03283	0.037	0.12914	0.11952	0.14156	0.04186	0.04083	0.04043	0.0689956	0.0462152
89.4	3375.02	3298.88	3325.88	3514.77	3527.84	3522.97	5505.73	4961.36	4872.32	0.03568	0.03099	0.03496	0.1247	0.11544	0.13688	0.03954	0.03858	0.03828	0.0661167	0.0450593
89.6	3346.41	3271.83	3298.73	3487.6	3500.19	3495.97	5434.07	4887.8	4802.99	0.03365	0.02921	0.03304	0.12033	0.11145	0.1323	0.03731	0.03641	0.0362	0.0633222	0.0439058
89.8	3319.17	3245.75	3272.42	3461.39	3473.38	3469.4	5366.62	4817.82	4736.89	0.03172	0.02749	0.03117	0.11611	0.10758	0.12779	0.03521	0.03435	0.03421	0.0606256	0.0427633
90	3293.22	3220.83	3246.81	3435.93	3447.76	3443.8	5303.17	4751.7	4673.69	0.02987	0.02584	0.02935	0.11202	0.10388	0.12345	0.03324	0.0324	0.03231	0.05804	0.0416557
90.2	3268.25	3197.34	3222.41	3411.3	3422.74	3419.68	5244.01	4689.25	4613.9	0.0281	0.02429	0.02763	0.10805	0.10026	0.11936	0.0314	0.03056	0.03051	0.0555733	0.0405769
90.4	3244.17	3174.76	3198.91	3387.61	3398.65	3396.14	5188.7	4630.64	4556.97	0.02639	0.0228	0.02596	0.10424	0.09678	0.11536	0.02968	0.02883	0.0288	0.0532044	0.0395215
90.6	3221.11	3153.21	3175.85	3364.45	3374.93	3373.05	5135.44	4574.54	4501.99	0.02475	0.02138	0.02432	0.10052	0.09336	0.11145	0.02802	0.02717	0.02715	0.0509022	0.0384768
90.8	3198.63	3132.14	3153.8	3341.34	3352.18	3350.51	5083.2	4519.97	4448.47	0.02316	0.01999	0.02276	0.0968	0.09007	0.10762	0.02639	0.02556	0.02554	0.0486544	0.0374427
91	3176.58	3111.36	3132.75	3318.8	3329.42	3328.2	5032.27	4466.96	4396.29	0.02159	0.01862	0.02127	0.09317	0.08679	0.10384	0.02481	0.024	0.02398	0.0464522	0.0364133
91.2	3155.23	3091.16	3112.02	3297.04	3307.5	3306.03	4982.38	4415.49	4345.53	0.02008	0.01729	0.0198	0.08967	0.08362	0.10008	0.02326	0.02248	0.02245	0.0443033	0.0354057
91.4	3135.14	3071.74	3092.03	3275.9	3285.99	3284.23	4933.33	4365.34	4296.08	0.01865	0.01601	0.01838	0.08627	0.08052	0.09638	0.02173	0.021	0.02096	0.0422111	0.0344121
91.6	3115.54	3053.14	3072.8	3255.35	3265.08	3263.02	4885.35	4316.08	4247.98	0.01726	0.01478	0.01702	0.08296	0.0775	0.09278	0.02024	0.01955	0.01952	0.0401789	0.0334413
91.8	3096.76	3035.73	3053.68	3236.04	3244.31	3242.56	4839	4268.17	4201.15	0.01592	0.01363	0.01566	0.07986	0.0745	0.08931	0.0188	0.01814	0.01811	0.0382144	0.0325115
92	3078.84	3019.3	3035.3	3217.41	3224.31	3222.75	4793.92	4221.46	4155.92	0.01465	0.01255	0.01436	0.07686	0.07161	0.08595	0.01739	0.01676	0.01675	0.03632	0.0316085
92.2	3061.54	3003.6	3017.91	3198.95	3204.2	3203.24	4749.88	4176.09	4111.39	0.01342	0.01151	0.01313	0.07389	0.0687	0.08264	0.01602	0.01542	0.01541	0.03446	0.0306966
92.4	3044.6	2988.35	3000.97	3180.71	3184.74	3184.13	4706.89	4131.99	4068.01	0.01222	0.0105	0.01193	0.07095	0.06589	0.0794	0.01469	0.01412	0.01411	0.0326456	0.0298
92.6	3028.52	2973.54	2984.79	3162.81	3165.76	3165.42	4665.28	4089.31	4025.69	0.01108	0.00953	0.01078	0.06808	0.06315	0.07622	0.01339	0.01287	0.01284	0.0308822	0.0289147
92.8	3012.91	2958.66	2969.63	3144.84	3147.45	3147.17	4624.45	4047.96	3984.49	0.00997	0.00854	0.00971	0.06518	0.06051	0.07313	0.01212	0.01165	0.0116	0.0291567	0.0280417
93	2997.77	2944.32	2954.81	3126.86	3129.46	3129.32	4584.32	4007.85	3944.21	0.0089	0.0076	0.00865	0.06229	0.05791	0.0701	0.01087	0.01046	0.01039	0.0274633	0.0271726
93.2	2983.28	2930.4	2940.41	3109.1	3112.54	3112.01	4545.44	3968.78	3905.33	0.00787	0.00668	0.00763	0.05943	0.05547	0.06716	0.00966	0.00931	0.00922	0.0258256	0.0263307
93.4	2969.48	2917.27	2926.79	3092.07	3096.2	3095.49	4508.04	3930.85	3867.54	0.00689	0.00581	0.00667	0.05669	0.05311	0.06436	0.0085	0.00819	0.00809	0.0242567	0.0255237
93.6	2955.96	2904.47	2913.39	3075.56	3080.55	3079.41	4471.3	3893.66	3830.65	0.00593	0.00497	0.00572	0.05404	0.05085	0.06163	0.00736	0.0071	0.00698	0.0227311	0.0247484
93.8	2943.17	2892.77	2900.46	3059.34	3065.23	3063.53	4435.48	3857.1	3794.56	0.00502	0.0042	0.0048	0.05143	0.04864	0.05894	0.00624	0.00602	0.0059	0.0212433	0.023977
94	2931.07	2881.55	2888.14	3043.85	3050.33	3048.09	4401.06	3821.44	3759.68	0.00416	0.00346	0.00393	0.04894	0.04649	0.05632	0.00517	0.00497	0.00485	0.01981	0.0232275
94.2	2919.24	2870.8	2876.1	3029.15	3035.41	3033.16	4367.24	3786.41	3725.65	0.00332	0.00275	0.00307	0.04657	0.04433	0.05378	0.00412	0.00393	0.00382	0.01841	0.0225024
94.4	2907.52	2860.18	2864.42	3014.36	3020.41	3018.22	4333.54	3752.22	3692.61	0.00249	0.00205	0.00225	0.04419	0.04216	0.05125	0.00307	0.00293	0.00283	0.0170244	0.0217652
94.6	2896	2849.93	2853.5	2999.93	3006.37	3003.75	4300.47	3718.7	3660.55	0.00167	0.00137	0.00147	0.04187	0.04014	0.0488	0.00204	0.00194	0.00187	0.0156856	0.0210644
94.8	2884.38	2839.57	2842.49	2985.9	2992.06	2989.48	4267.59	3685.59	3628.96	0.000843746	0.000685592	0.000692296	0.03961	0.03807	0.04637	0.00102	0.000961119	0.000919536	0.0143525	0.0203684
95	2872.5	2829.18	2832.72	2971.92	2980.45	2975.72	4234.84	3653	3598.35	0	0	0	0.03736	0.03639	0.04404	0	0	0	0.0130878	0.0197418

## Sheet: 1-2
	N=1			N=2						N=1			N=2
Temperature	A1	A2	A3	B1	B2	B3				Normalized A1	Normalized A2	Normalized A3	Normalized B1	Normalized B2	Normalized B3				average of normalized curves	stdev of normalized curves
10	3547.59	3528.29	3076.37	3067.88	3144.81	3005.62				0.04163	0.01824	0.00531	0.02367	0.01432	0.00359				0.0177933	0.0139467
10.2	3551.88	3531.75	3078.68	3067.61	3147.81	3008.65				0.04203	0.01856	0.00554	0.02365	0.01461	0.00387				0.0180433	0.0139719
10.4	3556.18	3535.22	3081	3067.34	3150.8	3011.69				0.04244	0.01887	0.00576	0.02362	0.0149	0.00416				0.0182917	0.0140008
10.6	3560.47	3538.68	3083.32	3067.08	3153.8	3014.72				0.04285	0.01919	0.00599	0.0236	0.0152	0.00444				0.018545	0.0140319
10.8	3564.76	3542.14	3085.63	3066.81	3156.79	3017.75				0.04326	0.0195	0.00621	0.02357	0.01549	0.00472				0.0187917	0.0140659
11	3569.06	3545.6	3087.95	3066.55	3159.79	3020.78				0.04367	0.01982	0.00643	0.02354	0.01579	0.00501				0.0190433	0.014099
11.2	3573.35	3549.06	3090.26	3066.28	3162.79	3023.82				0.04408	0.02014	0.00666	0.02352	0.01608	0.00529				0.019295	0.0141349
11.4	3576.29	3552.39	3092.31	3066.21	3165.13	3026.54				0.04436	0.02044	0.00685	0.02351	0.01631	0.00555				0.0195033	0.0141406
11.6	3578.2	3555.42	3094.35	3065.95	3166.93	3029.01				0.04454	0.02072	0.00705	0.02349	0.01649	0.00578				0.0196783	0.0141175
11.8	3579.49	3558.32	3095.8	3065.65	3168.3	3030.79				0.04467	0.02098	0.00719	0.02346	0.01662	0.00595				0.0198117	0.0141014
12	3580.54	3560.9	3096.78	3065.4	3168.95	3032.34				0.04477	0.02122	0.00729	0.02343	0.01668	0.00609				0.0199133	0.0140912
12.2	3581.58	3563.21	3097.5	3065.21	3169.38	3033.62				0.04487	0.02143	0.00736	0.02341	0.01673	0.00621				0.0200017	0.0140912
12.4	3582.75	3565.33	3097.95	3064.61	3169.78	3034.23				0.04498	0.02162	0.0074	0.02335	0.01677	0.00627				0.020065	0.0141105
12.6	3584.1	3567.31	3097.96	3064.03	3170.24	3034.5				0.0451	0.0218	0.0074	0.0233	0.01681	0.0063				0.0201183	0.014147
12.8	3585.53	3569.53	3098.26	3063.53	3170.41	3034.99				0.04524	0.022	0.00743	0.02325	0.01683	0.00634				0.0201817	0.014185
13	3587.15	3571.97	3098.98	3062.51	3170.39	3035.37				0.0454	0.02222	0.0075	0.02315	0.01683	0.00638				0.0202467	0.0142229
13.2	3588.55	3574.8	3099.69	3061.34	3170.04	3035.83				0.04553	0.02248	0.00757	0.02304	0.01679	0.00642				0.020305	0.0142537
13.4	3589.75	3577.47	3100.61	3060.32	3169.55	3036.45				0.04564	0.02273	0.00766	0.02294	0.01674	0.00648				0.020365	0.0142717
13.6	3590.59	3579.87	3101.46	3059.31	3168.62	3036.89				0.04572	0.02295	0.00774	0.02284	0.01665	0.00652				0.0204033	0.0142867
13.8	3591.28	3582.04	3101.91	3058	3167.92	3037.02				0.04579	0.02314	0.00778	0.02271	0.01658	0.00653				0.0204217	0.0143089
14	3591.18	3583.8	3102.01	3056.99	3167.66	3036.93				0.04578	0.0233	0.00779	0.02261	0.01656	0.00652				0.0204267	0.0143098
14.2	3591.04	3584.88	3102.12	3055.98	3167.4	3036.52				0.04577	0.0234	0.0078	0.02251	0.01653	0.00648				0.020415	0.014315
14.4	3590.44	3585.6	3102	3055.02	3166.95	3035.88				0.04571	0.02347	0.00779	0.02242	0.01649	0.00642				0.0203833	0.0143097
14.6	3589.88	3586.71	3102.27	3054.17	3166.51	3035.22				0.04566	0.02357	0.00782	0.02233	0.01645	0.00636				0.020365	0.0143025
14.8	3588.91	3587.46	3102.45	3053.53	3165.91	3034.63				0.04556	0.02364	0.00783	0.02227	0.01639	0.00631				0.0203333	0.0142801
15	3588.14	3588.33	3102.62	3052.8	3164.72	3034.26				0.04549	0.02372	0.00785	0.0222	0.01627	0.00627				0.0203	0.0142683
15.2	3587.21	3589.81	3102.58	3052.07	3163.61	3033.94				0.0454	0.02385	0.00785	0.02213	0.01616	0.00624				0.0202717	0.0142533
15.4	3586.56	3591.61	3102.34	3051.25	3162.7	3033.86				0.04534	0.02402	0.00782	0.02205	0.01607	0.00624				0.0202567	0.0142493
15.6	3585.74	3593.02	3101.76	3050.12	3161.97	3033.99				0.04526	0.02414	0.00777	0.02194	0.016	0.00625				0.0202267	0.0142359
15.8	3585.33	3594.96	3101.46	3048.9	3161.02	3034.04				0.04522	0.02432	0.00774	0.02182	0.01591	0.00625				0.02021	0.0142398
16	3585.2	3596.96	3101.11	3047.66	3160.42	3033.8				0.04521	0.0245	0.00771	0.0217	0.01585	0.00623				0.0202	0.0142571
16.2	3585.32	3598.53	3100.89	3046.4	3159.83	3033.48				0.04522	0.02465	0.00768	0.02158	0.01579	0.0062				0.0201867	0.0142822
16.4	3585.56	3600.07	3100.96	3045.05	3158.99	3032.69				0.04524	0.02479	0.00769	0.02144	0.01571	0.00612				0.020165	0.0143144
16.6	3586.03	3601.86	3101.27	3043.71	3158.04	3031.62				0.04529	0.02495	0.00772	0.02131	0.01561	0.00602				0.02015	0.0143609
16.8	3586.24	3603.43	3101.42	3042.44	3156.98	3030.43				0.04531	0.02509	0.00774	0.02119	0.01551	0.00591				0.020125	0.0144002
17	3586.11	3604.97	3101.57	3041.35	3155.86	3029.21				0.0453	0.02523	0.00775	0.02108	0.0154	0.0058				0.0200933	0.014432
17.2	3585.5	3606.78	3101.67	3040.28	3154.58	3028.07				0.04524	0.0254	0.00776	0.02098	0.01528	0.00569				0.0200583	0.0144501
17.4	3584.4	3608.55	3101.57	3039.52	3153.35	3027.01				0.04513	0.02556	0.00775	0.0209	0.01515	0.00559				0.0200133	0.0144532
17.6	3583	3610.41	3101.18	3038.94	3152.26	3026.05				0.045	0.02573	0.00771	0.02085	0.01505	0.0055				0.0199733	0.0144523
17.8	3581.64	3612.37	3100.85	3038.29	3151.53	3025.35				0.04487	0.02591	0.00768	0.02078	0.01498	0.00544				0.0199433	0.0144431
18	3580.42	3614.26	3100.56	3037.43	3150.66	3024.82				0.04475	0.02608	0.00765	0.0207	0.01489	0.00539				0.01991	0.0144365
18.2	3579.57	3616.02	3100.32	3036.76	3149.8	3024.03				0.04467	0.02624	0.00763	0.02063	0.01481	0.00531				0.0198817	0.0144472
18.4	3579.24	3617.86	3100.17	3035.85	3149.21	3023.62				0.04464	0.02641	0.00761	0.02055	0.01475	0.00528				0.0198733	0.014465
18.6	3579.04	3619.42	3100.13	3034.95	3148.48	3023.12				0.04462	0.02655	0.00761	0.02046	0.01468	0.00523				0.0198583	0.0144852
18.8	3578.62	3620.53	3100.11	3034.25	3147.7	3022.35				0.04458	0.02665	0.00761	0.02039	0.0146	0.00516				0.0198317	0.0145002
19	3577.94	3621.57	3099.99	3033.72	3147.13	3021.56				0.04452	0.02675	0.0076	0.02034	0.01454	0.00508				0.019805	0.0145111
19.2	3576.79	3622.58	3099.81	3033.18	3146.83	3021.3				0.04441	0.02684	0.00758	0.02028	0.01452	0.00506				0.0197817	0.0144908
19.4	3575	3623.48	3099.37	3032.8	3146.41	3020.64				0.04424	0.02692	0.00754	0.02025	0.01447	0.005				0.0197367	0.0144634
19.6	3572.85	3624.38	3098.55	3032.34	3145.97	3020.13				0.04403	0.027	0.00746	0.0202	0.01443	0.00495				0.0196783	0.0144266
19.8	3570.66	3625.56	3097.44	3031.95	3145.5	3019.62				0.04382	0.02711	0.00735	0.02017	0.01438	0.0049				0.0196217	0.0143995
20	3568.7	3626.78	3096.31	3031.52	3144.85	3018.95				0.04364	0.02722	0.00724	0.02012	0.01432	0.00484				0.0195633	0.0143858
20.2	3567.16	3628.11	3095.22	3030.79	3143.83	3017.64				0.04349	0.02734	0.00714	0.02005	0.01422	0.00471				0.0194917	0.0143992
20.4	3566.08	3629.72	3094.69	3030.15	3142.62	3016.37				0.04339	0.02749	0.00709	0.01999	0.0141	0.00459				0.0194417	0.0144241
20.6	3564.94	3631.7	3094.79	3029.61	3141.21	3014.93				0.04328	0.02767	0.00709	0.01994	0.01396	0.00446				0.0194	0.0144449
20.8	3563.69	3634.13	3095.4	3028.7	3139.5	3013.26				0.04316	0.02789	0.00715	0.01985	0.0138	0.0043				0.0193583	0.0144654
21	3561.84	3637.06	3096.26	3027.6	3137.69	3011.46				0.04298	0.02816	0.00724	0.01974	0.01362	0.00413				0.0193117	0.0144725
21.2	3559.12	3640.12	3097.09	3026.49	3136.11	3009.96				0.04272	0.02844	0.00732	0.01963	0.01346	0.00399				0.01926	0.014451
21.4	3555.75	3642.99	3097.54	3025.06	3134.63	3008.49				0.0424	0.0287	0.00736	0.01949	0.01332	0.00386				0.0191883	0.0144128
21.6	3552.79	3645.64	3097.54	3023.7	3133.56	3006.91				0.04212	0.02894	0.00736	0.01936	0.01321	0.00371				0.0191167	0.0143957
21.8	3549.96	3647.95	3097.08	3022.61	3133.05	3005.51				0.04185	0.02915	0.00732	0.01925	0.01316	0.00358				0.0190517	0.014377
22	3547.49	3649.7	3096.33	3021.92	3132.83	3004.24				0.04162	0.02931	0.00724	0.01918	0.01314	0.00346				0.0189917	0.0143675
22.2	3546.1	3651.21	3095.45	3021.5	3132.45	3002.79				0.04148	0.02945	0.00716	0.01914	0.0131	0.00332				0.0189417	0.0143903
22.4	3545.19	3652.62	3094.45	3021.31	3132.15	3001.42				0.0414	0.02958	0.00706	0.01913	0.01308	0.00319				0.0189067	0.0144307
22.6	3544.27	3654.02	3093.66	3020.86	3131.77	3000.01				0.04131	0.02971	0.00699	0.01908	0.01304	0.00306				0.018865	0.014465
22.8	3543.65	3655.36	3092.95	3020.24	3131.01	2998.69				0.04125	0.02983	0.00692	0.01902	0.01296	0.00294				0.01882	0.0145085
23	3543.24	3656.77	3092.56	3019.35	3130.06	2997.24				0.04121	0.02996	0.00688	0.01893	0.01287	0.0028				0.018775	0.0145603
23.2	3542.22	3658.1	3092.47	3018.54	3129.17	2995.86				0.04111	0.03008	0.00687	0.01885	0.01278	0.00267				0.0187267	0.0145855
23.4	3541.23	3659.6	3092.61	3017.53	3128.31	2994.33				0.04102	0.03021	0.00688	0.01876	0.0127	0.00253				0.0186833	0.014614
23.6	3539.88	3661.08	3092.71	3016.79	3127.37	2993.07				0.04089	0.03035	0.00689	0.01868	0.01261	0.00241				0.0186383	0.0146289
23.8	3538.08	3662.49	3093.11	3016.38	3126.84	2991.82				0.04072	0.03048	0.00693	0.01864	0.01255	0.00229				0.0186017	0.0146235
24	3535.96	3664.03	3093.15	3016.34	3126.77	2990.95				0.04052	0.03062	0.00694	0.01864	0.01255	0.00221				0.01858	0.0146024
24.2	3533.71	3665.77	3092.77	3016.38	3126.88	2990.44				0.0403	0.03078	0.0069	0.01864	0.01256	0.00216				0.0185567	0.01458
24.4	3531.37	3667.46	3092.44	3017.07	3127.15	2990.2				0.04008	0.03093	0.00687	0.01871	0.01259	0.00214				0.0185533	0.0145469
24.6	3529.4	3669.36	3092.21	3017.98	3127.56	2990.29				0.03989	0.0311	0.00685	0.0188	0.01263	0.00215				0.01857	0.014518
24.8	3527.8	3671.48	3091.93	3018.76	3127.66	2990.44				0.03974	0.0313	0.00682	0.01888	0.01264	0.00216				0.01859	0.0145109
25	3526.47	3673.86	3092.18	3019.38	3127.41	2990.4				0.03961	0.03151	0.00684	0.01894	0.01261	0.00216				0.0186117	0.0145097
25.2	3525.54	3676.36	3092.87	3019.93	3127	2989.76				0.03952	0.03174	0.00691	0.01899	0.01257	0.0021				0.0186383	0.0145308
25.4	3524.64	3679.15	3093.61	3020.07	3126.34	2989.09				0.03944	0.032	0.00698	0.019	0.01251	0.00204				0.0186617	0.0145626
25.6	3523.39	3681.91	3094.52	3019.79	3125.44	2987.76				0.03932	0.03225	0.00707	0.01898	0.01242	0.00191				0.0186583	0.0145976
25.8	3521.7	3684.77	3095.32	3019.54	3124.5	2986.2				0.03916	0.03251	0.00715	0.01895	0.01233	0.00177				0.018645	0.0146286
26	3519.58	3687.16	3095.76	3019.38	3123.37	2984.55				0.03896	0.03273	0.00719	0.01894	0.01221	0.00161				0.0186067	0.0146559
26.2	3516.95	3689.79	3096.22	3019.22	3122.36	2983.32				0.0387	0.03297	0.00723	0.01892	0.01211	0.0015				0.0185717	0.0146589
26.4	3514.03	3692.2	3096.73	3019.13	3121.18	2981.97				0.03843	0.03319	0.00728	0.01891	0.012	0.00137				0.01853	0.0146611
26.6	3511.37	3694.81	3097.14	3019.4	3120.19	2981.07				0.03817	0.03342	0.00732	0.01894	0.0119	0.00128				0.018505	0.0146614
26.8	3509.01	3697.72	3097.81	3019.84	3119.3	2980.64				0.03795	0.03369	0.00739	0.01898	0.01181	0.00124				0.01851	0.0146654
27	3506.86	3701.08	3098.62	3020.24	3118.78	2980.81				0.03774	0.034	0.00746	0.01902	0.01176	0.00126				0.01854	0.0146643
27.2	3505.5	3704.28	3099.65	3020.57	3118.43	2981.25				0.03761	0.03429	0.00756	0.01905	0.01173	0.0013				0.01859	0.0146706
27.4	3504.61	3707.81	3100.76	3021.21	3118.72	2981.76				0.03753	0.03461	0.00767	0.01912	0.01176	0.00135				0.0186733	0.0146882
27.6	3503.61	3711.12	3101.94	3022.05	3119.38	2982.32				0.03743	0.03491	0.00779	0.0192	0.01182	0.0014				0.0187583	0.0146933
27.8	3502.84	3714.16	3103.32	3022.78	3120.27	2982.67				0.03736	0.03519	0.00792	0.01927	0.01191	0.00143				0.0188467	0.0147029
28	3502.43	3717.42	3105.08	3023.74	3121.13	2982.73				0.03732	0.03549	0.00809	0.01936	0.01199	0.00144				0.0189483	0.0147253
28.2	3501.8	3720.85	3106.9	3025.23	3122.09	2982.65				0.03726	0.0358	0.00826	0.01951	0.01209	0.00143				0.0190583	0.0147493
28.4	3500.9	3724.09	3109.05	3026.65	3122.83	2982.95				0.03718	0.03609	0.00847	0.01965	0.01216	0.00146				0.0191683	0.0147523
28.6	3500.18	3727.99	3111.51	3028.01	3123.16	2983.44				0.03711	0.03645	0.00871	0.01978	0.01219	0.00151				0.0192917	0.0147698
28.8	3499.42	3732.17	3113.9	3029.76	3123.54	2984.07				0.03703	0.03683	0.00894	0.01995	0.01223	0.00157				0.019425	0.0147895
29	3498.44	3736.29	3116.29	3031.5	3124.13	2984.83				0.03694	0.03721	0.00917	0.02012	0.01229	0.00164				0.0195617	0.0148043
29.2	3497.15	3740.35	3118.28	3032.96	3124.62	2985.55				0.03682	0.03758	0.00936	0.02026	0.01234	0.0017				0.0196767	0.0148202
29.4	3495.45	3743.9	3119.64	3034.23	3124.62	2985.79				0.03666	0.0379	0.0095	0.02039	0.01234	0.00173				0.0197533	0.0148356
29.6	3493.09	3746.08	3120.08	3035.32	3124.31	2985.62				0.03643	0.0381	0.00954	0.02049	0.01231	0.00171				0.0197633	0.014836
29.8	3489.97	3747.56	3120.11	3036.02	3123.53	2985.27				0.03613	0.03823	0.00954	0.02056	0.01223	0.00168				0.0197283	0.0148175
30	3486.46	3748.47	3119.76	3036.89	3122.42	2984.58				0.0358	0.03832	0.00951	0.02065	0.01212	0.00161				0.0196683	0.014801
30.2	3483.04	3749.25	3119.6	3037.75	3121.17	2984.09				0.03547	0.03839	0.00949	0.02073	0.012	0.00157				0.0196083	0.0147733
30.4	3480.78	3751.37	3120.26	3038.92	3120.99	2984.32				0.03526	0.03858	0.00955	0.02085	0.01198	0.00159				0.019635	0.0147679
30.6	3480.03	3755.19	3122.49	3040.65	3122.09	2985.25				0.03519	0.03893	0.00977	0.02101	0.01209	0.00168				0.0197783	0.0147828
30.8	3480.76	3760.36	3125.88	3043.04	3124.12	2987				0.03526	0.0394	0.0101	0.02125	0.01229	0.00184				0.0200233	0.0148191
31	3482.96	3766.98	3130.07	3045.76	3126.75	2989.82				0.03547	0.04	0.0105	0.02151	0.01255	0.00211				0.0203567	0.0148771
31.2	3486.35	3774.61	3135.48	3049.09	3129.91	2993.13				0.03579	0.0407	0.01103	0.02184	0.01286	0.00242				0.0207733	0.014954
31.4	3490.12	3782.44	3141.39	3052.85	3133.02	2996.66				0.03615	0.04141	0.0116	0.02221	0.01316	0.00275				0.0212133	0.0150344
31.6	3494.07	3790.85	3147.5	3057.11	3136.14	3000.8				0.03652	0.04218	0.01219	0.02262	0.01347	0.00314				0.0216867	0.0151166
31.8	3498.53	3799.46	3153.76	3061.53	3139.54	3005.04				0.03695	0.04297	0.01279	0.02305	0.0138	0.00353				0.0221817	0.0152142
32	3503.04	3807.96	3160.75	3066.2	3143.4	3009.03				0.03738	0.04374	0.01347	0.02351	0.01418	0.00391				0.0226983	0.015295
32.2	3507.88	3816.84	3167.56	3071.16	3147.83	3013.45				0.03784	0.04455	0.01413	0.02399	0.01461	0.00432				0.02324	0.0153836
32.4	3513.07	3826.16	3174.7	3076.58	3152.64	3018.2				0.03834	0.0454	0.01482	0.02452	0.01508	0.00477				0.0238217	0.0154745
32.6	3518.88	3835.26	3181.97	3082.03	3157.35	3022.68				0.03889	0.04623	0.01552	0.02506	0.01555	0.00519				0.0244067	0.0155766
32.8	3524.72	3844.85	3189.92	3087.79	3162.01	3027.24				0.03945	0.0471	0.01629	0.02562	0.016	0.00561				0.0250117	0.0156871
33	3530.89	3855.06	3198.01	3093.74	3166.76	3032.09				0.04003	0.04804	0.01707	0.0262	0.01647	0.00607				0.0256467	0.0158093
33.2	3537.08	3865.7	3206.72	3100	3171.48	3036.76				0.04062	0.04901	0.01791	0.02681	0.01693	0.00651				0.0262983	0.015943
33.4	3543.69	3876.52	3215.73	3106.32	3176.44	3041.38				0.04125	0.04999	0.01878	0.02743	0.01742	0.00694				0.0269683	0.0160843
33.6	3550.08	3887.93	3225.17	3112.74	3181.74	3046.32				0.04186	0.05103	0.01969	0.02806	0.01794	0.0074				0.0276633	0.0162261
33.8	3556.63	3899.35	3234.54	3119.65	3187.49	3051.78				0.04249	0.05207	0.0206	0.02873	0.0185	0.00792				0.028385	0.0163535
34	3563.46	3911.18	3244.24	3126.83	3193.4	3057.62				0.04314	0.05315	0.02153	0.02943	0.01908	0.00846				0.0291317	0.0164884
34.2	3571.07	3923.11	3254.28	3134.24	3199.76	3064.03				0.04386	0.05424	0.0225	0.03016	0.01971	0.00906				0.0299217	0.016615
34.4	3578.83	3935.66	3264.94	3142.03	3206.38	3071.08				0.0446	0.05538	0.02353	0.03092	0.02035	0.00973				0.0307517	0.0167369
34.6	3587.34	3948.91	3276.18	3150.57	3213.47	3078.75				0.04541	0.05659	0.02462	0.03175	0.02105	0.01044				0.0316433	0.0168701
34.8	3596.79	3963.22	3288.36	3159.28	3220.97	3086.5				0.04632	0.0579	0.0258	0.0326	0.02179	0.01117				0.0325967	0.0170333
35	3607.15	3978.18	3300.96	3168.69	3229.25	3094.79				0.0473	0.05926	0.02701	0.03352	0.0226	0.01195				0.0336067	0.0172005
35.2	3617.76	3994.11	3314.08	3178.89	3238.01	3103.65				0.04831	0.06071	0.02828	0.03452	0.02346	0.01278				0.0346767	0.0173771
35.4	3629.01	4010.75	3327.5	3189.75	3247.42	3112.78				0.04939	0.06223	0.02958	0.03558	0.02438	0.01363				0.0357983	0.0175721
35.6	3640.73	4027.47	3341.17	3201.07	3257.39	3122.16				0.0505	0.06375	0.0309	0.03668	0.02536	0.01451				0.03695	0.0177561
35.8	3652.63	4044.6	3354.93	3212.97	3267.79	3132.38				0.05164	0.06532	0.03223	0.03785	0.02638	0.01547				0.0381483	0.0179346
36	3664.63	4062.16	3369.29	3225.29	3278.05	3143.07				0.05278	0.06692	0.03361	0.03905	0.02738	0.01647				0.0393683	0.0181123
36.2	3677.15	4079.89	3384.12	3237.57	3288.43	3153.82				0.05397	0.06853	0.03505	0.04025	0.0284	0.01748				0.0406133	0.0182928
36.4	3690.26	4097.77	3399.44	3250.36	3298.95	3165.16				0.05522	0.07016	0.03653	0.0415	0.02943	0.01855				0.0418983	0.0184704
36.6	3703.94	4116.5	3415.17	3263.51	3309.72	3177.24				0.05653	0.07187	0.03805	0.04278	0.03049	0.01968				0.0432333	0.0186606
36.8	3718.15	4135.54	3431.49	3277.07	3320.92	3189.57				0.05788	0.07361	0.03962	0.04411	0.03159	0.02084				0.0446083	0.0188509
37	3733	4154.89	3448.11	3291.28	3332.96	3202.25				0.0593	0.07537	0.04123	0.04549	0.03277	0.02202				0.04603	0.0190398
37.2	3748.37	4175.1	3465.29	3306.6	3345.94	3215.91				0.06076	0.07721	0.04289	0.04699	0.03404	0.02331				0.0475333	0.0192164
37.4	3764	4196.01	3482.88	3322.36	3359.66	3230.2				0.06225	0.07912	0.04459	0.04853	0.03539	0.02465				0.0490883	0.0193936
37.6	3780.17	4217.43	3501.27	3338.79	3374.01	3244.78				0.06379	0.08107	0.04637	0.05014	0.03679	0.02601				0.050695	0.0195746
37.8	3797.1	4239.47	3520.55	3356.24	3388.92	3260.23				0.06541	0.08308	0.04823	0.05184	0.03826	0.02746				0.05238	0.0197493
38	3814.72	4262.18	3540.49	3374.36	3404.35	3276.67				0.06709	0.08515	0.05015	0.05361	0.03977	0.029				0.0541283	0.01992
38.2	3832.99	4285.2	3560.95	3392.88	3420.1	3293.64				0.06883	0.08725	0.05213	0.05542	0.04131	0.03059				0.0559217	0.0200894
38.4	3851.83	4308.69	3582.12	3412.18	3436.46	3311.34				0.07062	0.08939	0.05418	0.0573	0.04292	0.03225				0.0577767	0.0202477
38.6	3871.06	4332.82	3603.72	3432.1	3453.33	3329.99				0.07246	0.09159	0.05626	0.05925	0.04457	0.034				0.0596883	0.0204021
38.8	3890.85	4357.61	3625.37	3452.49	3471.19	3349.34				0.07434	0.09385	0.05836	0.06124	0.04632	0.03582				0.061655	0.0205478
39	3911.21	4383.12	3647.84	3473.46	3490.01	3369.22				0.07628	0.09618	0.06053	0.06329	0.04817	0.03768				0.0636883	0.0206961
39.2	3932.5	4409.54	3670.96	3495.11	3509.45	3389.73				0.07831	0.09859	0.06276	0.0654	0.05008	0.0396				0.06579	0.0208549
39.4	3955.06	4436.96	3694.87	3517.54	3529.54	3410.84				0.08046	0.10109	0.06507	0.06759	0.05205	0.04158				0.0679733	0.0210303
39.6	3978.71	4465.13	3719.76	3541.1	3550.53	3432.56				0.08272	0.10366	0.06747	0.0699	0.0541	0.04362				0.070245	0.0212111
39.8	4002.98	4494.34	3746.05	3565.68	3571.82	3454.78				0.08503	0.10632	0.07001	0.0723	0.05619	0.0457				0.0725917	0.0214067
40	4028.16	4524.7	3773.11	3591.28	3593.4	3477.64				0.08743	0.10909	0.07263	0.0748	0.05831	0.04785				0.0750183	0.0216239
40.2	4053.96	4555.85	3801.3	3618.17	3616.08	3501.15				0.08989	0.11193	0.07535	0.07742	0.06053	0.05005				0.0775283	0.0218405
40.4	4080.35	4587.98	3830.53	3645.84	3639.59	3525.45				0.0924	0.11486	0.07818	0.08013	0.06284	0.05233				0.0801233	0.0220559
40.6	4107.44	4620.87	3860.67	3674.21	3663.94	3550.69				0.09499	0.11786	0.08109	0.0829	0.06523	0.0547				0.082795	0.0222668
40.8	4135.73	4654.32	3891.39	3703.47	3689.44	3576.88				0.09768	0.12091	0.08406	0.08575	0.06773	0.05715				0.0855467	0.022467
41	4164.83	4688.39	3923.01	3733.66	3716.39	3603.95				0.10045	0.12401	0.08711	0.0887	0.07037	0.05969				0.0883883	0.0226467
41.2	4194.82	4723.52	3955.05	3764.51	3743.88	3632.17				0.10331	0.12722	0.09021	0.09172	0.07306	0.06234				0.09131	0.0228352
41.4	4225.58	4759.34	3987.76	3796.65	3772.44	3661.47				0.10624	0.13048	0.09337	0.09486	0.07587	0.06508				0.0943167	0.0230052
41.6	4257.54	4796.58	4021.17	3829.94	3802.01	3691.64				0.10929	0.13388	0.09659	0.09811	0.07877	0.06791				0.097425	0.0231951
41.8	4290.17	4835.02	4055.33	3864.35	3832.18	3722.92				0.1124	0.13738	0.09989	0.10147	0.08172	0.07085				0.100618	0.0233871
42	4323.6	4874.3	4090.2	3899.81	3862.99	3755.64				0.11559	0.14096	0.10326	0.10493	0.08475	0.07391				0.1039	0.0235699
42.2	4357.93	4914.11	4126.39	3936.33	3895.12	3789.52				0.11886	0.14459	0.10676	0.1085	0.0879	0.07709				0.107283	0.0237272
42.4	4393.42	4954.75	4163.57	3973.88	3928	3824.41				0.12224	0.1483	0.11035	0.11217	0.09112	0.08036				0.110757	0.0238876
42.6	4429.81	4996.23	4201.69	4012.22	3961.51	3860.75				0.12571	0.15208	0.11403	0.11591	0.09441	0.08377				0.114318	0.0240328
42.8	4467.38	5038.73	4240.99	4051.3	3996.42	3898.1				0.12929	0.15596	0.11783	0.11973	0.09783	0.08727				0.117985	0.0241769
43	4506.33	5082.63	4281.35	4091.51	4032.39	3936.16				0.133	0.15996	0.12173	0.12366	0.10136	0.09084				0.121758	0.0243368
43.2	4546.64	5128.24	4322.53	4133.11	4069.45	3975.32				0.13685	0.16412	0.12571	0.12772	0.10499	0.09451				0.12565	0.0245202
43.4	4587.82	5175.34	4364.66	4175.87	4107.92	4015.64				0.14077	0.16841	0.12978	0.13189	0.10876	0.09829				0.12965	0.0247017
43.6	4629.67	5223.26	4407.83	4220.15	4148.05	4056.82				0.14476	0.17278	0.13395	0.13622	0.1127	0.10216				0.133762	0.0248666
43.8	4672.7	5272.38	4452.01	4265.95	4189.68	4099.28				0.14886	0.17726	0.13822	0.14069	0.11678	0.10614				0.137992	0.0250277
44	4716.69	5323.02	4497.32	4313.11	4232.61	4143.36				0.15305	0.18187	0.1426	0.1453	0.12099	0.11027				0.142347	0.0251812
44.2	4761.72	5374.94	4543.77	4361.31	4276.72	4188.76				0.15734	0.18661	0.14708	0.15001	0.12532	0.11453				0.146815	0.025334
44.4	4808.09	5428.74	4591.32	4410.54	4322.03	4235.63				0.16176	0.19151	0.15168	0.15482	0.12976	0.11892				0.151408	0.0254996
44.6	4856.16	5484.53	4640.09	4461.04	4368.43	4284.12				0.16635	0.1966	0.15639	0.15975	0.13431	0.12347				0.156145	0.0256836
44.8	4905.14	5542.01	4690.45	4512.86	4415.86	4334.21				0.17101	0.20184	0.16125	0.16481	0.13896	0.12817				0.161007	0.0258699
45	4955.23	5600.8	4742.39	4565.7	4464.79	4385.61				0.17579	0.2072	0.16627	0.16997	0.14376	0.13299				0.165997	0.0260515
45.2	5006.34	5660.93	4795.32	4619.98	4515.46	4438.69				0.18066	0.21268	0.17139	0.17527	0.14873	0.13796				0.171115	0.0262162
45.4	5058.97	5722.1	4849.69	4675.98	4567.99	4493.36				0.18568	0.21826	0.17664	0.18074	0.15388	0.14309				0.176382	0.026359
45.6	5112.92	5784.64	4905.46	4733.72	4622.15	4549.59				0.19082	0.22396	0.18203	0.18638	0.15919	0.14836				0.18179	0.0264926
45.8	5168.84	5848.99	4962.05	4793.03	4678.08	4607.78				0.19615	0.22983	0.18749	0.19218	0.16468	0.15382				0.187358	0.0266215
46	5226.61	5915.09	5019.92	4854.58	4735.99	4668.03				0.20165	0.23586	0.19308	0.19819	0.17036	0.15947				0.193102	0.0267414
46.2	5286.45	5983.06	5080.27	4917.77	4795.67	4730.1				0.20736	0.24205	0.19891	0.20436	0.17621	0.16529				0.19903	0.0268614
46.4	5347.99	6052.66	5143.03	4982.41	4856.93	4794.46				0.21322	0.2484	0.20498	0.21067	0.18222	0.17132				0.205135	0.0269683
46.6	5411.57	6123.77	5208.24	5047.94	4920.56	4861.08				0.21928	0.25488	0.21128	0.21707	0.18846	0.17757				0.211423	0.0270388
46.8	5477.02	6196.2	5276.4	5114.71	4986.21	4929.76				0.22552	0.26149	0.21786	0.22359	0.19489	0.18401				0.217893	0.027087
47	5544.82	6269.92	5346.99	5182.27	5053.78	5000.24				0.23198	0.26821	0.22468	0.23019	0.20152	0.19062				0.224533	0.0271103
47.2	5615.11	6344.85	5419.78	5251.03	5123.47	5073.08				0.23868	0.27504	0.23172	0.23691	0.20835	0.19745				0.231358	0.0270991
47.4	5687.43	6420.9	5494.13	5321.26	5195.68	5147.92				0.24557	0.28197	0.2389	0.24377	0.21544	0.20446				0.238352	0.0270478
47.6	5761.87	6498.5	5570.72	5393.06	5269.76	5225.11				0.25267	0.28905	0.2463	0.25078	0.2227	0.2117				0.245533	0.026977
47.8	5838.59	6577.32	5649.05	5466.6	5346.29	5304.72				0.25998	0.29623	0.25387	0.25797	0.23021	0.21917				0.252905	0.0268582
48	5917.03	6657.85	5729.75	5542.04	5425.35	5387.53				0.26746	0.30358	0.26166	0.26533	0.23796	0.22693				0.260487	0.0266983
48.2	5997	6740.24	5812.5	5619.31	5506.73	5472.92				0.27508	0.31109	0.26966	0.27288	0.24594	0.23494				0.268265	0.0265052
48.4	6079.56	6824.99	5898.14	5698.17	5589.81	5561.09				0.28295	0.31882	0.27793	0.28058	0.25409	0.24321				0.276263	0.0263111
48.6	6164.34	6912	5985.85	5779.2	5675.72	5651.84				0.29103	0.32675	0.2864	0.2885	0.26251	0.25172				0.284485	0.0260975
48.8	6251.28	7001.72	6076.51	5862.2	5763.75	5745.48				0.29932	0.33493	0.29516	0.29661	0.27114	0.2605				0.292943	0.0258838
49	6340.78	7093.69	6169.76	5947.19	5853.95	5841.37				0.30785	0.34331	0.30417	0.30491	0.27999	0.26949				0.30162	0.0256686
49.2	6432.95	7188.41	6265.6	6034.64	5946.42	5940.14				0.31663	0.35195	0.31343	0.31345	0.28906	0.27875				0.310545	0.0254586
49.4	6527.13	7285.68	6364.09	6124.83	6042.09	6041.86				0.32561	0.36082	0.32295	0.32226	0.29844	0.28829				0.319728	0.0252249
49.6	6623.89	7385.32	6465.53	6217.37	6139.74	6146.33				0.33483	0.3699	0.33275	0.3313	0.30802	0.29808				0.329147	0.0249889
49.8	6723.1	7487.16	6569.13	6312.36	6239.9	6253.19				0.34428	0.37919	0.34276	0.34057	0.31784	0.3081				0.33879	0.0247467
50	6824.93	7591.59	6674.93	6409.7	6342.01	6362.99				0.35399	0.38871	0.35298	0.35008	0.32785	0.3184				0.348668	0.0245023
50.2	6929.63	7698.14	6783.41	6509.21	6446.3	6474.89				0.36397	0.39842	0.36346	0.3598	0.33808	0.32889				0.35877	0.0242615
50.4	7037.26	7806.81	6893.98	6610.79	6552.01	6588.97				0.37423	0.40833	0.37414	0.36972	0.34845	0.33959				0.369077	0.0240348
50.6	7147.5	7917.78	7006.65	6714.82	6659.5	6705.34				0.38473	0.41845	0.38503	0.37988	0.35899	0.3505				0.379597	0.0238193
50.8	7260.87	8031.41	7121.94	6821.18	6768.65	6823.46				0.39554	0.42881	0.39616	0.39027	0.36969	0.36158				0.390342	0.0236407
51	7377.5	8147.51	7240.1	6930.03	6880.17	6942.89				0.40666	0.4394	0.40758	0.4009	0.38063	0.37277				0.401323	0.0234996
51.2	7496.6	8266.55	7360.86	7041.51	6994.1	7064.75				0.41801	0.45025	0.41925	0.41179	0.3918	0.3842				0.41255	0.0233703
51.4	7618.92	8388.91	7484.42	7156.09	7110.95	7188.82				0.42967	0.4614	0.43118	0.42298	0.40326	0.39584				0.424055	0.0232664
51.6	7745.04	8514.58	7611.53	7273.88	7231.17	7315.57				0.44169	0.47286	0.44346	0.43449	0.41505	0.40772				0.435878	0.0231842
51.8	7874.62	8643.49	7741.75	7395.13	7354.94	7446.44				0.45404	0.48462	0.45605	0.44633	0.42718	0.41999				0.448035	0.0230787
52	8006.97	8775.74	7875.08	7519.88	7482.14	7581.53				0.46665	0.49667	0.46893	0.45852	0.43966	0.43266				0.460515	0.0229366
52.2	8143.51	8911.2	8011.7	7648.2	7612.75	7720.33				0.47966	0.50902	0.48212	0.47105	0.45247	0.44567				0.473332	0.0227883
52.4	8283.42	9049.71	8152	7779.54	7747.02	7862.89				0.493	0.52165	0.49568	0.48388	0.46563	0.45904				0.48648	0.0226209
52.6	8425.89	9191.29	8294.97	7913.35	7884.16	8008.88				0.50658	0.53456	0.50949	0.49695	0.47908	0.47273				0.499898	0.0224423
52.8	8571.1	9335.67	8440.9	8049.64	8024.34	8157.38				0.52042	0.54772	0.52359	0.51026	0.49283	0.48665				0.513578	0.0222681
53	8719.58	9483	8589.73	8188.67	8167.37	8308.89				0.53457	0.56116	0.53797	0.52384	0.50686	0.50086				0.527543	0.0220983
53.2	8870.61	9633.13	8741.33	8329.47	8313.06	8463.09				0.54896	0.57484	0.55262	0.53759	0.52114	0.51532				0.541745	0.021935
53.4	9024.21	9785.68	8895.06	8472.35	8460.45	8619.89				0.5636	0.58875	0.56747	0.55155	0.5356	0.53002				0.556165	0.0217837
53.6	9181.09	9941.14	9051.63	8617.21	8610.6	8779.73				0.57856	0.60293	0.58259	0.5657	0.55032	0.54501				0.570852	0.021643
53.8	9341.07	10099.6	9211.25	8764.2	8763.12	8942.12				0.5938	0.61738	0.59802	0.58005	0.56528	0.56024				0.585795	0.0215317
54	9502.82	10259.9	9372.74	8912.99	8918.25	9106.61				0.60922	0.63199	0.61362	0.59459	0.58049	0.57566				0.600928	0.0214058
54.2	9666.94	10422.5	9536.29	9065.12	9076.18	9273.92				0.62486	0.64682	0.62942	0.60945	0.59598	0.59135				0.616313	0.0212566
54.4	9834.33	10588.6	9703.11	9220.15	9237.88	9445.11				0.64082	0.66196	0.64553	0.62459	0.61184	0.6074				0.632023	0.0210948
54.6	10004.2	10757.4	9872.28	9378.86	9402.24	9619.1				0.65701	0.67735	0.66188	0.64009	0.62795	0.62372				0.648	0.0209253
54.8	10176.6	10929	10043.5	9541.34	9569.88	9797.84				0.67344	0.693	0.67842	0.65596	0.64439	0.64048				0.664282	0.020688
55	10353.5	11105.2	10218.7	9707.78	9740.8	9980.99				0.6903	0.70906	0.69534	0.67222	0.66115	0.65765				0.680953	0.0204734
55.2	10533.3	11284.5	10396.8	9877.18	9915.02	10167.8				0.70744	0.72541	0.71255	0.68876	0.67824	0.67517				0.697928	0.0202442
55.4	10713.3	11464.3	10574.8	10048.4	10090.1	10354.9				0.72459	0.7418	0.72975	0.70548	0.69541	0.69271				0.714957	0.019995
55.6	10893.7	11644.8	10753.3	10221.2	10267.7	10545.2				0.74179	0.75825	0.747	0.72237	0.71283	0.71056				0.732133	0.0196454
55.8	11073.9	11824.6	10931.4	10395	10446.6	10735.1				0.75896	0.77465	0.7642	0.73934	0.73037	0.72836				0.749313	0.019256
56	11252.2	12002.7	11107.2	10568.3	10625.5	10924.6				0.77596	0.79089	0.78119	0.75627	0.74792	0.74613				0.766393	0.0187877
56.2	11428.2	12178.5	11280.1	10740.4	10803.5	11113.1				0.79273	0.80691	0.79789	0.77307	0.76537	0.7638				0.783295	0.0182516
56.4	11602.8	12352.3	11451.2	10913	10983.1	11304				0.80938	0.82277	0.81442	0.78994	0.78298	0.7817				0.800198	0.0175495
56.6	11774.5	12523.1	11618.8	11084.3	11161	11491.4				0.82573	0.83833	0.83062	0.80666	0.80043	0.79928				0.816842	0.0168048
56.8	11941.7	12689.3	11781.9	11253.1	11336.5	11676.8				0.84167	0.85349	0.84637	0.82315	0.81763	0.81667				0.833163	0.0159595
57	12104.3	12850.8	11940.7	11419.3	11509.9	11859.3				0.85717	0.86822	0.86171	0.83939	0.83464	0.83378				0.849152	0.0150185
57.2	12262.6	13007.4	12095.3	11581.9	11680.8	12038				0.87225	0.88249	0.87665	0.85526	0.8514	0.85053				0.864763	0.0140218
57.4	12415.4	13158.6	12244.5	11739.2	11846.7	12209.5				0.88682	0.89628	0.89106	0.87063	0.86767	0.86661				0.879845	0.0130602
57.6	12563.2	13304.1	12388.2	11893.8	12007.9	12375.9				0.9009	0.90954	0.90495	0.88573	0.88348	0.88222				0.89447	0.0120458
57.8	12704.7	13442.4	12525.7	12044.2	12163	12535.3				0.9144	0.92215	0.91823	0.90042	0.89869	0.89716				0.908508	0.0110084
58	12838.7	13573	12655.2	12190.7	12311.2	12688.6				0.92716	0.93405	0.93074	0.91473	0.91323	0.91154				0.921908	0.00987262
58.2	12963.7	13694.1	12775.7	12333.4	12451.6	12835.1				0.93908	0.9451	0.94238	0.92867	0.92699	0.92528				0.934583	0.00861146
58.4	13080.7	13806.8	12888.6	12470.2	12582.8	12973.7				0.95023	0.95537	0.95329	0.94203	0.93986	0.93827				0.946508	0.00735523
58.6	13187.7	13909	12991.8	12594.2	12703.6	13101.9				0.96042	0.96469	0.96326	0.95414	0.9517	0.95029				0.957417	0.00616883
58.8	13285.9	14003.2	13085.6	12705.9	12814.5	13220.1				0.96978	0.97328	0.97232	0.96505	0.96258	0.96137				0.967397	0.0050904
59	13373.3	14086.3	13168.8	12801.6	12912	13321.9				0.97812	0.98086	0.98036	0.9744	0.97214	0.97092				0.976133	0.0042493
59.2	13448.8	14158	13239.7	12880.2	12994.7	13408.4				0.98531	0.98739	0.98721	0.98208	0.98025	0.97903				0.983545	0.00359778
59.4	13509.4	14215	13295.3	12942.3	13063	13478.9				0.99109	0.99259	0.99258	0.98815	0.98695	0.98564				0.9895	0.0029929
59.6	13554.8	14257.6	13335.7	12990.8	13116.9	13535.3				0.99542	0.99647	0.99649	0.99288	0.99223	0.99093				0.99407	0.00237066
59.8	13584.8	14284.2	13361.1	13025.9	13155.6	13577.9				0.99828	0.9989	0.99894	0.99631	0.99603	0.99492				0.99723	0.00169929
60	13600.3	14296.2	13372.1	13049.7	13181	13608.8				0.99976	1	1	0.99863	0.99852	0.99782				0.999122	0.00092179
60.2	13602.9	14294.6	13370.5	13062.3	13194.6	13626.3				1	0.99985	0.99984	0.99987	0.99986	0.99946				0.999813	0.00018283
60.4	13593.8	14280.7	13357.4	13063.7	13196.1	13632				0.99913	0.99858	0.99858	1	1	1				0.999382	0.000706496
60.6	13574.7	14255.3	13334.8	13054	13185.5	13624.4				0.99731	0.99627	0.9964	0.99906	0.99896	0.99929				0.997882	0.00138955
60.8	13544.6	14218.5	13302.6	13033.1	13163.2	13602.2				0.99445	0.99291	0.99328	0.99701	0.99678	0.9972				0.995272	0.00196136
61	13505.3	14172.2	13261.1	13001.1	13130.3	13567.6				0.9907	0.98869	0.98928	0.99388	0.99355	0.99396				0.991677	0.00241643
61.2	13456.4	14115.6	13210.9	12958.7	13086.3	13521.8				0.98604	0.98353	0.98442	0.98974	0.98923	0.98967				0.987105	0.00279865
61.4	13398.5	14050.6	13152.1	12907	13032	13465.1				0.98052	0.9776	0.97875	0.98469	0.98391	0.98434				0.981635	0.00308783
61.6	13332.4	13977.3	13084.6	12846.7	12969.1	13399.1				0.97422	0.97092	0.97223	0.9788	0.97774	0.97815				0.975343	0.00334934
61.8	13258.8	13896.7	13009.4	12778.3	12898.6	13326.1				0.9672	0.96357	0.96496	0.97212	0.97082	0.97132				0.968332	0.00359988
62	13177.5	13807.9	12927.3	12702.6	12819.9	13245.1				0.95946	0.95548	0.95703	0.96473	0.96311	0.96371				0.960587	0.0038285
62.2	13090.1	13712.9	12838.2	12620.1	12734.6	13156.5				0.95113	0.94682	0.94842	0.95667	0.95474	0.95541				0.952198	0.00402776
62.4	12997	13610.8	12743.2	12530.6	12643.1	13061				0.94225	0.9375	0.93925	0.94793	0.94577	0.94645				0.943192	0.00420797
62.6	12897.8	13503	12643	12435.2	12545.9	12958.3				0.9328	0.92767	0.92956	0.93861	0.93624	0.93683				0.933618	0.00435034
62.8	12793.9	13390	12537.4	12334.2	12442.6	12847.8				0.92289	0.91738	0.91936	0.92875	0.92611	0.92647				0.923493	0.00443083
63	12686.1	13273.7	12427.4	12228.6	12334.8	12732				0.91262	0.90677	0.90874	0.91844	0.91553	0.9156				0.91295	0.00446866
63.2	12573.6	13153.1	12313.9	12118.8	12222.5	12611.7				0.9019	0.89578	0.89777	0.90771	0.90452	0.90433				0.902002	0.00449388
63.4	12457.3	13029.9	12197.2	12005.6	12106.3	12487.6				0.89082	0.88455	0.8865	0.89665	0.89313	0.89269				0.890723	0.00448868
63.6	12337.9	12903.6	12077.8	11888.7	11986.5	12360.1				0.87944	0.87303	0.87496	0.88523	0.88138	0.88074				0.87913	0.00446228
63.8	12215.6	12774.4	11956.6	11769.6	11863.9	12230.8				0.86778	0.86125	0.86324	0.87361	0.86936	0.86861				0.867308	0.00445178
64	12090	12642.1	11833.2	11647.7	11739.6	12098.6				0.85581	0.84919	0.85133	0.8617	0.85716	0.85621				0.855233	0.00444014
64.2	11963.1	12508.6	11708.3	11523.7	11613.6	11964.6				0.84371	0.83701	0.83926	0.84959	0.84481	0.84364				0.843003	0.00441555
64.4	11834.2	12372.7	11581.5	11398.1	11486.2	11828.9				0.83142	0.82462	0.82701	0.83731	0.83232	0.83092				0.8306	0.00441375
64.6	11703.9	12235.4	11453.5	11270.9	11357.6	11691.5				0.819	0.81211	0.81464	0.8249	0.81971	0.81804				0.818067	0.00441567
64.8	11572.2	12097	11324.8	11142.4	11228.2	11553.4				0.80646	0.79949	0.80221	0.81234	0.80701	0.80509				0.805433	0.0044062
65	11440.1	11958.5	11195.4	11012.8	11096.8	11415.2				0.79387	0.78685	0.78971	0.79968	0.79413	0.79213				0.792728	0.00437303
65.2	11307	11818.8	11065.5	10882.1	10964.3	11276.3				0.78118	0.77412	0.77716	0.78692	0.78114	0.77911				0.779938	0.00433561
65.4	11174.1	11679.8	10936	10750.7	10831.2	11137.1				0.76851	0.76144	0.76464	0.77409	0.76809	0.76606				0.767138	0.00426587
65.6	11041.2	11541.3	10806.4	10619.9	10697.8	10998.9				0.75585	0.74882	0.75213	0.7613	0.75501	0.75309				0.754367	0.00419722
65.8	10908.3	11403.2	10676.1	10488.1	10564.2	10860.8				0.74318	0.73623	0.73954	0.74843	0.7419	0.74015				0.741572	0.00410886
66	10775.6	11264.9	10546.1	10356.2	10431	10723				0.73053	0.72362	0.72698	0.73555	0.72884	0.72722				0.72879	0.00402983
66.2	10643.3	11126.9	10416.4	10224.6	10298.6	10585				0.71792	0.71103	0.71445	0.72269	0.71585	0.71428				0.716037	0.0039628
66.4	10510.4	10988.4	10286.2	10093.1	10166.5	10447.4				0.70525	0.69841	0.70187	0.70985	0.7029	0.70139				0.703278	0.00391068
66.6	10377.9	10849.6	10156.6	9960.51	10034.7	10310.3				0.69263	0.68576	0.68935	0.6969	0.68998	0.68853				0.690525	0.00383235
66.8	10246.3	10711.6	10028.1	9828.71	9903.36	10172.8				0.68008	0.67318	0.67693	0.68403	0.6771	0.67564				0.677827	0.00377529
67	10115.1	10573.8	9900.08	9697.23	9772.48	10035.9				0.66757	0.66061	0.66456	0.67119	0.66426	0.6628				0.665165	0.00373125
67.2	9984.5	10437.3	9772.94	9566.01	9641.71	9899.94				0.65513	0.64817	0.65228	0.65837	0.65144	0.65005				0.652573	0.00366783
67.4	9855.51	10302.2	9647.47	9435.18	9511.74	9764.46				0.64284	0.63584	0.64016	0.64559	0.63869	0.63735				0.640078	0.00361515
67.6	9727.25	10168.5	9522.48	9305.69	9383.22	9629.28				0.63061	0.62365	0.62808	0.63294	0.62609	0.62467				0.627673	0.00358445
67.8	9599.98	10035.5	9398.26	9177.04	9256.4	9495.53				0.61848	0.61153	0.61608	0.62038	0.61365	0.61213				0.615375	0.00356308
68	9473.87	9904.45	9275.18	9049.94	9131.36	9363.51				0.60646	0.59958	0.60419	0.60796	0.60139	0.59975				0.603222	0.00353682
68.2	9348.9	9774.21	9153.21	8924.36	9008.31	9233.17				0.59455	0.58771	0.59241	0.5957	0.58932	0.58753				0.591203	0.00352477
68.4	9225.21	9645.19	9032.11	8800.29	8886.52	9105.33				0.58276	0.57594	0.58071	0.58358	0.57738	0.57554				0.579318	0.00350399
68.6	9103.14	9517.37	8913.02	8677.61	8766.47	8980.11				0.57113	0.56429	0.5692	0.5716	0.56561	0.5638				0.567605	0.00347497
68.8	8982.34	9391.5	8795.67	8556.2	8647.54	8857.25				0.55961	0.55281	0.55787	0.55974	0.55394	0.55228				0.556042	0.00342824
69	8862.7	9267.1	8680.04	8436.01	8530.12	8736.08				0.54821	0.54147	0.54669	0.548	0.54243	0.54092				0.54462	0.00337657
69.2	8744.95	9145.15	8565.85	8316.81	8414.09	8616.53				0.53699	0.53035	0.53566	0.53636	0.53105	0.52971				0.533353	0.00332221
69.4	8628.56	9025.1	8453.23	8198.72	8299.83	8498.26				0.52589	0.51941	0.52478	0.52482	0.51985	0.51862				0.522228	0.00326359
69.6	8513.41	8907.19	8341.89	8082.31	8186.85	8381.31				0.51492	0.50866	0.51403	0.51345	0.50877	0.50765				0.511247	0.00322043
69.8	8400.25	8790.95	8232.01	7967.81	8076.04	8266.24				0.50413	0.49806	0.50341	0.50227	0.4979	0.49686				0.500438	0.00318491
70	8289.53	8676.81	8123.68	7854.83	7966.75	8152.48				0.49358	0.48765	0.49294	0.49123	0.48718	0.4862				0.489797	0.00318244
70.2	8180.11	8563.94	8016.81	7744.39	7859.62	8040.59				0.48315	0.47736	0.48262	0.48045	0.47668	0.4757				0.479327	0.00318594
70.4	8072.56	8453.11	7911.91	7636.5	7754.91	7930.55				0.4729	0.46726	0.47248	0.46991	0.46641	0.46539				0.469058	0.00319048
70.6	7967.06	8344.12	7808.55	7530.55	7651.98	7822.41				0.46285	0.45732	0.4625	0.45956	0.45631	0.45525				0.458965	0.00320935
70.8	7863.15	8237.14	7706.66	7426.62	7550.91	7715.49				0.45294	0.44757	0.45266	0.44941	0.4464	0.44522				0.449033	0.00323029
71	7760.47	8132.02	7606.44	7324.99	7452.07	7611.05				0.44316	0.43798	0.44297	0.43948	0.43671	0.43543				0.439288	0.00321955
71.2	7659.64	8028.85	7507.9	7224.92	7354.5	7507.99				0.43355	0.42858	0.43345	0.42971	0.42714	0.42576				0.429698	0.00323162
71.4	7560.46	7927.5	7410.62	7126.21	7258.25	7407.13				0.42409	0.41934	0.42405	0.42007	0.4177	0.41631				0.42026	0.00322712
71.6	7462.89	7827.83	7314.98	7028.93	7164.1	7307.88				0.41479	0.41025	0.41481	0.41056	0.40847	0.407				0.41098	0.00322598
71.8	7367.05	7730.14	7220.93	6933.23	7071.01	7210.55				0.40566	0.40134	0.40573	0.40122	0.39934	0.39787				0.40186	0.00323628
72	7273.05	7633.98	7128.32	6839.09	6979.24	7114.65				0.3967	0.39257	0.39678	0.39202	0.39034	0.38888				0.392882	0.00325852
72.2	7181.06	7540.17	7037.07	6746.27	6889.4	7021.31				0.38793	0.38402	0.38796	0.38296	0.38153	0.38013				0.384088	0.00326311
72.4	7090.77	7447.9	6947.68	6655.63	6801.16	6929.48				0.37933	0.37561	0.37933	0.3741	0.37288	0.37152				0.375462	0.00328651
72.6	7002.06	7357.81	6859.59	6566.94	6714.3	6839.72				0.37087	0.3674	0.37082	0.36544	0.36436	0.3631				0.366998	0.00329674
72.8	6914.85	7269.17	6772.95	6479.95	6629.51	6751.8				0.36256	0.35931	0.36245	0.35694	0.35604	0.35486				0.358693	0.00329402
73	6829.2	7182.41	6687.81	6394.71	6546.45	6665.29				0.3544	0.3514	0.35422	0.34862	0.3479	0.34675				0.350548	0.00329245
73.2	6744.45	7096.67	6604.62	6311.53	6465.02	6579.99				0.34632	0.34359	0.34619	0.34049	0.33991	0.33875				0.342542	0.00329232
73.4	6660.92	7012.77	6522.46	6229.57	6385.33	6495.81				0.33836	0.33594	0.33825	0.33249	0.3321	0.33085				0.334665	0.00328618
73.6	6578.89	6930.2	6442.09	6149.23	6307.29	6412.95				0.33054	0.32841	0.33048	0.32464	0.32445	0.32308				0.326933	0.00328761
73.8	6498.14	6849.18	6363.47	6070.56	6231.12	6331.56				0.32284	0.32102	0.32289	0.31696	0.31698	0.31545				0.319357	0.00328753
74	6418.79	6769.7	6286.13	5993.27	6156.39	6252.44				0.31528	0.31377	0.31541	0.30941	0.30965	0.30803				0.311925	0.00327039
74.2	6341.3	6691.95	6210	5917.58	6083.28	6174.77				0.30789	0.30669	0.30806	0.30201	0.30248	0.30075				0.304647	0.00326116
74.4	6265.52	6615.35	6135.75	5843.54	6011.53	6098.98				0.30067	0.2997	0.30089	0.29478	0.29544	0.29364				0.29752	0.00325331
74.6	6191.38	6540.09	6062.76	5771	5941.19	6024.7				0.29361	0.29284	0.29383	0.2877	0.28854	0.28668				0.290533	0.00324049
74.8	6119.13	6466.6	5991.12	5699.78	5871.53	5951.98				0.28672	0.28614	0.28691	0.28074	0.28171	0.27986				0.28368	0.00325094
75	6048.04	6394.66	5920.96	5630.21	5803.34	5880.13				0.27994	0.27958	0.28014	0.27395	0.27503	0.27312				0.27696	0.00326765
75.2	5978.43	6324.37	5852.26	5561.78	5736.1	5810.01				0.27331	0.27317	0.2735	0.26726	0.26843	0.26655				0.27037	0.00329571
75.4	5910.35	6255.93	5784.78	5494.43	5669.91	5741.3				0.26682	0.26693	0.26698	0.26068	0.26194	0.26011				0.26391	0.00333968
75.6	5843.34	6189.01	5718.7	5428.46	5605.22	5673.98				0.26043	0.26083	0.26059	0.25424	0.2556	0.25379				0.25758	0.00338187
75.8	5777.44	6123.13	5653.79	5363.89	5542.02	5607.91				0.25415	0.25482	0.25432	0.24793	0.2494	0.2476				0.25137	0.00341353
76	5713.53	6058.32	5590.31	5300.61	5480.11	5543.49				0.24806	0.24891	0.24819	0.24175	0.24333	0.24156				0.2453	0.00344885
76.2	5650.81	5994.61	5528.01	5238.75	5419.88	5480.12				0.24208	0.24311	0.24217	0.23571	0.23742	0.23562				0.239352	0.0034765
76.4	5589.09	5932.11	5466.86	5178.64	5361.52	5418.07				0.2362	0.23741	0.23626	0.22984	0.2317	0.2298				0.233535	0.00347891
76.6	5528.63	5870.96	5407.01	5119.88	5304.1	5357.39				0.23044	0.23183	0.23048	0.2241	0.22607	0.22411				0.227838	0.00348376
76.8	5469.21	5811.07	5348.46	5062.38	5248.29	5298.14				0.22478	0.22637	0.22482	0.21848	0.22059	0.21855				0.222265	0.00348245
77	5410.41	5752.39	5291.13	5005.79	5193.42	5240.02				0.21917	0.22102	0.21929	0.21296	0.21521	0.2131				0.216792	0.00348105
77.2	5352.7	5694.94	5235.01	4950.37	5139.56	5183.18				0.21367	0.21578	0.21386	0.20754	0.20993	0.20777				0.211425	0.00348203
77.4	5296.09	5638.38	5180.22	4895.99	5086.38	5127.48				0.20828	0.21063	0.20857	0.20223	0.20472	0.20255				0.206163	0.00348809
77.6	5240.74	5582.79	5126.32	4842.6	5034.35	5073.24				0.203	0.20556	0.20336	0.19702	0.19962	0.19746				0.201003	0.00348251
77.8	5186.7	5528.51	5073.59	4790.24	4983.09	5020.12				0.19785	0.20061	0.19827	0.1919	0.19459	0.19248				0.19595	0.00349288
78	5133.88	5475.53	5021.84	4739.64	4933.39	4968.25				0.19282	0.19578	0.19327	0.18696	0.18971	0.18762				0.191027	0.00348481
78.2	5082.28	5423.47	4971.05	4690.31	4884.78	4917.59				0.1879	0.19103	0.18836	0.18214	0.18495	0.18287				0.186208	0.00346465
78.4	5031.89	5372.56	4921.14	4642.14	4837.31	4868.12				0.18309	0.18639	0.18354	0.17744	0.18029	0.17823				0.181497	0.00344216
78.6	4982.59	5322.42	4872.44	4594.9	4791.07	4819.17				0.1784	0.18182	0.17884	0.17282	0.17576	0.17364				0.17688	0.00342903
78.8	4934.15	5272.91	4824.64	4549.06	4745.94	4771.36				0.17378	0.17731	0.17422	0.16835	0.17133	0.16916				0.172358	0.00338702
79	4886.82	5224.11	4777.68	4503.64	4701.32	4724.52				0.16927	0.17286	0.16968	0.16391	0.16696	0.16476				0.167907	0.00335589
79.2	4840.04	5176.42	4731.83	4459.24	4657.53	4678.69				0.16481	0.16851	0.16525	0.15957	0.16266	0.16047				0.163545	0.00332259
79.4	4794.29	5129.96	4686.97	4415.66	4614.72	4634.01				0.16045	0.16427	0.16092	0.15532	0.15846	0.15628				0.159283	0.00329583
79.6	4749.47	5084.99	4643.19	4373.3	4572.59	4590.66				0.15618	0.16017	0.15669	0.15118	0.15433	0.15221				0.155127	0.00327739
79.8	4705.85	5041.48	4600.7	4331.36	4531.25	4548.07				0.15202	0.15621	0.15258	0.14708	0.15028	0.14822				0.151065	0.0032945
80	4663.04	4999.06	4559.4	4290.42	4490.76	4506.19				0.14794	0.15234	0.14859	0.14308	0.14631	0.14429				0.147092	0.00331854
80.2	4621.47	4957.47	4518.99	4250.21	4451.25	4465.2				0.14398	0.14855	0.14469	0.13916	0.14243	0.14045				0.14321	0.00334447
80.4	4580.68	4916.61	4479.53	4210.82	4412.56	4424.75				0.14009	0.14482	0.14088	0.13531	0.13864	0.13665				0.139398	0.00337375
80.6	4540.77	4876.52	4440.48	4172.27	4374.72	4385				0.13629	0.14117	0.1371	0.13154	0.13493	0.13293				0.13566	0.00339973
80.8	4501.48	4836.76	4401.63	4134.93	4337.66	4345.95				0.13254	0.13754	0.13335	0.1279	0.13129	0.12927				0.131982	0.00339325
81	4463.29	4797.88	4363.52	4098.72	4301.69	4307.9				0.1289	0.134	0.12967	0.12436	0.12777	0.1257				0.1284	0.00338324
81.2	4426.1	4760.19	4326.07	4063.3	4266.36	4271				0.12536	0.13056	0.12605	0.1209	0.1243	0.12224				0.124902	0.00337655
81.4	4389.9	4723.28	4289.26	4029.13	4231.88	4235.05				0.12191	0.12719	0.12249	0.11756	0.12092	0.11887				0.12149	0.00335561
81.6	4354.37	4686.99	4253.67	3995.65	4198.33	4200.05				0.11852	0.12389	0.11906	0.11429	0.11763	0.11559				0.118163	0.00333572
81.8	4319.77	4651.88	4219.24	3962.82	4165.69	4166.19				0.11522	0.12068	0.11573	0.11109	0.11443	0.11241				0.114927	0.00332062
82	4285.73	4617.45	4185.56	3930.53	4133.86	4133.35				0.11198	0.11755	0.11248	0.10793	0.11131	0.10933				0.111763	0.00331262
82.2	4252.23	4583.23	4152.82	3898.94	4103.05	4100.65				0.10878	0.11443	0.10931	0.10485	0.10829	0.10626				0.108653	0.00329067
82.4	4219.26	4549.51	4120.94	3867.58	4072.91	4068.86				0.10564	0.11135	0.10623	0.10178	0.10533	0.10328				0.105602	0.00327135
82.6	4187.4	4516.64	4089.7	3837.02	4043.6	4037.85				0.10261	0.10835	0.10321	0.0988	0.10246	0.10038				0.102635	0.00325009
82.8	4156.3	4484.41	4059.03	3807.11	4015.06	4007.46				0.09964	0.10542	0.10025	0.09588	0.09966	0.09753				0.09973	0.00323487
83	4125.95	4453.14	4029.05	3777.87	3987.09	3977.55				0.09675	0.10256	0.09736	0.09302	0.09692	0.09472				0.0968883	0.00322726
83.2	4096.42	4422.64	3999.89	3749.27	3959.5	3948.83				0.09393	0.09978	0.09454	0.09023	0.09421	0.09203				0.09412	0.00321734
83.4	4067.63	4392.96	3971.43	3721.51	3932.61	3920.47				0.09119	0.09708	0.09179	0.08752	0.09157	0.08937				0.09142	0.00321436
83.6	4039.08	4363.69	3943.52	3694.13	3905.9	3892.66				0.08847	0.09441	0.08909	0.08484	0.08895	0.08676				0.0887533	0.00320991
83.8	4010.97	4334.99	3916.43	3667.3	3879.6	3865.32				0.08579	0.09179	0.08647	0.08222	0.08637	0.0842				0.08614	0.00320427
84	3983.5	4306.5	3889.76	3641.34	3853.64	3838.57				0.08317	0.08919	0.0839	0.07969	0.08383	0.08169				0.0835783	0.00317834
84.2	3956.62	4278.69	3863.38	3616.1	3828.28	3812.28				0.08061	0.08666	0.08135	0.07722	0.08134	0.07922				0.0810667	0.00315772
84.4	3930.23	4251.35	3837.29	3591.24	3803.24	3786.6				0.07809	0.08417	0.07883	0.07479	0.07889	0.07682				0.0785983	0.00313389
84.6	3904.55	4224.61	3811.91	3567.15	3779.13	3761.45				0.07565	0.08173	0.07638	0.07244	0.07652	0.07446				0.0761967	0.0031043
84.8	3879.63	4197.99	3787.01	3543.43	3755.74	3736.87				0.07327	0.0793	0.07397	0.07012	0.07423	0.07215				0.07384	0.00306594
85	3855.33	4171.97	3762.76	3519.68	3732.81	3712.71				0.07096	0.07693	0.07163	0.0678	0.07198	0.06989				0.0715317	0.00304302
85.2	3831.3	4146.5	3738.98	3496.15	3710.56	3688.98				0.06867	0.07461	0.06933	0.0655	0.0698	0.06766				0.0692617	0.00303199
85.4	3808.16	4121.71	3715.81	3473.15	3688.95	3665.91				0.06646	0.07235	0.06709	0.06326	0.06768	0.0655				0.0670567	0.00302003
85.6	3785.61	4097.26	3692.7	3450.51	3667.39	3643.27				0.06431	0.07012	0.06486	0.06105	0.06556	0.06338				0.06488	0.00300547
85.8	3763.39	4073.57	3669.9	3428.64	3645.95	3621.04				0.06219	0.06796	0.06266	0.05891	0.06346	0.06129				0.062745	0.00299489
86	3741.4	4050.35	3647.52	3407.51	3625.16	3599.46				0.0601	0.06584	0.06049	0.05685	0.06142	0.05927				0.0606617	0.00297324
86.2	3720.23	4027.42	3625.73	3387.11	3604.53	3578.24				0.05808	0.06375	0.05839	0.05485	0.0594	0.05728				0.058625	0.00294205
86.4	3699.17	4004.68	3604.52	3367.2	3584.08	3557.45				0.05607	0.06168	0.05634	0.05291	0.05739	0.05533				0.05662	0.00289847
86.6	3678.47	3982.74	3584.23	3347.59	3564.3	3537.26				0.0541	0.05968	0.05438	0.05099	0.05545	0.05344				0.0546733	0.00286959
86.8	3658.38	3961.25	3564.57	3328.04	3545.05	3518.03				0.05218	0.05772	0.05248	0.04909	0.05357	0.05163				0.0527783	0.00284311
87	3638.96	3940.24	3545.49	3308.67	3526.45	3499.07				0.05033	0.0558	0.05064	0.04719	0.05174	0.04986				0.0509267	0.00282664
87.2	3619.7	3919.58	3527.09	3289.44	3508.35	3480.93				0.0485	0.05392	0.04886	0.04531	0.04997	0.04816				0.04912	0.0028161
87.4	3600.75	3899.54	3509.43	3270.47	3490.83	3462.97				0.04669	0.05209	0.04715	0.04346	0.04825	0.04647				0.0473517	0.00281637
87.6	3582.42	3879.48	3491.98	3252.07	3473.73	3445.61				0.04495	0.05026	0.04547	0.04166	0.04657	0.04484				0.045625	0.00279976
87.8	3564.25	3859.76	3474.78	3234.55	3456.92	3428.15				0.04321	0.04846	0.04381	0.03995	0.04492	0.04321				0.0439267	0.00277101
88	3546.5	3840.28	3457.85	3217.84	3440.02	3411.07				0.04152	0.04669	0.04217	0.03832	0.04327	0.0416				0.0422617	0.00272617
88.2	3529.33	3821.22	3440.83	3201.65	3423.48	3393.96				0.03989	0.04495	0.04053	0.03674	0.04164	0.04				0.040625	0.00267466
88.4	3512.85	3802.27	3423.56	3186.07	3407.25	3377.43				0.03831	0.04322	0.03886	0.03522	0.04005	0.03845				0.0390183	0.00260751
88.6	3496.26	3783.85	3406.73	3170.31	3390.88	3360.25				0.03673	0.04154	0.03723	0.03368	0.03845	0.03684				0.0374117	0.00256402
88.8	3480.05	3765.5	3390.18	3154.12	3374.44	3343.05				0.03519	0.03987	0.03563	0.0321	0.03684	0.03523				0.03581	0.00253226
89	3463.8	3747.35	3373.84	3137.56	3357.74	3325.99				0.03364	0.03821	0.03405	0.03048	0.0352	0.03363				0.0342017	0.00251314
89.2	3447.59	3729.32	3358.03	3120.76	3340.64	3308.81				0.03209	0.03657	0.03253	0.02884	0.03352	0.03202				0.032595	0.00250384
89.4	3431.24	3711.51	3342.7	3103.58	3323.19	3291.6				0.03054	0.03495	0.03105	0.02716	0.03181	0.0304				0.030985	0.00251304
89.6	3415.46	3693.86	3327.35	3087.49	3306.42	3275.55				0.02903	0.03334	0.02956	0.02559	0.03017	0.0289				0.0294317	0.00249155
89.8	3400.07	3677	3312.22	3072.58	3290.3	3260.24				0.02756	0.0318	0.0281	0.02413	0.02858	0.02746				0.0279383	0.00245869
90	3385.34	3660.7	3297.66	3058.66	3275.46	3245.7				0.02616	0.03031	0.02669	0.02277	0.02713	0.0261				0.0265267	0.00241385
90.2	3371.08	3644.85	3283.32	3045.9	3261.6	3232.31				0.0248	0.02887	0.02531	0.02153	0.02577	0.02484				0.0251867	0.00234791
90.4	3357.46	3629.62	3269.23	3034.37	3248.87	3219.15				0.0235	0.02748	0.02395	0.0204	0.02452	0.02361				0.02391	0.00226702
90.6	3344.13	3614.6	3255.64	3022.89	3236.25	3206.1				0.02223	0.02611	0.02263	0.01928	0.02328	0.02238				0.0226517	0.00218975
90.8	3331.01	3599.32	3242.45	3011.4	3223.89	3193.4				0.02098	0.02472	0.02136	0.01816	0.02207	0.02119				0.0214133	0.00210665
91	3317.91	3583.95	3229.27	3000.04	3211.27	3180.56				0.01973	0.02332	0.02009	0.01705	0.02083	0.01999				0.0201683	0.00201618
91.2	3304.96	3568.97	3216.47	2988.92	3198.78	3167.46				0.0185	0.02195	0.01885	0.01596	0.01961	0.01876				0.0189383	0.00192995
91.4	3292.36	3553.94	3204.21	2977.94	3186.18	3155.31				0.0173	0.02058	0.01767	0.01489	0.01837	0.01762				0.0177383	0.00183291
91.6	3279.89	3539.42	3192.43	2967.26	3173.9	3143.49				0.01611	0.01926	0.01653	0.01385	0.01717	0.01651				0.0165717	0.00174421
91.8	3267.82	3525.72	3180.99	2957.2	3161.77	3131.94				0.01496	0.01801	0.01542	0.01286	0.01598	0.01543				0.0154433	0.00166035
92	3256.22	3512.85	3169.99	2947.95	3149.87	3120.77				0.01385	0.01683	0.01436	0.01196	0.01481	0.01438				0.014365	0.00156995
92.2	3245.13	3500.39	3159.13	2938.79	3138.3	3110.05				0.0128	0.0157	0.01331	0.01107	0.01368	0.01338				0.0133233	0.00149201
92.4	3234.29	3488.47	3148.26	2929.9	3126.93	3098.75				0.01176	0.01461	0.01226	0.0102	0.01256	0.01232				0.012285	0.00142169
92.6	3223.86	3476.62	3137.41	2921.3	3115.7	3087.47				0.01077	0.01353	0.01121	0.00936	0.01146	0.01126				0.011265	0.00134502
92.8	3213.54	3464.53	3126.64	2912.4	3104.87	3076.14				0.00979	0.01243	0.01017	0.00849	0.0104	0.0102				0.0102467	0.00127224
93	3203.42	3451.96	3115.92	2903.22	3094.74	3065.08				0.00882	0.01128	0.00914	0.00759	0.00941	0.00916				0.00923333	0.0011921
93.2	3193.37	3438.96	3105.33	2894.4	3084.57	3054.31				0.00786	0.0101	0.00811	0.00673	0.00841	0.00815				0.00822667	0.00108967
93.4	3183.32	3426.08	3094.87	2885.63	3074.66	3044.3				0.00691	0.00892	0.0071	0.00587	0.00744	0.00721				0.00724167	0.000986781
93.6	3173.5	3413.32	3084.58	2877.37	3065.19	3034.75				0.00597	0.00776	0.00611	0.00507	0.00651	0.00632				0.00629	0.000875603
93.8	3164.12	3400.91	3074.68	2869.86	3055.71	3025.37				0.00508	0.00663	0.00515	0.00433	0.00558	0.00544				0.00536833	0.000755074
94	3154.67	3389.09	3065.18	2862.51	3045.86	3016.03				0.00418	0.00555	0.00423	0.00362	0.00461	0.00456				0.00445833	0.00064148
94.2	3145.54	3377.6	3056.07	2855.17	3036.32	3006.54				0.00331	0.0045	0.00335	0.0029	0.00368	0.00367				0.00356833	0.000538866
94.4	3136.59	3365.89	3047.26	2848.12	3026.71	2996.75				0.00245	0.00344	0.0025	0.00221	0.00274	0.00276				0.00268333	0.000422784
94.6	3127.88	3353.8	3038.65	2840.74	3017.19	2986.87				0.00162	0.00233	0.00167	0.00149	0.0018	0.00183				0.00179	0.000292096
94.8	3119.08	3341.67	3030.09	2833.18	3007.72	2976.93				0.000783994	0.00123	0.000844025	0.000749904	0.000873381	0.000896614				0.00089632	0.000172429
95	3110.85	3328.21	3021.35	2825.5	2998.82	2967.37				0	0	0	0	0	0				0	0

## Sheet: 1-2V115R
	N=1			N=2						N=1			N=2
Temperature	A1	A2	A3	B1	B2	B3				Normalized A1	Normalized A2	Normalized A3	Normalized B1	Normalized B2	Normalized B3				average of normalized curves	stdev of normalized curves
10	3176.82	3465.82	3131.41	3134.02	3453.14	3126.27				0.00473	0.03415	0.01139	0.01581	0.01573	0.0147				0.016085	0.00979227
10.2	3182.26	3471.14	3136.73	3136.93	3454.1	3130.45				0.00515	0.03452	0.01181	0.01603	0.0158	0.01501				0.0163867	0.00978154
10.4	3187.7	3476.45	3142.06	3139.83	3455.06	3134.63				0.00557	0.03489	0.01223	0.01624	0.01587	0.01531				0.016685	0.00977308
10.6	3193.14	3481.76	3147.38	3142.74	3456.02	3138.81				0.00599	0.03526	0.01266	0.01646	0.01594	0.01562				0.0169883	0.00976527
10.8	3198.58	3487.08	3152.7	3145.64	3456.98	3142.99				0.00641	0.03563	0.01308	0.01667	0.01601	0.01593				0.0172883	0.00976039
11	3204.02	3492.39	3158.02	3148.55	3457.94	3147.16				0.00682	0.036	0.0135	0.01689	0.01608	0.01623				0.0175867	0.0097598
11.2	3209.46	3497.7	3163.35	3151.46	3458.9	3151.34				0.00724	0.03636	0.01392	0.01711	0.01615	0.01654				0.0178867	0.00975482
11.4	3214.09	3502.25	3168.32	3154	3459.7	3155.02				0.0076	0.03668	0.01432	0.01729	0.01621	0.01681				0.0181517	0.00975327
11.6	3218.06	3506.3	3172.77	3156.24	3460.47	3158.3				0.00791	0.03696	0.01467	0.01746	0.01626	0.01705				0.018385	0.00975409
11.8	3221.61	3509.79	3176.63	3158.03	3461.69	3161.1				0.00818	0.0372	0.01497	0.01759	0.01635	0.01725				0.01859	0.00975313
12	3224.67	3512.66	3180.03	3159.41	3463	3163.66				0.00841	0.0374	0.01524	0.01769	0.01645	0.01744				0.0187717	0.00974869
12.2	3227.45	3515.75	3183.4	3160.09	3464	3165.69				0.00863	0.03762	0.01551	0.01775	0.01652	0.01759				0.0189367	0.00975806
12.4	3230.36	3519.21	3186.33	3160.45	3464.96	3167.37				0.00885	0.03786	0.01574	0.01777	0.01659	0.01771				0.0190867	0.00978049
12.6	3233.64	3522.67	3189.06	3160.61	3465.72	3169.09				0.00911	0.0381	0.01596	0.01778	0.01665	0.01784				0.01924	0.00979668
12.8	3237.53	3526.44	3191.85	3161.06	3465.67	3170.54				0.00941	0.03836	0.01618	0.01782	0.01665	0.01794				0.0193933	0.00981672
13	3241.58	3530.64	3195.11	3161.55	3465.17	3171.69				0.00972	0.03865	0.01644	0.01785	0.01661	0.01803				0.01955	0.0098484
13.2	3245.79	3534.48	3197.81	3162.36	3464.66	3172.95				0.01004	0.03892	0.01665	0.01791	0.01657	0.01812				0.0197017	0.00987445
13.4	3249.76	3538.14	3200.29	3163.43	3463.58	3174.05				0.01035	0.03917	0.01685	0.01799	0.01649	0.0182				0.0198417	0.00989933
13.6	3253.45	3541.96	3202.69	3164.47	3462.54	3174.55				0.01063	0.03944	0.01704	0.01807	0.01642	0.01824				0.0199733	0.00994089
13.8	3256.77	3545.6	3204.94	3165.28	3461.6	3175.08				0.01089	0.03969	0.01722	0.01813	0.01635	0.01828				0.0200933	0.0099814
14	3259.9	3549.28	3206.8	3165.86	3460.67	3175.61				0.01113	0.03994	0.01736	0.01817	0.01628	0.01832				0.0202	0.0100302
14.2	3262.66	3553.02	3208.64	3166.26	3459.77	3175.85				0.01134	0.0402	0.01751	0.0182	0.01621	0.01833				0.0202983	0.0100905
14.4	3265.14	3556.63	3210.54	3166.3	3458.99	3176.15				0.01153	0.04045	0.01766	0.01821	0.01616	0.01836				0.020395	0.0101501
14.6	3267.15	3559.93	3212.19	3166.63	3457.96	3176.56				0.01169	0.04068	0.01779	0.01823	0.01608	0.01839				0.0204767	0.0102111
14.8	3268.77	3563.18	3213.33	3166.64	3457.13	3176.78				0.01181	0.04091	0.01788	0.01823	0.01602	0.0184				0.0205417	0.0102817
15	3270.22	3566.15	3214.28	3166.86	3456.48	3177.03				0.01192	0.04112	0.01796	0.01825	0.01597	0.01842				0.0206067	0.010345
15.2	3271.49	3568.99	3215.23	3167.18	3456.05	3177.53				0.01202	0.04131	0.01803	0.01827	0.01594	0.01846				0.0206717	0.0104002
15.4	3272.82	3571.64	3215.98	3167.62	3456.09	3177.82				0.01212	0.0415	0.01809	0.0183	0.01594	0.01848				0.0207383	0.0104538
15.6	3274.41	3574.29	3216.82	3167.62	3456.32	3178.03				0.01225	0.04168	0.01816	0.0183	0.01596	0.01849				0.0208067	0.0104982
15.8	3276.1	3577.23	3218.12	3167.91	3456.52	3178				0.01238	0.04188	0.01826	0.01833	0.01598	0.01849				0.0208867	0.0105484
16	3277.87	3580.24	3219.29	3167.98	3456.4	3177.9				0.01251	0.04209	0.01835	0.01833	0.01597	0.01848				0.020955	0.0106081
16.2	3279.94	3583.46	3220.36	3168.02	3455.85	3177.43				0.01267	0.04232	0.01844	0.01833	0.01593	0.01845				0.0210233	0.0106754
16.4	3282.32	3586.88	3221.74	3168.06	3455.18	3177.24				0.01286	0.04255	0.01855	0.01834	0.01588	0.01844				0.0211033	0.0107373
16.6	3284.9	3590.36	3222.95	3168.11	3454.67	3177.05				0.01305	0.0428	0.01864	0.01834	0.01584	0.01842				0.0211817	0.010809
16.8	3287.72	3593.21	3223.99	3167.91	3454.19	3177.4				0.01327	0.04299	0.01873	0.01833	0.0158	0.01845				0.0212617	0.0108511
17	3290.66	3595.77	3225.21	3167.73	3453.91	3177.56				0.0135	0.04317	0.01882	0.01831	0.01578	0.01846				0.02134	0.0108881
17.2	3293.36	3597.98	3226.41	3167.38	3454	3177.89				0.01371	0.04332	0.01892	0.01829	0.01579	0.01848				0.0214183	0.0109128
17.4	3295.64	3599.87	3227.13	3167.14	3453.97	3177.86				0.01388	0.04346	0.01898	0.01827	0.01579	0.01848				0.0214767	0.0109436
17.6	3297.61	3601.49	3228.18	3166.96	3453.53	3177.89				0.01403	0.04357	0.01906	0.01825	0.01576	0.01848				0.021525	0.0109678
17.8	3299.73	3603.23	3229.44	3166.9	3453.05	3177.4				0.0142	0.04369	0.01916	0.01825	0.01572	0.01845				0.0215783	0.0109945
18	3301.95	3605.17	3230.9	3166.91	3452.59	3176.99				0.01437	0.04382	0.01927	0.01825	0.01569	0.01842				0.0216367	0.0110244
18.2	3304.3	3607.03	3232.59	3166.92	3452.23	3176.71				0.01455	0.04395	0.01941	0.01825	0.01566	0.0184				0.0217033	0.0110517
18.4	3307.05	3608.91	3234.48	3167	3451.61	3176.7				0.01476	0.04408	0.01956	0.01826	0.01562	0.0184				0.02178	0.0110748
18.6	3310.06	3610.99	3236.09	3167.35	3451.38	3176.64				0.01499	0.04423	0.01969	0.01828	0.0156	0.01839				0.0218633	0.0111029
18.8	3312.72	3612.91	3237.66	3167.81	3451.23	3176.9				0.0152	0.04436	0.01981	0.01832	0.01559	0.01841				0.0219483	0.0111221
19	3314.97	3614.39	3238.88	3168.32	3451.1	3177.47				0.01537	0.04446	0.01991	0.01836	0.01558	0.01845				0.0220217	0.0111341
19.2	3317.33	3615.98	3239.96	3168.92	3450.6	3177.9				0.01555	0.04457	0.01999	0.0184	0.01554	0.01848				0.0220883	0.0111542
19.4	3319.64	3617.51	3241.07	3169.53	3450.6	3178.21				0.01573	0.04468	0.02008	0.01845	0.01554	0.01851				0.022165	0.011169
19.6	3321.7	3618.54	3242.26	3170	3450.52	3178.45				0.01589	0.04475	0.02017	0.01848	0.01554	0.01852				0.022225	0.0111729
19.8	3323.87	3619.71	3243.13	3170.37	3450.43	3178.72				0.01606	0.04483	0.02024	0.01851	0.01553	0.01854				0.022285	0.0111814
20	3326.29	3621.18	3244.13	3170.86	3450.52	3178.43				0.01624	0.04494	0.02032	0.01854	0.01554	0.01852				0.02235	0.0112011
20.2	3328.79	3622.54	3245.14	3171.39	3451.11	3177.9				0.01644	0.04503	0.0204	0.01858	0.01558	0.01848				0.0224183	0.0112081
20.4	3331.23	3623.92	3246.43	3171.78	3451.5	3177.25				0.01662	0.04513	0.0205	0.01861	0.01561	0.01844				0.022485	0.011223
20.6	3334.14	3625.8	3247.96	3171.92	3452.23	3176.73				0.01685	0.04526	0.02063	0.01862	0.01566	0.0184				0.02257	0.0112433
20.8	3337.21	3627.56	3249.87	3171.97	3452.98	3175.94				0.01708	0.04538	0.02078	0.01863	0.01572	0.01834				0.022655	0.01126
21	3340.69	3629.33	3251.9	3171.75	3453.51	3175.56				0.01735	0.0455	0.02094	0.01861	0.01575	0.01831				0.0227433	0.011277
21.2	3344.03	3631.1	3254.07	3171.59	3453.81	3175.57				0.01761	0.04562	0.02111	0.0186	0.01578	0.01831				0.0228383	0.0112926
21.4	3347.23	3632.99	3256.2	3171.19	3454.02	3175.73				0.01786	0.04576	0.02128	0.01857	0.01579	0.01832				0.02293	0.0113215
21.6	3350.03	3634.63	3258.1	3171.02	3453.64	3175.87				0.01807	0.04587	0.02143	0.01856	0.01576	0.01833				0.0230033	0.0113468
21.8	3352.51	3636.53	3260	3170.95	3453.28	3176.13				0.01826	0.046	0.02158	0.01855	0.01574	0.01835				0.02308	0.0113805
22	3353.96	3638.38	3261.78	3171.24	3453.03	3176.1				0.01837	0.04613	0.02172	0.01857	0.01572	0.01835				0.0231433	0.011421
22.2	3355.19	3640.34	3263.3	3171.46	3452.6	3176.01				0.01847	0.04627	0.02184	0.01859	0.01569	0.01834				0.0232	0.0114693
22.4	3356.64	3642.23	3264.62	3172.15	3452.54	3175.83				0.01858	0.0464	0.02195	0.01864	0.01568	0.01833				0.0232633	0.0115081
22.6	3358.21	3644.35	3265.84	3172.65	3452.81	3175.45				0.0187	0.04654	0.02204	0.01868	0.0157	0.0183				0.0233267	0.0115494
22.8	3360.25	3646.12	3267	3173.32	3453.27	3175.14				0.01886	0.04667	0.02213	0.01873	0.01574	0.01828				0.0234017	0.0115794
23	3363.35	3647.76	3268.38	3173.64	3453.82	3175.28				0.0191	0.04678	0.02224	0.01875	0.01578	0.01829				0.02349	0.0115949
23.2	3366.75	3649.34	3269.98	3173.85	3454.88	3175.34				0.01936	0.04689	0.02237	0.01877	0.01586	0.0183				0.0235917	0.0116038
23.4	3369.85	3650.79	3271.57	3173.87	3456.02	3175.71				0.0196	0.04699	0.0225	0.01877	0.01594	0.01832				0.0236867	0.0116115
23.6	3372.9	3651.85	3273.24	3174.39	3457.65	3176.82				0.01983	0.04706	0.02263	0.01881	0.01606	0.0184				0.0237983	0.0115942
23.8	3375.35	3653.27	3274.93	3175.13	3459.33	3178.18				0.02002	0.04716	0.02276	0.01886	0.01618	0.0185				0.0239133	0.0115891
24	3377.32	3655.07	3276.46	3176.47	3461.47	3179.59				0.02017	0.04729	0.02288	0.01896	0.01634	0.01861				0.0240417	0.0115885
24.2	3378.79	3656.86	3277.86	3178.07	3463.8	3181.41				0.02029	0.04741	0.023	0.01908	0.01651	0.01874				0.0241717	0.0115809
24.4	3380.21	3658.77	3279.57	3180.02	3466.3	3183.43				0.0204	0.04754	0.02313	0.01922	0.01669	0.01889				0.0243117	0.0115729
24.6	3380.98	3661.12	3281.67	3181.93	3468.57	3185.45				0.02045	0.04771	0.0233	0.01936	0.01686	0.01904				0.0244533	0.0115856
24.8	3382	3663.62	3284.01	3183.6	3471.15	3187.74				0.02053	0.04788	0.02348	0.01949	0.01705	0.0192				0.024605	0.0115936
25	3382.81	3665.84	3286.65	3184.9	3473.35	3190.1				0.0206	0.04804	0.02369	0.01958	0.01721	0.01938				0.02475	0.0116033
25.2	3384.17	3668.69	3289.72	3186.33	3475.03	3192.39				0.0207	0.04823	0.02393	0.01969	0.01733	0.01954				0.0249033	0.011628
25.4	3385.88	3672.08	3292.74	3187.64	3476.25	3194.56				0.02083	0.04847	0.02417	0.01979	0.01742	0.0197				0.0250633	0.0116755
25.6	3388.6	3675.7	3295.61	3188.86	3477.43	3196.29				0.02104	0.04872	0.0244	0.01988	0.01751	0.01983				0.02523	0.0117252
25.8	3391.47	3679.08	3298.3	3190.18	3478.37	3197.77				0.02126	0.04895	0.02462	0.01998	0.01758	0.01994				0.0253883	0.0117702
26	3394.31	3682.88	3301.03	3191.74	3479.68	3199.26				0.02148	0.04922	0.02483	0.02009	0.01767	0.02005				0.0255567	0.011828
26.2	3396.85	3686.31	3303.96	3193.32	3481.65	3200.79				0.02168	0.04946	0.02506	0.02021	0.01782	0.02016				0.0257317	0.0118662
26.4	3398.86	3689.73	3307.14	3195.16	3484.09	3202.5				0.02183	0.04969	0.02532	0.02034	0.018	0.02029				0.0259117	0.0118967
26.6	3400.15	3693.21	3310.66	3197.18	3486.87	3204.69				0.02193	0.04994	0.02559	0.02049	0.0182	0.02045				0.0261	0.0119315
26.8	3401	3697.13	3314.68	3199.57	3490.25	3207.18				0.022	0.05021	0.02591	0.02067	0.01845	0.02063				0.0263117	0.0119649
27	3401.92	3701.47	3318.9	3202.41	3493.97	3210.36				0.02207	0.05051	0.02625	0.02088	0.01872	0.02086				0.0265483	0.0120006
27.2	3402.65	3706.14	3323.13	3205.8	3498.07	3214.32				0.02212	0.05083	0.02658	0.02113	0.01902	0.02115				0.026805	0.0120332
27.4	3403.78	3710.76	3327.53	3209.61	3502.73	3218.66				0.02221	0.05115	0.02693	0.02142	0.01936	0.02147				0.02709	0.0120516
27.6	3405.14	3715.55	3332.09	3213.99	3507.81	3223.45				0.02232	0.05149	0.02729	0.02174	0.01974	0.02182				0.0274	0.0120664
27.8	3407.14	3720.52	3336.75	3218.77	3512.74	3228.81				0.02247	0.05183	0.02766	0.02209	0.0201	0.02221				0.0277267	0.0120746
28	3409.22	3725.38	3341.78	3223.86	3517.55	3233.71				0.02263	0.05217	0.02806	0.02247	0.02045	0.02257				0.0280583	0.0120837
28.2	3411.72	3730.66	3347.02	3229.06	3522.13	3238.62				0.02282	0.05253	0.02848	0.02286	0.02079	0.02293				0.0284017	0.012099
28.4	3414.21	3736.39	3352.71	3234.42	3526.78	3243.95				0.02301	0.05293	0.02893	0.02325	0.02113	0.02332				0.0287617	0.0121281
28.6	3416.77	3742.59	3358.52	3239.81	3531.1	3249.54				0.02321	0.05336	0.02939	0.02365	0.02144	0.02373				0.02913	0.0121699
28.8	3418.43	3749.19	3364.85	3245.39	3536	3255.17				0.02334	0.05382	0.02989	0.02407	0.0218	0.02414				0.02951	0.0122235
29	3419.41	3756.14	3371.54	3251	3541.31	3261.81				0.02341	0.0543	0.03042	0.02448	0.02219	0.02463				0.029905	0.0122829
29.2	3419.28	3763.27	3378.8	3256.86	3546.95	3268.53				0.0234	0.0548	0.03099	0.02492	0.02261	0.02512				0.0303067	0.0123552
29.4	3417.18	3770.18	3385.65	3262.5	3551.98	3275.03				0.02324	0.05528	0.03154	0.02534	0.02298	0.0256				0.0306633	0.0124488
29.6	3412.82	3776.46	3392.31	3268.48	3557.44	3281.36				0.02291	0.05571	0.03206	0.02578	0.02338	0.02606				0.0309833	0.0125449
29.8	3406.86	3782.55	3398.56	3274.39	3562.17	3287.76				0.02245	0.05614	0.03256	0.02622	0.02372	0.02653				0.03127	0.0126724
30	3400.08	3788.83	3404.38	3280.47	3566.46	3293.69				0.02193	0.05657	0.03302	0.02667	0.02404	0.02696				0.0315317	0.0128217
30.2	3393.09	3795.12	3409.94	3286.66	3570.71	3299.8				0.02139	0.05701	0.03346	0.02713	0.02435	0.02741				0.0317917	0.0129865
30.4	3388.02	3802.77	3416.74	3293.85	3576.25	3306.9				0.021	0.05754	0.034	0.02766	0.02476	0.02793				0.0321483	0.0131528
30.6	3385.8	3812.27	3425.25	3301.84	3582.54	3315.25				0.02083	0.0582	0.03467	0.02825	0.02522	0.02854				0.0326183	0.013327
30.8	3386.7	3823.22	3435.11	3310.75	3590.64	3324.62				0.0209	0.05896	0.03546	0.02891	0.02581	0.02923				0.0332117	0.0134815
31	3390.17	3835.18	3446.29	3320.76	3600.73	3335.57				0.02116	0.05979	0.03634	0.02965	0.02655	0.03003				0.03392	0.013606
31.2	3396.24	3848.65	3458.9	3331.9	3612.17	3347.67				0.02163	0.06072	0.03734	0.03048	0.02739	0.03092				0.0347467	0.0137139
31.4	3404.25	3862.54	3472.26	3343.84	3624.51	3360.61				0.02225	0.06169	0.0384	0.03136	0.02829	0.03187				0.0356433	0.013799
31.6	3414.23	3876.85	3485.7	3356.4	3637.78	3374.18				0.02302	0.06268	0.03946	0.03229	0.02927	0.03286				0.0365967	0.0138496
31.8	3427.17	3891.84	3499.72	3369.96	3651.41	3388.71				0.02401	0.06372	0.04058	0.0333	0.03027	0.03392				0.0376333	0.0138678
32	3443.28	3907.81	3514.58	3384.3	3665.21	3403.65				0.02525	0.06483	0.04175	0.03436	0.03128	0.03502				0.0387483	0.0138593
32.2	3462.45	3924.43	3529.69	3399.23	3679.81	3419.58				0.02673	0.06598	0.04295	0.03547	0.03235	0.03618				0.0399433	0.0138085
32.4	3484.34	3942.26	3545.25	3414.65	3695.08	3436.4				0.02842	0.06722	0.04418	0.03661	0.03347	0.03742				0.04122	0.013743
32.6	3508.06	3961.19	3561.83	3430.64	3710.74	3454.05				0.03024	0.06854	0.0455	0.0378	0.03462	0.03871				0.0425683	0.0136814
32.8	3531.69	3980.7	3579.29	3447.09	3727.13	3472.31				0.03206	0.06989	0.04688	0.03902	0.03582	0.04005				0.0439533	0.0136268
33	3554.79	4000.79	3597.53	3463.88	3744.52	3491.91				0.03384	0.07128	0.04833	0.04026	0.0371	0.04148				0.0453817	0.0135843
33.2	3577.12	4021.47	3616.72	3481.52	3762.61	3512.33				0.03556	0.07272	0.04985	0.04157	0.03842	0.04298				0.04685	0.013562
33.4	3598.33	4042.12	3636.56	3500.07	3781.12	3533.39				0.0372	0.07415	0.05142	0.04294	0.03978	0.04452				0.048335	0.0135408
33.6	3618.84	4062.91	3656.91	3519.29	3800.85	3555.07				0.03878	0.0756	0.05303	0.04437	0.04123	0.04611				0.0498533	0.0135207
33.8	3639.52	4084.33	3677.38	3539.14	3821.64	3577.53				0.04037	0.07708	0.05465	0.04584	0.04275	0.04775				0.0514067	0.0134963
34	3660.66	4106.2	3697.8	3559.82	3842.77	3600.13				0.042	0.0786	0.05627	0.04737	0.0443	0.04941				0.0529917	0.0134709
34.2	3682.33	4128.79	3718.75	3581.19	3864.56	3623.14				0.04367	0.08017	0.05793	0.04895	0.0459	0.05109				0.0546183	0.0134485
34.4	3705.1	4152.97	3740.64	3603.39	3887.69	3646.8				0.04542	0.08185	0.05967	0.0506	0.04759	0.05283				0.0563267	0.0134382
34.6	3729.07	4178.57	3763.32	3627	3911.4	3671.97				0.04727	0.08363	0.06146	0.05235	0.04933	0.05467				0.0581183	0.013432
34.8	3753.83	4205.81	3787.75	3652.1	3936.07	3698.6				0.04917	0.08552	0.0634	0.05421	0.05114	0.05662				0.06001	0.013443
35	3779.62	4234.98	3813.95	3678.93	3962.49	3727.06				0.05116	0.08754	0.06547	0.0562	0.05308	0.0587				0.062025	0.0134605
35.2	3806.72	4266.16	3841.67	3707.26	3990.31	3757.45				0.05325	0.0897	0.06767	0.0583	0.05512	0.06093				0.0641617	0.0134917
35.4	3834.72	4298.49	3870.23	3736.91	4019.57	3789.67				0.0554	0.09195	0.06993	0.06049	0.05727	0.06329				0.0663883	0.013522
35.6	3863.4	4331.68	3899.63	3767.42	4050.43	3822.69				0.05761	0.09425	0.07226	0.06276	0.05953	0.06571				0.0686867	0.0135409
35.8	3893.17	4365.6	3929.3	3798.74	4082.38	3856.24				0.05991	0.09661	0.07462	0.06508	0.06187	0.06816				0.0710417	0.013553
36	3923.53	4400.26	3959.75	3830.89	4115.25	3890.19				0.06224	0.09901	0.07703	0.06746	0.06428	0.07065				0.073445	0.0135617
36.2	3954.2	4435.2	3990.73	3863.54	4149.28	3924.46				0.06461	0.10144	0.07948	0.06988	0.06678	0.07316				0.0758917	0.0135609
36.4	3985.51	4470.81	4022.79	3897.28	4183.7	3959.29				0.06702	0.10391	0.08202	0.07238	0.0693	0.07571				0.07839	0.0135621
36.6	4017.59	4507.73	4055.91	3932.37	4219.25	3995.08				0.06949	0.10647	0.08465	0.07498	0.07191	0.07833				0.0809717	0.0135685
36.8	4050.68	4545.57	4090.05	3968.76	4255.96	4032.22				0.07204	0.1091	0.08735	0.07768	0.0746	0.08105				0.0836367	0.0135682
37	4084.76	4583.99	4124.62	4006.1	4293.59	4070.89				0.07466	0.11177	0.09009	0.08044	0.07736	0.08388				0.0863667	0.0135548
37.2	4120.1	4623.36	4159.91	4045.01	4331.91	4111.27				0.07739	0.1145	0.09289	0.08333	0.08017	0.08684				0.0891867	0.0135259
37.4	4156.56	4663.89	4195.62	4084.94	4371.8	4153.14				0.08019	0.11731	0.09572	0.08629	0.0831	0.08991				0.0920867	0.0134911
37.6	4194.08	4705.2	4232.12	4125.84	4412.23	4196.6				0.08308	0.12018	0.09861	0.08932	0.08606	0.09309				0.0950567	0.0134534
37.8	4232.12	4747.48	4269.19	4167.74	4453.94	4241.73				0.08601	0.12312	0.10155	0.09242	0.08912	0.0964				0.0981033	0.0134154
38	4271.23	4791.09	4307.29	4211	4497.31	4288.48				0.08903	0.12614	0.10457	0.09563	0.0923	0.09982				0.101248	0.0133686
38.2	4311.17	4836.09	4346.3	4255.96	4542.67	4336.82				0.0921	0.12927	0.10766	0.09896	0.09563	0.10336				0.104497	0.0133264
38.4	4351.7	4882	4386.35	4302.59	4589.78	4386.9				0.09522	0.13245	0.11083	0.10242	0.09908	0.10703				0.107838	0.0132712
38.6	4393.09	4929.09	4427.32	4351.05	4639.22	4438.87				0.09841	0.13572	0.11408	0.10601	0.10271	0.11084				0.111295	0.0132076
38.8	4435.49	4977.62	4469.73	4401.63	4690.44	4492.46				0.10168	0.13909	0.11744	0.10976	0.10647	0.11476				0.114867	0.0131444
39	4479	5027.68	4513.28	4454.23	4743.35	4547.59				0.10503	0.14256	0.12089	0.11366	0.11035	0.1188				0.118548	0.013084
39.2	4523.92	5079.13	4558.07	4508.29	4797.5	4603.8				0.10849	0.14614	0.12444	0.11766	0.11432	0.12291				0.122327	0.0130324
39.4	4570.54	5132.64	4604.73	4564.07	4852.92	4661.34				0.11208	0.14985	0.12814	0.1218	0.11838	0.12713				0.12623	0.012991
39.6	4618.93	5188.11	4652.87	4621.48	4909.37	4719.68				0.11581	0.1537	0.13195	0.12605	0.12252	0.1314				0.130238	0.0129616
39.8	4669.27	5245.6	4702.57	4680.25	4967.28	4779.3				0.11969	0.15769	0.13589	0.13041	0.12677	0.13577				0.13437	0.0129386
40	4720.98	5305.02	4754.2	4740.34	5026.42	4840.17				0.12367	0.16182	0.13998	0.13486	0.1311	0.14023				0.13861	0.0129373
40.2	4773.89	5366.55	4807.7	4802.05	5087.96	4902.85				0.12774	0.16609	0.14422	0.13943	0.13562	0.14482				0.142987	0.0129462
40.4	4828.02	5429.77	4862.42	4865.5	5151.36	4967.05				0.13191	0.17047	0.14855	0.14414	0.14027	0.14952				0.147477	0.0129569
40.6	4883.33	5494.89	4918.57	4930.68	5217.29	5033.6				0.13617	0.17499	0.153	0.14897	0.1451	0.15439				0.152103	0.0129813
40.8	4939.83	5562.18	4976.14	4998.08	5285.19	5102.46				0.14053	0.17967	0.15757	0.15396	0.15008	0.15944				0.156875	0.0130269
41	4998.36	5631.57	5035.17	5067.9	5355.77	5173.85				0.14503	0.18448	0.16224	0.15914	0.15526	0.16466				0.161802	0.0130678
41.2	5059.14	5702.93	5095.9	5140.19	5428.24	5248.19				0.14972	0.18944	0.16706	0.16449	0.16057	0.17011				0.166898	0.0131104
41.4	5122.61	5777.26	5158.76	5214.93	5503.52	5325.47				0.1546	0.19459	0.17204	0.17003	0.16609	0.17577				0.172187	0.0131597
41.6	5188.63	5854	5224.08	5292.66	5581.34	5405.53				0.15969	0.19992	0.17721	0.17579	0.1718	0.18163				0.177673	0.0132078
41.8	5257.44	5933.21	5292	5372.97	5662.34	5488.43				0.16499	0.20542	0.18259	0.18174	0.17774	0.1877				0.183363	0.0132494
42	5328.69	6015.07	5362.54	5456.2	5746.07	5574.38				0.17048	0.2111	0.18818	0.18791	0.18388	0.194				0.189258	0.0132972
42.2	5402.66	6100.35	5435.45	5542.24	5832.84	5662.81				0.17618	0.21702	0.19396	0.19429	0.19024	0.20047				0.19536	0.0133601
42.4	5479.16	6188.14	5511.07	5631.29	5922.58	5754.32				0.18207	0.22311	0.19995	0.20089	0.19683	0.20718				0.201672	0.0134252
42.6	5558.9	6279.72	5589.59	5723.09	6015.18	5848.58				0.18821	0.22947	0.20618	0.20769	0.20362	0.21408				0.208208	0.0135048
42.8	5642.32	6374.85	5671.18	5817.89	6110.82	5945.63				0.19464	0.23608	0.21264	0.21472	0.21063	0.22119				0.214983	0.0135791
43	5728.9	6473.55	5755.82	5915.15	6209.35	6045.35				0.2013	0.24293	0.21935	0.22193	0.21786	0.22849				0.221977	0.013659
43.2	5818.64	6575.34	5843.98	6015.52	6311.25	6148.33				0.20822	0.24999	0.22633	0.22936	0.22533	0.23603				0.22921	0.0137279
43.4	5911.87	6680.53	5935.38	6118.94	6416.27	6254.35				0.2154	0.25729	0.23358	0.23703	0.23303	0.2438				0.236688	0.0137939
43.6	6008.11	6788.55	6029.95	6225.24	6524.22	6363.55				0.22281	0.26479	0.24107	0.24491	0.24095	0.2518				0.244388	0.0138556
43.8	6106.99	6899.53	6127.52	6334.56	6634.72	6475.62				0.23043	0.27249	0.2488	0.25301	0.24905	0.26				0.252297	0.0139179
44	6210.16	7014.42	6228.25	6447.61	6749.15	6590.89				0.23837	0.28047	0.25678	0.26139	0.25744	0.26845				0.260483	0.0139695
44.2	6317.57	7133.01	6332.37	6563.79	6866.52	6709.24				0.24665	0.2887	0.26503	0.27	0.26605	0.27711				0.268923	0.0139915
44.4	6429.14	7255.91	6439.97	6683.15	6987.07	6830.22				0.25524	0.29723	0.27356	0.27884	0.27489	0.28597				0.277622	0.014004
44.6	6544.72	7382.55	6550.91	6806.02	7111.22	6954.09				0.26414	0.30602	0.28235	0.28795	0.28399	0.29505				0.286583	0.0139978
44.8	6665.09	7513.4	6665.27	6932.51	7239.73	7081.46				0.27342	0.3151	0.29141	0.29732	0.29342	0.30437				0.29584	0.0139573
45	6789.32	7647.27	6783.34	7061.52	7370.52	7211.2				0.28298	0.3244	0.30077	0.30688	0.30301	0.31388				0.30532	0.0138915
45.2	6917.58	7784.39	6904.76	7193.04	7504.66	7342.96				0.29286	0.33392	0.31039	0.31663	0.31285	0.32353				0.31503	0.0137799
45.4	7050.37	7924.58	7029.82	7327.17	7641.9	7477.55				0.30309	0.34365	0.3203	0.32657	0.32291	0.33338				0.324983	0.0136163
45.6	7188.1	8068.95	7159.21	7463.78	7782.28	7614.55				0.3137	0.35367	0.33055	0.3367	0.33321	0.34342				0.335208	0.0134074
45.8	7329.86	8217.01	7293.02	7603.11	7925.26	7754.07				0.32462	0.36394	0.34115	0.34702	0.34369	0.35364				0.345677	0.013165
46	7475.77	8369.33	7431	7745.8	8072.25	7896.92				0.33586	0.37452	0.35209	0.3576	0.35447	0.3641				0.35644	0.0129093
46.2	7626.11	8526.32	7573.22	7892.47	8222.01	8043.29				0.34744	0.38541	0.36336	0.36847	0.36545	0.37482				0.367492	0.0126415
46.4	7779.56	8687.69	7719.61	8041.95	8374.6	8192.25				0.35926	0.39662	0.37496	0.37955	0.37665	0.38573				0.378795	0.0123881
46.6	7936.59	8852.94	7869.37	8194.85	8530.59	8344.63				0.37135	0.40809	0.38682	0.39088	0.38808	0.39689				0.390352	0.0121357
46.8	8097.37	9022.22	8022.62	8349.45	8688.85	8499.44				0.38374	0.41984	0.39897	0.40233	0.39969	0.40822				0.402132	0.0118735
47	8261.34	9195.33	8179.1	8506.76	8849.51	8657.31				0.39637	0.43185	0.41137	0.41399	0.41147	0.41979				0.41414	0.011629
47.2	8427.53	9372.35	8338.99	8666.04	9012.73	8817.85				0.40917	0.44414	0.42404	0.4258	0.42344	0.43154				0.426355	0.0114252
47.4	8596.86	9552.98	8501.51	8829.32	9179.82	8982.76				0.42221	0.45668	0.43691	0.4379	0.4357	0.44362				0.438837	0.011244
47.6	8768.55	9737.15	8666.58	8995.2	9348.57	9150.03				0.43544	0.46946	0.44999	0.45019	0.44807	0.45587				0.451503	0.0110936
47.8	8942.25	9924.66	8834.1	9166.04	9520.58	9320.54				0.44881	0.48248	0.46327	0.46285	0.46069	0.46836				0.46441	0.0109823
48	9118.46	10115.4	9004.04	9340.35	9694.48	9492.77				0.46239	0.49572	0.47673	0.47577	0.47344	0.48097				0.477503	0.0108848
48.2	9297.86	10308.2	9176.1	9518.39	9871.26	9667.34				0.47621	0.5091	0.49037	0.48897	0.4864	0.49376				0.490802	0.0107649
48.4	9479.88	10504.1	9351.35	9698.52	10049.3	9842.29				0.49023	0.52269	0.50425	0.50232	0.49946	0.50657				0.504253	0.0106644
48.6	9665.14	10703.2	9530.53	9882.82	10232.1	10020.9				0.5045	0.53652	0.51845	0.51597	0.51287	0.51965				0.517993	0.0105698
48.8	9854.2	10906	9712.83	10069.6	10418.3	10203				0.51906	0.5506	0.5329	0.52982	0.52652	0.53299				0.531982	0.0104878
49	10047.4	11112.6	9899.41	10260.4	10610.4	10390.5				0.53394	0.56494	0.54768	0.54396	0.54061	0.54672				0.546308	0.0103938
49.2	10244.3	11324.2	10090.3	10454.7	10807.3	10583.3				0.5491	0.57963	0.56281	0.55836	0.55505	0.56084				0.560965	0.0103378
49.4	10446	11539.5	10284.8	10654.4	11009.5	10782.2				0.56464	0.59457	0.57822	0.57315	0.56988	0.57541				0.575978	0.0102445
49.6	10651.3	11758.5	10482.1	10857.4	11214.8	10984.9				0.58045	0.60977	0.59385	0.5882	0.58493	0.59026				0.591243	0.0101648
49.8	10860	11980.3	10683.2	11064.2	11424	11191.2				0.59653	0.62517	0.60979	0.60353	0.60028	0.60536				0.606777	0.0100712
50	11071.4	12205.1	10886.6	11274	11635.6	11400.3				0.61281	0.64077	0.6259	0.61907	0.61579	0.62068				0.622503	0.0099935
50.2	11285.8	12432.1	11092.1	11486.9	11849.8	11611.4				0.62933	0.65653	0.64219	0.63485	0.6315	0.63614				0.638423	0.00990599
50.4	11502	12661.8	11299.4	11701.3	12066.9	11824.9				0.64598	0.67247	0.65862	0.65075	0.64742	0.65178				0.654503	0.00983944
50.6	11719.9	12892	11508.1	11916.9	12285.6	12040.3				0.66276	0.68845	0.67516	0.66672	0.66346	0.66755				0.670683	0.00975886
50.8	11939.2	13124	11718	12134.2	12506.3	12257.5				0.67965	0.70455	0.69179	0.68282	0.67965	0.68346				0.686987	0.00968498
51	12159.3	13356.6	11928.5	12351.2	12727.7	12474.9				0.69661	0.7207	0.70846	0.69891	0.69588	0.69938				0.703323	0.00963155
51.2	12379.6	13589.2	12139.1	12569	12950.3	12693.8				0.71357	0.73684	0.72516	0.71505	0.7122	0.71542				0.719707	0.00956409
51.4	12598.8	13821	12349.6	12786.7	13172.6	12912.3				0.73046	0.75293	0.74183	0.73118	0.72851	0.73142				0.736055	0.00950364
51.6	12818.4	14054.2	12560.2	13005.1	13396.9	13131.6				0.74738	0.76912	0.75853	0.74737	0.74495	0.74747				0.75247	0.00945954
51.8	13036.7	14285.3	12769.3	13223.1	13620.3	13350.2				0.7642	0.78516	0.77509	0.76353	0.76134	0.76349				0.768802	0.00938077
52	13253.6	14514.2	12976.7	13442	13843.6	13569.1				0.7809	0.80105	0.79152	0.77975	0.77771	0.77952				0.785075	0.00924799
52.2	13467.9	14740.7	13181.5	13658.7	14064.9	13785.9				0.79741	0.81677	0.80775	0.79581	0.79395	0.7954				0.801182	0.00910982
52.4	13680.4	14963.9	13383.8	13873.5	14284.4	14001.6				0.81377	0.83226	0.82378	0.81173	0.81005	0.8112				0.817132	0.00893174
52.6	13887.8	15180.1	13581.2	14085.1	14499.2	14212.8				0.82975	0.84727	0.83942	0.82741	0.8258	0.82666				0.832718	0.00869735
52.8	14090.2	15390.9	13773.6	14291.7	14708.8	14419.4				0.84534	0.86191	0.85467	0.84272	0.84117	0.84179				0.847933	0.00846306
53	14287	15595.1	13960.3	14492.4	14913.6	14621.5				0.8605	0.87608	0.86946	0.8576	0.85618	0.85659				0.862735	0.00819033
53.2	14477.2	15790.9	14140.2	14687.3	15111.5	14816.6				0.87515	0.88967	0.88372	0.87204	0.8707	0.87088				0.877027	0.00788481
53.4	14659.3	15977.4	14311.1	14874.9	15301.2	15002.9				0.88917	0.90261	0.89727	0.88594	0.88461	0.88453				0.890688	0.00755206
53.6	14833.2	16156	14474	15053.8	15482.4	15181.8				0.90257	0.91501	0.91017	0.8992	0.8979	0.89763				0.903747	0.00723569
53.8	14998	16325.4	14628.1	15224.1	15656.6	15352.1				0.91526	0.92677	0.92238	0.91183	0.91067	0.9101				0.916168	0.00689467
54	15151.1	16482.3	14771.3	15384.1	15819.9	15511.4				0.92706	0.93766	0.93373	0.92368	0.92265	0.92177				0.927758	0.00652349
54.2	15293.4	16628.4	14904.4	15534.6	15973.6	15661.7				0.93802	0.9478	0.94428	0.93483	0.93392	0.93277				0.938603	0.00612116
54.4	15425.2	16763.6	15028	15674.7	16117.4	15802.4				0.94817	0.95718	0.95407	0.94522	0.94447	0.94308				0.948698	0.00570291
54.6	15545.8	16886	15140.5	15805	16251.8	15933.1				0.95746	0.96568	0.96298	0.95487	0.95432	0.95265				0.957993	0.00521605
54.8	15655.3	16994.7	15241.3	15924.8	16373.6	16053.1				0.96589	0.97323	0.97097	0.96375	0.96326	0.96144				0.966423	0.00467492
55	15755.1	17092.9	15332.6	16034.5	16484.1	16162.6				0.97358	0.98004	0.9782	0.97188	0.97136	0.96946				0.974087	0.0041552
55.2	15843.5	17177.9	15411.7	16131.5	16582.3	16260.5				0.98039	0.98595	0.98447	0.97907	0.97856	0.97663				0.980845	0.00362068
55.4	15918.8	17247.4	15477.1	16215.2	16666.4	16345.3				0.98619	0.99077	0.98966	0.98527	0.98473	0.98285				0.986578	0.00304125
55.6	15981.3	17302.4	15529.6	16284.9	16734.8	16417				0.991	0.99458	0.99382	0.99044	0.98974	0.98809				0.991278	0.00247682
55.8	16030.3	17343.4	15569.1	16339.2	16789.8	16475.7				0.99477	0.99743	0.99695	0.99446	0.99378	0.9924				0.994965	0.00191274
56	16066	17369.5	15594.1	16378.2	16830	16521				0.99753	0.99924	0.99892	0.99735	0.99672	0.99571				0.997578	0.00132989
56.2	16088.2	17380.4	15606.5	16402.3	16856.2	16552.2				0.99924	1	0.99991	0.99914	0.99865	0.998				0.999157	0.000759017
56.4	16098.1	17379.3	15607.7	16413.9	16871.1	16572.4				1	0.99993	1	1	0.99974	0.99947				0.999857	0.000214538
56.6	16095.1	17365.8	15596.6	16412.1	16874.6	16579.6				0.99977	0.99898	0.99912	0.99987	1	1				0.999623	0.000454606
56.8	16080.8	17339.5	15574.3	16399.5	16865.1	16572.4				0.99867	0.99716	0.99736	0.99893	0.9993	0.99948				0.998483	0.00099073
57	16054.4	17300.9	15541.2	16375.3	16844.5	16552.5				0.99663	0.99448	0.99473	0.99714	0.99779	0.99802				0.996465	0.00152361
57.2	16017.9	17251.8	15497.8	16339.7	16811.2	16519.8				0.99382	0.99107	0.9913	0.9945	0.99535	0.99562				0.99361	0.00198452
57.4	15971.2	17191.1	15444.5	16291.8	16764.5	16472.9				0.99022	0.98686	0.98708	0.99095	0.99192	0.99219				0.98987	0.00235449
57.6	15915	17119.3	15382.1	16232	16704.3	16412.9				0.98589	0.98188	0.98212	0.98652	0.98751	0.98779				0.985285	0.00263546
57.8	15847.2	17034.9	15308.3	16157.9	16630.1	16339.1				0.98067	0.97602	0.97628	0.98103	0.98207	0.98239				0.979743	0.00285623
58	15768.5	16938.8	15224.3	16070.1	16540.8	16251.7				0.97461	0.96935	0.96962	0.97452	0.97552	0.97599				0.973268	0.00298355
58.2	15678.7	16831.1	15128.8	15970.2	16438.8	16151.4				0.96769	0.96187	0.96206	0.96712	0.96803	0.96864				0.965902	0.00308945
58.4	15578.7	16714	15023.5	15858	16324.2	16039.1				0.95999	0.95375	0.95372	0.9588	0.95963	0.96042				0.957718	0.00313108
58.6	15470.6	16588	14909.1	15736.4	16200.2	15917.1				0.95166	0.945	0.94465	0.94979	0.95054	0.95148				0.948853	0.00319422
58.8	15358.1	16458.3	14791.3	15610.1	16071.5	15790.4				0.943	0.93599	0.93531	0.94043	0.9411	0.9422				0.939672	0.00324544
59	15242	16325.1	14670.1	15479.9	15940.3	15659.5				0.93406	0.92675	0.92571	0.93078	0.93148	0.93262				0.930233	0.00331019
59.2	15124.2	16189.9	14547.3	15346.3	15805.5	15525				0.92498	0.91737	0.91597	0.92088	0.9216	0.92277				0.920595	0.00337169
59.4	15004.1	16051.5	14422.1	15211.6	15669.5	15388.8				0.91573	0.90776	0.90606	0.91089	0.91162	0.91279				0.910808	0.00348294
59.6	14881.1	15910.9	14296	15073.9	15530.5	15249.6				0.90626	0.898	0.89606	0.90069	0.90142	0.90259				0.900837	0.00356964
59.8	14753.9	15766.9	14165.9	14931.1	15385.8	15106				0.89646	0.888	0.88576	0.89011	0.89081	0.89208				0.890537	0.00365994
60	14622.9	15620.2	14033.3	14785.5	15237	14959.3				0.88637	0.87782	0.87525	0.87931	0.8799	0.88133				0.879997	0.00374558
60.2	14487.3	15469.8	13897.5	14636.4	15086.1	14809.7				0.87593	0.86738	0.86449	0.86827	0.86884	0.87038				0.869215	0.00382557
60.4	14348.2	15317	13759.3	14483.3	14931.4	14656.3				0.86521	0.85677	0.85354	0.85692	0.85749	0.85914				0.858178	0.00389676
60.6	14205.8	15162.3	13618.5	14327.6	14774.1	14500.8				0.85425	0.84604	0.84238	0.84538	0.84595	0.84775				0.846958	0.00397762
60.8	14060.8	15005.2	13475.6	14171.2	14616.7	14343.3				0.84307	0.83513	0.83106	0.83379	0.83441	0.83622				0.835613	0.0040425
61	13913.5	14845.8	13330.7	14012.5	14457	14183.6				0.83173	0.82407	0.81957	0.82203	0.8227	0.82452				0.824103	0.00412698
61.2	13763.9	14684.5	13184.6	13852	14295.3	14022.4				0.82021	0.81287	0.808	0.81013	0.81084	0.81272				0.812462	0.00420103
61.4	13612.5	14521.9	13037.7	13691.2	14132.7	13860.5				0.80854	0.80159	0.79636	0.79822	0.79892	0.80086				0.800748	0.00425262
61.6	13460.2	14358.1	12889.8	13530.7	13970.7	13698.1				0.79681	0.79022	0.78464	0.78633	0.78704	0.78897				0.789002	0.00430036
61.8	13307.3	14194.1	12741.6	13368.6	13806.8	13534.9				0.78504	0.77883	0.77289	0.77431	0.77502	0.77701				0.777183	0.00437807
62	13153.7	14029.3	12592.5	13206.2	13642.8	13371				0.7732	0.76739	0.76108	0.76227	0.76299	0.76501				0.765323	0.00445386
62.2	13000.1	13864.9	12443	13044.4	13478.2	13206.8				0.76137	0.75598	0.74923	0.75028	0.75092	0.75298				0.75346	0.00455205
62.4	12846.4	13700.4	12292.9	12881.3	13313.6	13042.6				0.74953	0.74456	0.73734	0.73819	0.73885	0.74096				0.741572	0.00467738
62.6	12692.1	13535.3	12143	12717.5	13148.3	12877.6				0.73765	0.7331	0.72546	0.72606	0.72672	0.72887				0.729643	0.00480707
62.8	12537	13370.1	11993.1	12555.3	12984.8	12712.7				0.7257	0.72164	0.71359	0.71403	0.71473	0.7168				0.717748	0.00488879
63	12381.9	13205.2	11844.4	12393.5	12822.2	12548.9				0.71376	0.71019	0.7018	0.70204	0.70281	0.7048				0.7059	0.00495281
63.2	12227.1	13040.7	11696.1	12232.3	12660.8	12385.3				0.70183	0.69877	0.69005	0.69009	0.69097	0.69282				0.694088	0.00500957
63.4	12073	12876.7	11549.2	12072.9	12499.9	12221.8				0.68996	0.68738	0.67841	0.67829	0.67917	0.68085				0.682343	0.00505138
63.6	11920.1	12714.2	11402.9	11914.2	12339.3	12059.8				0.67819	0.67611	0.66682	0.66652	0.6674	0.66898				0.67067	0.00513299
63.8	11768.9	12552.4	11257.7	11755.7	12178.3	11898.8				0.66654	0.66487	0.65531	0.65478	0.65559	0.65719				0.659047	0.00524641
64	11619	12392.3	11112.8	11597.8	12017.6	11738.3				0.655	0.65376	0.64383	0.64307	0.64381	0.64543				0.647483	0.00541167
64.2	11470.7	12233.2	10969.3	11441.4	11857.8	11579.4				0.64357	0.64272	0.63246	0.63148	0.63209	0.63379				0.636018	0.00557845
64.4	11323.1	12075.8	10826.1	11285.4	11699.3	11422.3				0.6322	0.63179	0.62112	0.61992	0.62046	0.62229				0.62463	0.00576089
64.6	11176.4	11919	10684.2	11130.2	11542.7	11265.5				0.6209	0.62091	0.60987	0.60842	0.60898	0.61081				0.613315	0.00593486
64.8	11030.7	11763.7	10543.5	10975.9	11387.4	11109.9				0.60968	0.61013	0.59872	0.59698	0.59759	0.59941				0.602085	0.00611802
65	10886.4	11609.4	10404.9	10822.8	11233.6	10956				0.59857	0.59942	0.58774	0.58564	0.58631	0.58814				0.59097	0.00628854
65.2	10743	11456	10267.5	10670.2	11081.1	10803.1				0.58752	0.58877	0.57685	0.57433	0.57513	0.57694				0.579923	0.00645879
65.4	10601.7	11303.9	10132.2	10520	10930.4	10651.6				0.57664	0.57822	0.56613	0.5632	0.56408	0.56584				0.569018	0.00662488
65.6	10462.9	11153.5	9998.69	10372.7	10781.8	10503.3				0.56594	0.56778	0.55555	0.55228	0.55318	0.55499				0.558287	0.00677071
65.8	10325.7	11004.9	9866.15	10227.2	10634.8	10356.5				0.55538	0.55746	0.54505	0.5415	0.54239	0.54423				0.547668	0.00692724
66	10190	10857.5	9734.24	10084.2	10489.7	10211				0.54493	0.54723	0.53459	0.5309	0.53176	0.53358				0.537165	0.00706465
66.2	10056.2	10712.1	9603.73	9943.04	10347	10067.3				0.53462	0.53713	0.52425	0.52044	0.52129	0.52305				0.526797	0.0072005
66.4	9923.01	10567.9	9474.07	9802.83	10205.4	9925.44				0.52436	0.52713	0.51398	0.51005	0.51091	0.51266				0.516515	0.00733105
66.6	9790.7	10424.7	9345.57	9663.56	10064.8	9783.86				0.51417	0.51719	0.5038	0.49972	0.5006	0.50229				0.506295	0.00746519
66.8	9659.79	10283	9219.2	9526.48	9926.87	9644.55				0.50408	0.50735	0.49378	0.48957	0.49048	0.49209				0.496225	0.00756091
67	9530.11	10142.7	9094.95	9390.98	9790.17	9507.52				0.49409	0.49761	0.48394	0.47952	0.48046	0.48205				0.486278	0.00764596
67.2	9401.76	10004	8972.52	9257.97	9655.06	9372.8				0.48421	0.48799	0.47424	0.46967	0.47055	0.47219				0.476475	0.00770968
67.4	9275.75	9867.5	8851.76	9126.45	9521.81	9239.55				0.4745	0.47851	0.46467	0.45992	0.46078	0.46243				0.466802	0.00779259
67.6	9151.4	9732.94	8732.74	8997.36	9390.88	9108.62				0.46492	0.46917	0.45524	0.45035	0.45117	0.45284				0.457282	0.00786097
67.8	9028.84	9600.16	8614.9	8869.85	9261.29	8979.33				0.45548	0.45995	0.4459	0.4409	0.44167	0.44337				0.447878	0.00793713
68	8908.62	9469.43	8498.46	8743.84	9133.75	8851.3				0.44622	0.45088	0.43667	0.43156	0.43232	0.43399				0.438607	0.00803542
68.2	8790.31	9340.07	8383.89	8619.17	9008.17	8725.06				0.43711	0.4419	0.42759	0.42232	0.42311	0.42475				0.429463	0.00812723
68.4	8673.37	9212.28	8271.36	8497.25	8884.81	8601.32				0.4281	0.43303	0.41868	0.41329	0.41406	0.41569				0.420475	0.00818124
68.6	8558.45	9086.51	8160.52	8376.98	8762.87	8479.5				0.41925	0.4243	0.40989	0.40438	0.40512	0.40676				0.411617	0.0082496
68.8	8445.14	8962.53	8051.9	8259.11	8642.95	8360.07				0.41052	0.41569	0.40129	0.39564	0.39632	0.39802				0.402913	0.00829527
69	8333.28	8840.27	7945	8143.63	8525.17	8242.83				0.40191	0.40721	0.39282	0.38708	0.38769	0.38943				0.394357	0.00832212
69.2	8223.25	8720.37	7839.52	8030.37	8409.24	8127.38				0.39343	0.39888	0.38446	0.37869	0.37918	0.38098				0.385937	0.0083498
69.4	8115.32	8602.08	7735.61	7918.86	8295.31	8013.45				0.38512	0.39067	0.37622	0.37042	0.37083	0.37263				0.377648	0.00838274
69.6	8008.82	8485.51	7633.45	7809.09	8184.02	7901.51				0.37692	0.38258	0.36813	0.36229	0.36267	0.36443				0.369503	0.00839473
69.8	7904.14	8370.42	7532.58	7700.86	8074.38	7790.7				0.36885	0.37459	0.36014	0.35427	0.35463	0.35632				0.361467	0.00840852
70	7801.19	8256.83	7433.33	7594.06	7966.69	7681.89				0.36092	0.36671	0.35227	0.34635	0.34673	0.34835				0.353555	0.00842061
70.2	7699.84	8144.58	7335.81	7488.66	7861.14	7575.04				0.35312	0.35892	0.34454	0.33854	0.33899	0.34052				0.345772	0.00841738
70.4	7599.71	8034.3	7239.88	7384.94	7757.59	7470.59				0.3454	0.35126	0.33694	0.33085	0.3314	0.33287				0.33812	0.00839791
70.6	7501.28	7925.59	7145.46	7283.47	7655.39	7368.12				0.33782	0.34372	0.32946	0.32333	0.3239	0.32537				0.3306	0.00837446
70.8	7404.69	7819.05	7052.93	7183.96	7555.63	7268.29				0.33038	0.33632	0.32213	0.31596	0.31659	0.31806				0.32324	0.00833488
71	7310.02	7714.38	6962.47	7086.73	7457.86	7170.74				0.32309	0.32906	0.31496	0.30875	0.30942	0.31091				0.316032	0.00829065
71.2	7216.73	7611.6	6873.67	6991.88	7361.78	7075.17				0.31591	0.32192	0.30793	0.30172	0.30237	0.30391				0.30896	0.00823011
71.4	7125.56	7510.46	6786.54	6899.47	7267.62	6981.19				0.30888	0.3149	0.30102	0.29488	0.29546	0.29703				0.302028	0.00815925
71.6	7036.28	7411.05	6701.1	6808.95	7176.09	6889.24				0.30201	0.308	0.29425	0.28817	0.28875	0.2903				0.295247	0.00807637
71.8	6948.78	7313.07	6617.06	6720.41	7086.07	6798.89				0.29527	0.3012	0.28759	0.2816	0.28215	0.28368				0.288582	0.00798844
72	6862.78	7217.02	6534.25	6633.96	6997.85	6710.33				0.28864	0.29453	0.28103	0.2752	0.27568	0.27719				0.282045	0.00789098
72.2	6779.06	7122.73	6452.68	6549.34	6911.35	6623.51				0.28219	0.28799	0.27457	0.26893	0.26934	0.27083				0.275642	0.00780282
72.4	6696.75	7030.18	6372.92	6465.89	6825.95	6538.42				0.27585	0.28156	0.26825	0.26274	0.26307	0.2646				0.269345	0.00772317
72.6	6615.79	6939.27	6294.7	6383.93	6741.78	6454.82				0.26962	0.27525	0.26205	0.25667	0.2569	0.25848				0.263162	0.00764646
72.8	6536.06	6850.13	6218.05	6303.44	6659.46	6373.08				0.26348	0.26907	0.25597	0.2507	0.25086	0.25249				0.257095	0.00756851
73	6457.85	6762.59	6143.11	6224.13	6578.71	6292.6				0.25745	0.26299	0.25004	0.24483	0.24494	0.2466				0.251142	0.00748754
73.2	6380.73	6676.32	6069.95	6146.31	6500.07	6213.77				0.25151	0.257	0.24424	0.23906	0.23918	0.24083				0.245303	0.00738851
73.4	6305.24	6591.29	5997.72	6070.24	6423.77	6136.71				0.2457	0.2511	0.23852	0.23342	0.23358	0.23518				0.239583	0.00727453
73.6	6231.57	6507.86	5926.82	5995.74	6349	6061.41				0.24002	0.24531	0.2329	0.2279	0.2281	0.22967				0.233983	0.00715729
73.8	6159.45	6425.91	5857.43	5922.76	6275.58	5987.43				0.23447	0.23962	0.2274	0.22249	0.22271	0.22425				0.22849	0.00704573
74	6088.59	6345.17	5788.95	5851.37	6203.78	5915.08				0.22901	0.23401	0.22197	0.2172	0.21745	0.21895				0.223098	0.00691647
74.2	6019.33	6266.32	5721.66	5781.71	6133.4	5844.4				0.22368	0.22854	0.21664	0.21204	0.21229	0.21377				0.217827	0.00679768
74.4	5951.5	6189.31	5656.24	5713.57	6064.09	5774.71				0.21845	0.2232	0.21146	0.20699	0.2072	0.20867				0.212662	0.00669233
74.6	5884.54	6113.68	5592.23	5646.81	5996.09	5705.99				0.21329	0.21795	0.20638	0.20204	0.20222	0.20364				0.207587	0.00658066
74.8	5818.73	6039.37	5529.34	5581.73	5930.06	5638.85				0.20822	0.21279	0.2014	0.19722	0.19737	0.19872				0.20262	0.00645306
75	5754.25	5966.43	5467.96	5518.04	5865.47	5573.34				0.20326	0.20773	0.19654	0.1925	0.19264	0.19392				0.197765	0.00632087
75.2	5690.95	5894.84	5407.67	5455.12	5801.92	5509.05				0.19838	0.20276	0.19176	0.18783	0.18798	0.18921				0.192987	0.00619729
75.4	5628.85	5824.45	5348.12	5393.38	5739.88	5446.66				0.1936	0.19787	0.18704	0.18326	0.18343	0.18464				0.188307	0.00606261
75.6	5568.35	5755.48	5289.92	5333.17	5679.51	5386.07				0.18894	0.19308	0.18243	0.1788	0.179	0.18021				0.183743	0.00592155
75.8	5509.4	5687.89	5233.14	5274.1	5619.59	5326.76				0.1844	0.18839	0.17793	0.17442	0.1746	0.17586				0.179267	0.0058008
76	5451.93	5621.95	5177.75	5216.3	5560.89	5268.61				0.17997	0.18381	0.17354	0.17013	0.1703	0.1716				0.174892	0.00568762
76.2	5395.99	5557.13	5123.96	5160.33	5503.49	5211.59				0.17566	0.17931	0.16928	0.16599	0.16609	0.16743				0.170627	0.00556501
76.4	5341.09	5493.73	5071.71	5105.43	5447.3	5155.73				0.17143	0.17491	0.16514	0.16192	0.16197	0.16334				0.166452	0.00544704
76.6	5287.4	5431.5	5020.36	5051.53	5392.06	5100.97				0.1673	0.17059	0.16107	0.15792	0.15792	0.15933				0.162355	0.00533683
76.8	5234.47	5370.83	4969.81	4998.66	5338.22	5047.56				0.16322	0.16638	0.15706	0.154	0.15397	0.15541				0.15834	0.00522708
77	5182.66	5311.21	4920	4946.86	5285.43	4995.39				0.15923	0.16225	0.15312	0.15016	0.1501	0.15159				0.154408	0.00511768
77.2	5131.56	5252.69	4870.98	4896.05	5233.89	4944.9				0.15529	0.15818	0.14923	0.1464	0.14632	0.1479				0.150553	0.00499129
77.4	5081.84	5195.29	4822.77	4846.91	5183.64	4895.65				0.15146	0.1542	0.14541	0.14276	0.14263	0.14429				0.146792	0.00486658
77.6	5033.18	5139.3	4775.61	4799	5135	4847.46				0.14772	0.15031	0.14168	0.13921	0.13907	0.14076				0.143125	0.00473687
77.8	4986.19	5084.27	4729.91	4752.59	5087.94	4800.31				0.1441	0.14649	0.13806	0.13577	0.13562	0.13731				0.139558	0.0046008
78	4940.17	5030.49	4685.6	4707.38	5042.15	4753.99				0.14055	0.14276	0.13454	0.13242	0.13226	0.13391				0.136073	0.00446479
78.2	4895.17	4978.29	4642.57	4662.86	4997.76	4708.41				0.13709	0.13914	0.13113	0.12912	0.129	0.13058				0.132677	0.00434069
78.4	4851.1	4927.27	4600.72	4618.91	4954.18	4663.36				0.13369	0.13559	0.12782	0.12586	0.12581	0.12728				0.129342	0.00422162
78.6	4807.72	4877.05	4559.82	4575.77	4910.94	4619.58				0.13035	0.13211	0.12458	0.12266	0.12264	0.12407				0.126068	0.00410885
78.8	4764.62	4828.01	4519.7	4533.04	4868.42	4576.56				0.12703	0.1287	0.1214	0.1195	0.11952	0.12092				0.122845	0.00399584
79	4722.32	4779.81	4480.08	4491.03	4826.28	4534.67				0.12377	0.12536	0.11826	0.11638	0.11643	0.11785				0.119675	0.00389379
79.2	4680.96	4732.3	4440.99	4450.25	4784.47	4493.5				0.12059	0.12206	0.11516	0.11336	0.11336	0.11484				0.116562	0.00379181
79.4	4640.2	4685.59	4402.48	4410.29	4743.44	4453.31				0.11745	0.11882	0.11211	0.1104	0.11035	0.11189				0.113503	0.00368677
79.6	4600.5	4640.29	4364.74	4371.22	4703.67	4413.51				0.11439	0.11567	0.10912	0.1075	0.10744	0.10898				0.110517	0.00358992
79.8	4561.94	4595.79	4327.49	4333.25	4664.28	4374.57				0.11142	0.11259	0.10617	0.10469	0.10455	0.10613				0.107592	0.00350624
80	4524.13	4552.59	4291.27	4296.11	4626.44	4336.22				0.10851	0.10959	0.1033	0.10194	0.10177	0.10332				0.104738	0.00342013
80.2	4486.97	4510.29	4256	4259.48	4589.29	4298.65				0.10564	0.10665	0.1005	0.09922	0.09905	0.10057				0.101938	0.00333392
80.4	4450.8	4469.03	4221.62	4223.69	4552.78	4262.21				0.10286	0.10379	0.09778	0.09657	0.09637	0.0979				0.0992117	0.00325868
80.6	4415.27	4428.38	4188.27	4188.85	4517.11	4226.83				0.10012	0.10097	0.09514	0.09399	0.09375	0.09531				0.0965467	0.00316861
80.8	4380.54	4388.53	4155.91	4154.62	4482.68	4192.13				0.09745	0.0982	0.09257	0.09145	0.09123	0.09276				0.0939433	0.0030751
81	4346.42	4349.16	4124.1	4121.38	4448.56	4158.54				0.09482	0.09547	0.09005	0.08899	0.08873	0.0903				0.0913933	0.00297424
81.2	4313.33	4310.82	4092.93	4089.37	4415.63	4125.88				0.09227	0.09281	0.08758	0.08662	0.08631	0.08791				0.0889167	0.00287306
81.4	4280.99	4273.65	4062.63	4058.26	4383.85	4093.57				0.08978	0.09023	0.08518	0.08431	0.08398	0.08555				0.086505	0.00277354
81.6	4249.63	4237.14	4032.81	4027.58	4352.37	4062.1				0.08736	0.08769	0.08282	0.08204	0.08167	0.08324				0.0841367	0.00268455
81.8	4219.01	4201.7	4003.46	3997.94	4321.8	4031.64				0.085	0.08523	0.08049	0.07984	0.07943	0.08101				0.0818333	0.00259988
82	4189.63	4167.45	3974.98	3968.71	4291.85	4001.42				0.08274	0.08285	0.07823	0.07767	0.07723	0.0788				0.0795867	0.00254086
82.2	4160.84	4133.82	3947.05	3939.76	4262.42	3971.76				0.08052	0.08052	0.07602	0.07553	0.07508	0.07662				0.0773817	0.00248431
82.4	4132.51	4100.52	3919.73	3911.23	4233.57	3943.07				0.07834	0.07821	0.07386	0.07341	0.07296	0.07452				0.0752167	0.00242478
82.6	4104.51	4068.29	3893.2	3883.57	4205.88	3914.78				0.07619	0.07597	0.07175	0.07136	0.07093	0.07245				0.0731083	0.00235653
82.8	4077.11	4036.49	3867.4	3856.28	4178.31	3886.78				0.07407	0.07376	0.06971	0.06934	0.06891	0.0704				0.0710317	0.00228842
83	4049.9	4004.98	3842.2	3829.54	4151.85	3860.07				0.07198	0.07158	0.06771	0.06736	0.06697	0.06844				0.0690067	0.00220566
83.2	4023.31	3974.29	3817.76	3803.27	4126.29	3833.94				0.06993	0.06945	0.06578	0.06541	0.06509	0.06653				0.0670317	0.00211976
83.4	3997.29	3944.46	3793.55	3777.88	4101.3	3808.36				0.06793	0.06738	0.06386	0.06353	0.06326	0.06466				0.0651033	0.00203907
83.6	3971.88	3915.15	3769.77	3752.94	4076.68	3783.28				0.06597	0.06534	0.06197	0.06168	0.06145	0.06282				0.063205	0.0019638
83.8	3946.98	3886.72	3746.51	3728.38	4052.9	3758.86				0.06405	0.06337	0.06013	0.05986	0.05971	0.06103				0.0613583	0.00189053
84	3922.73	3859.1	3723.48	3704.66	4029.23	3734.24				0.06218	0.06145	0.05831	0.0581	0.05798	0.05923				0.0595417	0.00182942
84.2	3898.98	3831.87	3700.83	3681.92	4005.75	3710.2				0.06035	0.05956	0.05651	0.05642	0.05625	0.05747				0.05776	0.00177033
84.4	3876.01	3805.11	3678.74	3659.41	3982.67	3686.3				0.05858	0.0577	0.05476	0.05475	0.05456	0.05572				0.0560117	0.00172033
84.6	3853.66	3778.7	3657.03	3637.51	3959.89	3662.96				0.05686	0.05587	0.05304	0.05313	0.05289	0.05401				0.0543	0.00167614
84.8	3831.71	3752.77	3635.69	3616.37	3937.31	3640.21				0.05517	0.05407	0.05135	0.05156	0.05123	0.05234				0.05262	0.00163414
85	3810.16	3727.33	3615.06	3595.44	3915.58	3618.15				0.05351	0.0523	0.04972	0.05001	0.04964	0.05073				0.050985	0.00158302
85.2	3788.92	3702.66	3594.98	3574.56	3894.23	3596.3				0.05188	0.05059	0.04812	0.04846	0.04808	0.04913				0.0493767	0.00154276
85.4	3767.86	3678.26	3575.41	3554.07	3873.33	3575.23				0.05025	0.0489	0.04657	0.04694	0.04654	0.04758				0.0477967	0.00149003
85.6	3747	3654.7	3556.58	3533.66	3852.88	3554.59				0.04865	0.04726	0.04508	0.04543	0.04504	0.04607				0.046255	0.00143651
85.8	3726.47	3631.64	3538.13	3513.33	3832.95	3534.28				0.04707	0.04566	0.04362	0.04392	0.04358	0.04458				0.0447383	0.00138371
86	3706.46	3608.91	3520.17	3493.34	3812.91	3514.49				0.04553	0.04408	0.0422	0.04244	0.04211	0.04314				0.04325	0.00133848
86.2	3687.16	3586.66	3502.28	3473.77	3793.58	3495.31				0.04404	0.04254	0.04078	0.04099	0.04069	0.04173				0.041795	0.00130373
86.4	3668.29	3565.25	3484.84	3454.65	3774.62	3476.34				0.04258	0.04105	0.0394	0.03958	0.0393	0.04034				0.040375	0.00126942
86.6	3650.06	3544.3	3467.3	3436.07	3756.4	3457.73				0.04118	0.0396	0.03801	0.0382	0.03797	0.03898				0.03899	0.00124846
86.8	3632.26	3523.94	3450.18	3418.14	3738.53	3439.51				0.03981	0.03819	0.03665	0.03687	0.03666	0.03764				0.0376367	0.00122839
87	3614.72	3504.15	3433.2	3400.74	3721.6	3421.57				0.03846	0.03681	0.0353	0.03558	0.03541	0.03633				0.036315	0.00120298
87.2	3597.31	3484.84	3416.76	3383.94	3704.87	3404.08				0.03712	0.03547	0.034	0.03434	0.03419	0.03505				0.0350283	0.00116659
87.4	3580.3	3466	3400.52	3367.76	3688.61	3387.03				0.03581	0.03416	0.03271	0.03314	0.033	0.0338				0.03377	0.00113384
87.6	3563.23	3447.32	3384.92	3352.01	3672.39	3370.32				0.03449	0.03287	0.03148	0.03197	0.03181	0.03258				0.0325333	0.00108574
87.8	3546.78	3428.84	3369.8	3336.62	3656.66	3353.87				0.03323	0.03158	0.03028	0.03083	0.03065	0.03137				0.0313233	0.00104773
88	3530.53	3410.99	3355.03	3321.67	3640.75	3337.69				0.03197	0.03035	0.02911	0.02972	0.02949	0.03019				0.0301383	0.00100551
88.2	3514.5	3393.15	3340.69	3306.72	3624.91	3321.7				0.03074	0.02911	0.02797	0.02861	0.02832	0.02901				0.02896	0.000970113
88.4	3498.89	3375.97	3326.84	3291.89	3609.49	3305.96				0.02954	0.02791	0.02688	0.02751	0.02719	0.02786				0.027815	0.000932153
88.6	3484.06	3359.17	3313.3	3277.13	3594.3	3290.64				0.02839	0.02675	0.0258	0.02642	0.02608	0.02674				0.0266967	0.000909168
88.8	3469.13	3342.7	3299.84	3262.46	3579.71	3275.78				0.02724	0.02561	0.02474	0.02533	0.02501	0.02565				0.0255967	0.000877808
89	3454.73	3326.27	3286.53	3247.6	3565.77	3261.6				0.02614	0.02446	0.02368	0.02423	0.02399	0.02461				0.0245183	0.000861009
89.2	3440.6	3310.45	3273.47	3233.27	3552.52	3247.64				0.02505	0.02337	0.02265	0.02317	0.02302	0.02359				0.023475	0.000834931
89.4	3426.48	3294.31	3260.59	3218.96	3539.48	3234.05				0.02396	0.02225	0.02163	0.02211	0.02206	0.0226				0.022435	0.000810105
89.6	3412.44	3278.49	3247.76	3204.97	3526.7	3220.73				0.02288	0.02115	0.02061	0.02107	0.02112	0.02162				0.0214083	0.000788959
89.8	3398.92	3263.02	3235.26	3191.14	3513.71	3207.48				0.02184	0.02007	0.01962	0.02005	0.02017	0.02065				0.0204	0.000778306
90	3385.41	3247.91	3223.41	3178.01	3500.9	3194.05				0.0208	0.01903	0.01868	0.01907	0.01923	0.01967				0.0194133	0.000751656
90.2	3372.26	3233.29	3211.71	3164.8	3488.18	3181.01				0.01978	0.01801	0.01775	0.01809	0.0183	0.01871				0.01844	0.000730972
90.4	3359.51	3219.4	3199.97	3152.06	3475.52	3168.07				0.0188	0.01705	0.01682	0.01715	0.01737	0.01776				0.0174917	0.000715749
90.6	3346.89	3206.08	3188.67	3139.75	3463.13	3155.18				0.01783	0.01612	0.01593	0.01624	0.01646	0.01682				0.0165667	0.000690382
90.8	3334.38	3193.43	3177.33	3127.95	3450.86	3142.59				0.01687	0.01524	0.01503	0.01536	0.01556	0.0159				0.01566	0.000662571
91	3322.22	3181.31	3165.98	3116.26	3438.62	3130.38				0.01593	0.0144	0.01413	0.0145	0.01466	0.015				0.01477	0.000637181
91.2	3310.17	3169.08	3154.87	3105.1	3426.44	3118.4				0.015	0.01355	0.01325	0.01367	0.01377	0.01413				0.013895	0.000612789
91.4	3298.4	3156.94	3144.35	3094.11	3414.65	3106.58				0.01409	0.01271	0.01242	0.01286	0.0129	0.01326				0.01304	0.000582443
91.6	3286.93	3144.89	3134.06	3083.28	3403.27	3095.28				0.01321	0.01187	0.0116	0.01205	0.01207	0.01243				0.012205	0.000562343
91.8	3275.7	3132.74	3124.4	3072.62	3392.64	3084.17				0.01235	0.01103	0.01084	0.01126	0.01129	0.01162				0.0113983	0.000535366
92	3264.59	3120.72	3114.82	3062.3	3382.29	3073.13				0.01149	0.0102	0.01008	0.0105	0.01053	0.01081				0.0106017	0.000506258
92.2	3253.76	3109.19	3105.38	3051.98	3372.16	3062.21				0.01066	0.0094	0.00933	0.00973	0.00979	0.01001				0.00982	0.000483156
92.4	3243.04	3097.9	3095.93	3041.88	3362.05	3051.59				0.00983	0.00861	0.00858	0.00899	0.00905	0.00923				0.00904833	0.000460192
92.6	3232.41	3086.86	3086.33	3032.01	3351.96	3040.86				0.00901	0.00785	0.00782	0.00825	0.00831	0.00845				0.00828167	0.000438197
92.8	3221.9	3076.21	3076.83	3022.24	3341.59	3030.39				0.0082	0.00711	0.00707	0.00753	0.00755	0.00768				0.00752333	0.000414616
93	3211.57	3065.76	3067.66	3012.18	3331.33	3020.19				0.00741	0.00638	0.00634	0.00678	0.00679	0.00693				0.00677167	0.000393112
93.2	3201.3	3055.42	3058.89	3002.52	3321.32	3010.2				0.00661	0.00566	0.00564	0.00607	0.00606	0.0062				0.00604	0.000362271
93.4	3190.99	3045.64	3050.46	2993.21	3311.35	3000.39				0.00582	0.00499	0.00498	0.00538	0.00533	0.00548				0.00533	0.000317238
93.6	3180.93	3035.94	3042.6	2983.94	3301.34	2990.73				0.00505	0.00431	0.00435	0.00469	0.00459	0.00478				0.00462833	0.000277447
93.8	3171.04	3026.31	3034.73	2974.7	3291.5	2981.16				0.00428	0.00364	0.00373	0.00401	0.00387	0.00407				0.00393333	0.000235004
94	3161.33	3016.69	3027.16	2965.96	3281.85	2971.66				0.00354	0.00298	0.00313	0.00336	0.00317	0.00338				0.00326	0.000203076
94.2	3151.81	3007.43	3019.42	2957.02	3272.41	2962.19				0.0028	0.00233	0.00252	0.0027	0.00247	0.00269				0.002585	0.0001749
94.4	3142.6	2998.02	3011.69	2947.71	3263.38	2952.95				0.00209	0.00168	0.0019	0.00201	0.00181	0.00201				0.00191667	0.000151745
94.6	3133.46	2989.42	3003.74	2938.6	3254.84	2943.77				0.00139	0.00108	0.00127	0.00133	0.00119	0.00134				0.00126667	0.00011431
94.8	3124.37	2980.88	2995.83	2929.37	3246.49	2934.65				0.000689228	0.000490102	0.000647581	0.000646807	0.000572754	0.000668173				0.000619107	7.44223e-05
95	3115.42	2973.82	2987.66	2920.65	3238.68	2925.53				0	0	0	0	0	0				0	0

## Sheet: 3-4C375S
	N=1			N=2						N=1			N=2
Temperature	A1	A2	A3	B1	B2	B3				Normalized A1	Normalized A2	Normalized A3	Normalized B1	Normalized B2	Normalized B3				average of normalized curves	stdev of normalized curves
10	5479.17	5487.05	5498.96	6897.09	4414.95	4392.54				0.04165	0.04181	0.04316	0.05496	0.02665	0.02371				0.0386567	0.0115978
10.2	5530.81	5538.28	5549.51	6939.15	4456.52	4438.8				0.04254	0.04269	0.04403	0.0557	0.02738	0.02451				0.039475	0.0116101
10.4	5582.46	5589.5	5600.06	6981.21	4498.08	4485.06				0.04342	0.04356	0.0449	0.05643	0.0281	0.02531				0.0402867	0.011621
10.6	5634.1	5640.73	5650.61	7023.27	4539.65	4531.32				0.04431	0.04443	0.04577	0.05717	0.02883	0.02611				0.0411033	0.0116336
10.8	5685.74	5691.96	5701.15	7065.33	4581.21	4577.58				0.0452	0.04531	0.04663	0.05791	0.02956	0.0269				0.0419183	0.0116489
11	5737.39	5743.18	5751.7	7107.39	4622.78	4623.84				0.04608	0.04618	0.0475	0.05864	0.03028	0.0277				0.04273	0.0116611
11.2	5789.03	5794.41	5802.25	7149.45	4664.34	4670.1				0.04697	0.04706	0.04837	0.05938	0.03101	0.0285				0.0435483	0.0116755
11.4	5843.92	5848.55	5855.78	7194.35	4708.47	4718.92				0.04791	0.04798	0.04929	0.06017	0.03178	0.02934				0.0444117	0.0116945
11.6	5901.65	5905.67	5912.43	7241.42	4754.9	4769.52				0.0489	0.04895	0.05027	0.06099	0.03259	0.03022				0.04532	0.0117142
11.8	5961.65	5965.29	5971.86	7290.19	4803.21	4822.06				0.04994	0.04997	0.05129	0.06185	0.03343	0.03112				0.0462667	0.0117429
12	6023.77	6027.5	6033.81	7340.92	4853.58	4876.91				0.051	0.05103	0.05235	0.06274	0.03431	0.03207				0.04725	0.0117659
12.2	6088.56	6092.36	6098.46	7393.44	4905.11	4933.15				0.05211	0.05214	0.05346	0.06366	0.03521	0.03304				0.04827	0.0117985
12.4	6156.54	6160.45	6166.37	7447.39	4957.96	4990.34				0.05328	0.0533	0.05463	0.0646	0.03614	0.03403				0.04933	0.011838
12.6	6227.83	6231.83	6237.51	7503.46	5012.73	5049.81				0.05451	0.05452	0.05585	0.06558	0.0371	0.03506				0.0504367	0.0118844
12.8	6302.51	6306.61	6311.77	7561.07	5069.72	5111.24				0.05579	0.05579	0.05713	0.06659	0.03809	0.03612				0.051585	0.0119377
13	6380.8	6384.49	6388.96	7620.9	5129.07	5174.52				0.05713	0.05712	0.05846	0.06764	0.03913	0.03721				0.0527817	0.0119966
13.2	6462.82	6465.9	6470.13	7682.73	5191.09	5240.71				0.05854	0.05851	0.05985	0.06873	0.04021	0.03835				0.0540317	0.0120601
13.4	6548.32	6551.3	6555.44	7747.39	5256.35	5310.42				0.06001	0.05997	0.06132	0.06986	0.04135	0.03956				0.055345	0.0121208
13.6	6637.46	6640.38	6644.48	7814.87	5324.74	5382.84				0.06154	0.06148	0.06285	0.07104	0.04255	0.04081				0.0567117	0.0121856
13.8	6730.09	6732.79	6736.76	7885.48	5396.25	5458.69				0.06313	0.06306	0.06444	0.07228	0.0438	0.04212				0.0581383	0.0122557
14	6826.2	6829.45	6833.08	7958.53	5470.55	5537.38				0.06478	0.06471	0.06609	0.07356	0.04509	0.04348				0.0596183	0.0123316
14.2	6925.11	6929.38	6931.73	8035.21	5548.09	5619.42				0.06648	0.06641	0.06779	0.0749	0.04645	0.04489				0.0611533	0.0124073
14.4	7026.97	7032.07	7032.97	8114.51	5628.7	5704.75				0.06823	0.06816	0.06953	0.07629	0.04786	0.04637				0.06274	0.0124789
14.6	7132.77	7138.85	7137.97	8195.55	5711.8	5793.03				0.07005	0.06999	0.07133	0.07771	0.04931	0.04789				0.06438	0.012559
14.8	7242.7	7249.91	7247.34	8280.31	5798.8	5884.98				0.07193	0.07188	0.07321	0.0792	0.05083	0.04948				0.0660883	0.0126409
15	7357.23	7365.13	7361.24	8368.97	5890.04	5981.1				0.0739	0.07385	0.07517	0.08075	0.05242	0.05114				0.0678717	0.0127271
15.2	7477.31	7485.77	7481	8460.07	5984.63	6080.12				0.07596	0.0759	0.07723	0.08235	0.05407	0.05285				0.0697267	0.0128263
15.4	7602.05	7611.25	7605.63	8554.62	6082.27	6182.13				0.0781	0.07804	0.07937	0.084	0.05578	0.05461				0.07165	0.0129366
15.6	7729.96	7740.11	7733.8	8654.41	6184.06	6287.82				0.0803	0.08024	0.08157	0.08575	0.05756	0.05643				0.0736417	0.0130553
15.8	7861.93	7873.14	7866.02	8756.45	6287.92	6395.81				0.08257	0.08251	0.08385	0.08754	0.05937	0.0583				0.07569	0.0131879
16	7997.25	8009.63	8001.6	8860.74	6394.06	6506.6				0.08489	0.08484	0.08618	0.08937	0.06123	0.06021				0.0777867	0.0133258
16.2	8136.55	8149.92	8141.4	8969.73	6503.51	6621.49				0.08728	0.08723	0.08858	0.09128	0.06314	0.06219				0.07995	0.0134727
16.4	8280.82	8294.75	8285.83	9082.88	6617.05	6740.22				0.08976	0.0897	0.09106	0.09326	0.06512	0.06424				0.08219	0.0136273
16.6	8430.83	8444.45	8435.61	9199.4	6734.31	6863.4				0.09234	0.09225	0.09364	0.0953	0.06717	0.06637				0.0845117	0.0137894
16.8	8586.64	8600.23	8591.68	9320.87	6856.57	6991.6				0.09501	0.09491	0.09632	0.09743	0.06931	0.06858				0.0869267	0.0139612
17	8749.25	8762.72	8755.02	9447.38	6983.31	7124.3				0.0978	0.09768	0.09913	0.09965	0.07152	0.07087				0.0894417	0.0141556
17.2	8916.42	8929.94	8922.61	9576.75	7114.13	7260.55				0.10067	0.10054	0.10201	0.10192	0.07381	0.07323				0.09203	0.0143519
17.4	9088.84	9103.13	9095.94	9710.93	7249.6	7402.21				0.10364	0.10349	0.10499	0.10427	0.07617	0.07567				0.094705	0.0145613
17.6	9266.73	9282.6	9275.34	9850.48	7390.78	7549.57				0.10669	0.10655	0.10807	0.10671	0.07864	0.07822				0.09748	0.014767
17.8	9449.18	9465.76	9458.41	9996.57	7538.37	7703.57				0.10982	0.10967	0.11122	0.10927	0.08122	0.08088				0.100347	0.014962
18	9635.47	9652.88	9645.01	10148.6	7692.51	7864.03				0.11302	0.11287	0.11442	0.11194	0.08391	0.08365				0.103302	0.0151424
18.2	9828.22	9846.13	9838.29	10308.7	7854.17	8032.71				0.11633	0.11616	0.11775	0.11474	0.08673	0.08656				0.106378	0.0153152
18.4	10026.7	10044.4	10037	10474.5	8021.75	8206.84				0.11974	0.11954	0.12116	0.11765	0.08966	0.08957				0.109553	0.0154845
18.6	10231.5	10249.2	10242.2	10645.1	8193.9	8384.97				0.12326	0.12304	0.12469	0.12064	0.09267	0.09264				0.112823	0.0156764
18.8	10443.6	10461.9	10455.4	10820.2	8370.24	8567.32				0.1269	0.12666	0.12835	0.12371	0.09575	0.09579				0.116193	0.0158915
19	10665.5	10683.8	10677.9	11001.7	8551.66	8755.35				0.13071	0.13045	0.13218	0.12689	0.09892	0.09904				0.119698	0.0161423
19.2	10896.4	10915.1	10909.5	11186.6	8736.84	8946.75				0.13467	0.13439	0.13616	0.13013	0.10215	0.10234				0.123307	0.0164374
19.4	11135.9	11155.2	11149.6	11377.7	8928.2	9144.57				0.13879	0.13849	0.14029	0.13348	0.1055	0.10576				0.127052	0.0167512
19.6	11383.6	11402.4	11397	11576.6	9127.02	9350.26				0.14304	0.14271	0.14454	0.13696	0.10897	0.10931				0.130922	0.0170686
19.8	11639.2	11657.3	11651.5	11780.6	9331.42	9562.08				0.14743	0.14705	0.14891	0.14054	0.11254	0.11296				0.134905	0.0174014
20	11899.3	11917.4	11911.2	11990.4	9542.54	9779.65				0.1519	0.15149	0.15338	0.14421	0.11623	0.11672				0.138988	0.0177269
20.2	12163.5	12180.8	12174.4	12209	9762.01	10005.1				0.15643	0.15598	0.1579	0.14804	0.12006	0.12061				0.14317	0.0180202
20.4	12434.5	12450.8	12443.8	12435.4	9989.35	10238.5				0.16109	0.16059	0.16253	0.15201	0.12403	0.12464				0.147482	0.0183068
20.6	12712	12727.1	12719.7	12668.4	10223.6	10479.4				0.16585	0.1653	0.16727	0.15609	0.12813	0.1288				0.151907	0.0185827
20.8	12997	13010.8	13003.5	12913.6	10469.4	10731.2				0.17075	0.17014	0.17215	0.16039	0.13242	0.13315				0.1565	0.0188374
21	13290.7	13303	13295	13169.8	10726.3	10994.8				0.17579	0.17512	0.17716	0.16488	0.13691	0.1377				0.16126	0.0190637
21.2	13594.8	13606.4	13597.3	13436	10993	11269.9				0.18101	0.1803	0.18236	0.16955	0.14157	0.14245				0.166207	0.0192936
21.4	13907.6	13918.4	13908.9	13711.8	11268.8	11554.8				0.18638	0.18562	0.18772	0.17438	0.14638	0.14737				0.171308	0.0195204
21.6	14232	14243.1	14232.9	13999.5	11556.6	11850.9				0.19195	0.19116	0.19329	0.17942	0.15141	0.15248				0.176618	0.0197506
21.8	14567.3	14578.2	14567	14294.5	11853	12156.1				0.19771	0.19687	0.19903	0.18459	0.15659	0.15775				0.18209	0.0199917
22	14914.7	14924.2	14913.6	14595.4	12155.6	12467.5				0.20368	0.20277	0.20498	0.18986	0.16188	0.16313				0.187717	0.0202785
22.2	15273.9	15281.9	15271.6	14901.7	12464.3	12784.2				0.20985	0.20887	0.21114	0.19523	0.16727	0.1686				0.193493	0.0206191
22.4	15645.7	15653.1	15641.8	15215.3	12781.5	13109				0.21623	0.2152	0.2175	0.20073	0.17281	0.1742				0.199445	0.0209968
22.6	16027.3	16033.3	16020.9	15533.6	13103.4	13439.2				0.22278	0.22169	0.22402	0.2063	0.17843	0.17991				0.205522	0.0214102
22.8	16418.6	16422.8	16409.2	15857	13429.9	13774.9				0.2295	0.22833	0.23069	0.21197	0.18414	0.1857				0.211722	0.0218616
23	16817.5	16821	16805.3	16188	13763.8	14118.3				0.23635	0.23512	0.2375	0.21777	0.18997	0.19163				0.218057	0.0223211
23.2	17222.3	17224	17206.2	16529.2	14106.9	14471.3				0.2433	0.242	0.24439	0.22375	0.19597	0.19772				0.224522	0.0227464
23.4	17631.3	17629.9	17610.9	16876.4	14455.5	14830.4				0.25033	0.24892	0.25135	0.22983	0.20206	0.20392				0.231068	0.0231564
23.6	18043.8	18038.8	18018.6	17231.9	14812.1	15198				0.25741	0.2559	0.25836	0.23606	0.20829	0.21027				0.237715	0.0235228
23.8	18461.9	18455.2	18433.4	17601.1	15181.8	15578.9				0.26459	0.263	0.26549	0.24253	0.21474	0.21685				0.244533	0.0238348
24	18887.7	18879.7	18855.7	17983.6	15564.9	15973.7				0.2719	0.27024	0.27275	0.24924	0.22144	0.22367				0.25154	0.024092
24.2	19323.5	19314.8	19288.6	18376.5	15959.7	16381.6				0.27939	0.27766	0.28019	0.25612	0.22833	0.23071				0.258733	0.0243385
24.4	19768.6	19759.7	19731.6	18786.4	16370.4	16807.2				0.28703	0.28525	0.2878	0.2633	0.23551	0.23806				0.266158	0.0245173
24.6	20225.9	20217.7	20187	19214.2	16800	17251.8				0.29488	0.29306	0.29563	0.2708	0.24301	0.24573				0.273852	0.0246447
24.8	20693	20683.6	20650.7	19653.8	17241.6	17709.1				0.3029	0.30101	0.3036	0.2785	0.25073	0.25363				0.281728	0.0247355
25	21172.3	21159.7	21126.3	20106.2	17696	18179.8				0.31114	0.30913	0.31177	0.28643	0.25867	0.26175				0.289815	0.0248152
25.2	21661.2	21645.7	21611.5	20571.7	18163.4	18663.7				0.31953	0.31742	0.32012	0.29459	0.26683	0.27011				0.2981	0.0248635
25.4	22161.6	22143.4	22107.5	21044.5	18640.3	19156.6				0.32812	0.3259	0.32864	0.30288	0.27516	0.27862				0.306553	0.0249261
25.6	22672.3	22650.6	22613	21524	19123.8	19658.1				0.33689	0.33456	0.33733	0.31128	0.28361	0.28728				0.315158	0.0250112
25.8	23193.7	23168.7	23129.4	22013.1	19617.7	20171.1				0.34585	0.34339	0.34621	0.31985	0.29224	0.29614				0.323947	0.0250949
26	23719.2	23691.9	23649.6	22507.9	20118.6	20692.1				0.35487	0.35232	0.35515	0.32852	0.30099	0.30513				0.33283	0.0251534
26.2	24254.1	24223.1	24177.8	23010.9	20626.9	21221				0.36405	0.36138	0.36423	0.33733	0.30987	0.31426				0.341853	0.025217
26.4	24799.7	24764.4	24716.9	23525	21144.5	21758.6				0.37342	0.37061	0.37349	0.34634	0.31891	0.32354				0.351052	0.0252924
26.6	25355.7	25314.8	25265.4	24046.5	21669.1	22303.3				0.38297	0.38	0.38292	0.35548	0.32807	0.33295				0.360398	0.0253915
26.8	25919.2	25872.8	25820.7	24572	22198.1	22852.5				0.39265	0.38951	0.39247	0.36469	0.33732	0.34243				0.369845	0.0255135
27	26493.7	26441.2	26386.2	25105.5	22733.8	23408.4				0.40251	0.39921	0.40219	0.37404	0.34667	0.35203				0.379442	0.0256709
27.2	27072	27012.1	26955	25645.9	23277.2	23973.7				0.41244	0.40894	0.41196	0.38351	0.35617	0.36179				0.389135	0.0257776
27.4	27649.6	27580.8	27522.2	26191.8	23827.4	24548				0.42236	0.41865	0.42171	0.39308	0.36578	0.37171				0.398882	0.0258102
27.6	28226.4	28148.7	28089.5	26743.1	24383.7	25128.9				0.43227	0.42833	0.43146	0.40274	0.3755	0.38174				0.408673	0.0257818
27.8	28805.9	28718.5	28659.9	27304.9	24947.9	25717.1				0.44222	0.43805	0.44127	0.41258	0.38535	0.39189				0.41856	0.0257113
28	29388.1	29290.2	29232.6	27876.4	25522.6	26315.9				0.45222	0.4478	0.45111	0.4226	0.39539	0.40223				0.428558	0.0255637
28.2	29974.3	29868.1	29810.8	28456.4	26106	26922.2				0.46228	0.45766	0.46105	0.43276	0.40558	0.4127				0.438672	0.0253899
28.4	30566.7	30453.4	30395.1	29043.5	26696.7	27535.9				0.47246	0.46764	0.47109	0.44305	0.4159	0.42329				0.448905	0.0252101
28.6	31166.2	31046.9	30986	29643.1	27299.2	28160.3				0.48275	0.47776	0.48125	0.45356	0.42643	0.43407				0.459303	0.0249897
28.8	31774.2	31650.2	31586.1	30253.5	27912.9	28798.1				0.49319	0.48805	0.49157	0.46425	0.43715	0.44509				0.469883	0.0247445
29	32395.7	32268.8	32201.3	30881.2	28543	29452.2				0.50386	0.4986	0.50214	0.47525	0.44816	0.45638				0.480732	0.0244805
29.2	33039.5	32910.4	32839.1	31534.6	29200	30135.2				0.51492	0.50955	0.5131	0.4867	0.45964	0.46817				0.492013	0.024173
29.4	33703.7	33574.6	33498.8	32217	29884	30844.7				0.52632	0.52087	0.52444	0.49866	0.47158	0.48042				0.503715	0.0238146
29.6	34386.4	34258.4	34177.6	32924.8	30590.3	31578.6				0.53805	0.53254	0.53611	0.51106	0.48392	0.49309				0.515795	0.0234194
29.8	35084.4	34957.4	34870.3	33654.7	31319.7	32333.4				0.55004	0.54446	0.54802	0.52385	0.49667	0.50612				0.528193	0.0229556
30	35784.8	35659.3	35563.9	34392.5	32055.4	33095.3				0.56206	0.55643	0.55994	0.53678	0.50952	0.51928				0.540668	0.022451
30.2	36474.2	36349.7	36244.1	35123.3	32779	33840.9				0.5739	0.56821	0.57163	0.54959	0.52216	0.53215				0.55294	0.0219666
30.4	37153.3	37029.5	36911.8	35850.1	33496.9	34579.4				0.58556	0.5798	0.58311	0.56233	0.5347	0.5449				0.565067	0.0214426
30.6	37825	37703.9	37572	36573.2	34215.5	35313.9				0.5971	0.59131	0.59446	0.575	0.54725	0.55759				0.577118	0.0208776
30.8	38485.6	38369.9	38222.1	37297.4	34935.7	36049.9				0.60844	0.60266	0.60563	0.58769	0.55984	0.57029				0.589092	0.0202144
31	39141.7	39032	38868.7	38024.9	35662.8	36790.4				0.61971	0.61396	0.61675	0.60044	0.57254	0.58308				0.60108	0.0194806
31.2	39797.7	39695.9	39516.9	38763.5	36404.6	37546.9				0.63097	0.62528	0.62789	0.61338	0.5855	0.59614				0.613193	0.0186326
31.4	40456	40362.2	40168.6	39504.1	37150.7	38308.2				0.64228	0.63665	0.63909	0.62636	0.59853	0.60928				0.625365	0.0177858
31.6	41108.7	41022.3	40814.5	40241.8	37894.2	39069.7				0.65348	0.6479	0.65019	0.63928	0.61152	0.62243				0.637467	0.0169103
31.8	41759.4	41680.3	41458.9	40977.1	38634.8	39827.6				0.66466	0.65913	0.66127	0.65217	0.62446	0.63552				0.649535	0.0160665
32	42408.1	42340	42103.2	41713.9	39377.5	40587.2				0.6758	0.67038	0.67234	0.66508	0.63743	0.64863				0.66161	0.0152223
32.2	43055.9	43002.2	42748.1	42449.4	40121.2	41346.5				0.68692	0.68167	0.68343	0.67797	0.65042	0.66174				0.673692	0.0143958
32.4	43699.4	43665	43391.5	43186.6	40871	42109.4				0.69797	0.69298	0.69449	0.69089	0.66352	0.67491				0.685793	0.0135357
32.6	44344.4	44330	44037.4	43932.8	41627.4	42875.4				0.70905	0.70432	0.70559	0.70397	0.67674	0.68814				0.697968	0.0126846
32.8	44990.5	44997.6	44683.4	44680.9	42384.1	43641				0.72014	0.71571	0.71669	0.71708	0.68996	0.70136				0.710157	0.0118862
33	45636.1	45664.7	45328.8	45429.9	43138	44404.1				0.73123	0.72708	0.72779	0.7302	0.70312	0.71453				0.722325	0.0111659
33.2	46280.6	46330.2	45972.5	46179.9	43891.6	45167.8				0.7423	0.73843	0.73885	0.74334	0.71629	0.72772				0.734488	0.0104969
33.4	46924	46993.1	46613.9	46934	44643.5	45933.2				0.75334	0.74974	0.74988	0.75656	0.72943	0.74093				0.746647	0.00992161
33.6	47565.2	47657.9	47255.6	47682.8	45395.4	46703.7				0.76436	0.76108	0.76091	0.76968	0.74256	0.75424				0.758805	0.00941774
33.8	48202.2	48323	47898.9	48431.1	46151.8	47482.6				0.77529	0.77243	0.77197	0.78279	0.75578	0.76768				0.77099	0.00897847
34	48835.9	48985.6	48540.4	49178	46910.8	48265				0.78618	0.78373	0.78299	0.79588	0.76903	0.78119				0.783167	0.00865806
34.2	49465.8	49645.7	49178.9	49921.9	47666.6	49047.7				0.79699	0.79499	0.79397	0.80892	0.78224	0.79471				0.795303	0.00849867
34.4	50095.9	50311	49820.9	50661.4	48422.9	49832.1				0.80781	0.80633	0.805	0.82188	0.79545	0.80825				0.807453	0.00848824
34.6	50725.2	50978.2	50461.9	51403.5	49176.8	50615.2				0.81862	0.81771	0.81602	0.83488	0.80862	0.82177				0.819603	0.00867291
34.8	51356.6	51648.3	51101.6	52143.3	49924.7	51391.8				0.82946	0.82914	0.82702	0.84785	0.82169	0.83518				0.831723	0.0090178
35	51989.8	52324.9	51742.8	52878.6	50668.6	52168.6				0.84034	0.84068	0.83804	0.86073	0.83468	0.84859				0.843843	0.00946167
35.2	52625.9	53006.9	52388.5	53609	51406.9	52946.3				0.85126	0.85231	0.84914	0.87353	0.84758	0.86202				0.855973	0.00997574
35.4	53254.2	53679.5	53023.6	54322.8	52126.7	53711.6				0.86205	0.86379	0.86005	0.88604	0.86015	0.87523				0.867885	0.0105412
35.6	53871.8	54340.2	53647.4	55011.8	52826.8	54461.4				0.87265	0.87505	0.87077	0.89811	0.87238	0.88818				0.879523	0.0110933
35.8	54474.4	54983.1	54256.7	55668.3	53501.4	55193				0.883	0.88602	0.88125	0.90962	0.88417	0.90081				0.890812	0.0116038
36	55058	55601.4	54846.3	56289.5	54145.3	55891				0.89302	0.89656	0.89138	0.9205	0.89542	0.91286				0.901623	0.012047
36.2	55618.7	56193.2	55413.4	56867.4	54760	56544				0.90265	0.90666	0.90113	0.93063	0.90616	0.92413				0.911893	0.0123478
36.4	56159.9	56762.7	55960.5	57401.2	55346.1	57148.8				0.91195	0.91637	0.91053	0.93998	0.9164	0.93458				0.921635	0.0124608
36.6	56680.5	57307.1	56487	57888.4	55900.4	57697.4				0.92089	0.92566	0.91958	0.94852	0.92608	0.94405				0.930797	0.0123479
36.8	57179.2	57827.9	56990.9	58329.2	56426.6	58184.2				0.92945	0.93454	0.92825	0.95625	0.93527	0.95245				0.939368	0.0119852
37	57654.6	58324.9	57470.3	58719.9	56919.2	58611.7				0.93761	0.94302	0.93649	0.96309	0.94388	0.95983				0.94732	0.0113762
37.2	58105.3	58790.8	57920.5	59062.8	57372.8	58982.2				0.94535	0.95096	0.94422	0.9691	0.9518	0.96623				0.95461	0.0105821
37.4	58527.7	59220.8	58343.5	59364	57789	59300.8				0.95261	0.9583	0.9515	0.97438	0.95907	0.97173				0.961265	0.00964772
37.6	58920.9	59614	58736.9	59622.2	58161.8	59571.6				0.95936	0.965	0.95826	0.9789	0.96558	0.97641				0.967252	0.00860874
37.8	59283	59962	59098.1	59840.9	58486.5	59801.5				0.96558	0.97094	0.96447	0.98274	0.97126	0.98038				0.972562	0.00752685
38	59612.4	60263.5	59430.6	60026.1	58768.8	59996.9				0.97123	0.97608	0.97018	0.98598	0.97619	0.98375				0.977235	0.00643707
38.2	59905.4	60522.8	59730	60180.5	59010.2	60160.8				0.97626	0.98051	0.97533	0.98869	0.98041	0.98658				0.981297	0.00538422
38.4	60164	60742.2	59995.9	60305.4	59213.9	60299.3				0.98071	0.98425	0.9799	0.99088	0.98396	0.98897				0.984778	0.00438403
38.6	60385.9	60923.8	60226.7	60409.6	59389	60416.7				0.98451	0.98734	0.98387	0.9927	0.98702	0.991				0.98774	0.00350193
38.8	60573.2	61075.8	60424.6	60498.5	59539.7	60516.3				0.98773	0.98994	0.98727	0.99426	0.98966	0.99272				0.990263	0.00275154
39	60728.4	61201.6	60587.7	60572.6	59667.6	60598.8				0.9904	0.99208	0.99007	0.99556	0.99189	0.99414				0.992357	0.0021351
39.2	60856.8	61304.9	60724	60635.4	59775.5	60669				0.9926	0.99385	0.99241	0.99666	0.99377	0.99536				0.994108	0.00163819
39.4	60961.2	61390.1	60835.5	60688	59864.5	60727.2				0.99439	0.9953	0.99433	0.99758	0.99533	0.99636				0.995548	0.00124273
39.6	61047.4	61460.6	60926.9	60729.7	59936.1	60777				0.99588	0.9965	0.9959	0.99831	0.99658	0.99722				0.996732	0.000919052
39.8	61117.1	61517.4	61000.4	60760.7	59993.7	60817.8				0.99707	0.99747	0.99716	0.99885	0.99759	0.99792				0.997677	0.000651327
40	61173.1	61563.6	61059.6	60785.3	60039.2	60851.8				0.99803	0.99826	0.99818	0.99929	0.99838	0.99851				0.998442	0.000447009
40.2	61217.4	61600.3	61104.8	60802.6	60074.8	60879.9				0.99879	0.99888	0.99896	0.99959	0.999	0.999				0.999037	0.00028289
40.4	61250.1	61628	61136	60814.7	60102	60902.1				0.99936	0.99936	0.9995	0.9998	0.99948	0.99938				0.99948	0.000168285
40.6	61271.9	61647.5	61156.2	60822.6	60120.8	60917.9				0.99973	0.99969	0.99984	0.99994	0.99981	0.99965				0.999777	0.000107269
40.8	61284.2	61660.2	61165.4	60826.1	60131.1	60929.8				0.99994	0.9999	1	1	0.99999	0.99986				0.999948	5.87934e-05
41	61287.7	61665.8	61163.2	60823.2	60131.9	60936.6				1	1	0.99996	0.99995	1	0.99997				0.99998	2.28035e-05
41.2	61282.4	61664.4	61150.6	60817.9	60127.3	60938				0.99991	0.99998	0.99975	0.99986	0.99992	1				0.999903	9.04802e-05
41.4	61270.5	61658.2	61129.5	60808.5	60114.3	60935.6				0.99971	0.99987	0.99938	0.99969	0.99969	0.99996				0.999717	0.000198763
41.6	61250.2	61645.2	61097.2	60794.4	60093	60928.1				0.99936	0.99965	0.99883	0.99944	0.99932	0.99983				0.999405	0.000341101
41.8	61221.7	61626.9	61055.7	60776.2	60064.6	60915				0.99887	0.99934	0.99811	0.99913	0.99883	0.9996				0.99898	0.000515364
42	61185.3	61603	61004.1	60753.7	60030.8	60898.3				0.99824	0.99893	0.99723	0.99873	0.99823	0.99931				0.998445	0.000725141
42.2	61141.2	61574.2	60943.7	60721.2	59986.5	60876.5				0.99749	0.99844	0.99619	0.99816	0.99746	0.99894				0.99778	0.000963348
42.4	61087.6	61537	60872.2	60682.9	59936.4	60849.4				0.99656	0.9978	0.99496	0.99749	0.99659	0.99847				0.996978	0.00122975
42.6	61025.6	61494.4	60791.3	60638.8	59879.5	60818.7				0.9955	0.99708	0.99357	0.99672	0.99559	0.99794				0.996067	0.00153263
42.8	60954.3	61443.2	60697.8	60586.3	59814.9	60784.4				0.99428	0.9962	0.99196	0.9958	0.99446	0.99735				0.995008	0.00187903
43	60872.1	61382.9	60592.3	60526.8	59739.2	60745.2				0.99286	0.99517	0.99015	0.99476	0.99314	0.99667				0.993792	0.00226613
43.2	60776.1	61311.5	60469.2	60463.6	59654.6	60702				0.99122	0.99396	0.98803	0.99365	0.99166	0.99592				0.992407	0.0027358
43.4	60666.5	61230.8	60329.6	60393.3	59558.6	60654.2				0.98933	0.99258	0.98563	0.99242	0.98999	0.9951				0.990842	0.0032808
43.6	60541.8	61138.9	60172.8	60315.1	59450	60599.4				0.98719	0.99101	0.98294	0.99105	0.98809	0.99415				0.989072	0.00388747
43.8	60400.6	61034.9	59997	60232.3	59329.4	60537.7				0.98477	0.98924	0.97992	0.98959	0.98598	0.99309				0.987098	0.00458029
44	60241.9	60918.5	59805.1	60138.9	59197.7	60469.6				0.98204	0.98725	0.97662	0.98796	0.98368	0.99191				0.98491	0.00533389
44.2	60067.1	60788.8	59600.4	60037.2	59053.5	60394.9				0.97904	0.98504	0.9731	0.98618	0.98116	0.99062				0.982523	0.00613274
44.4	59874.6	60642.8	59383.3	59920.7	58892.9	60312.5				0.97573	0.98255	0.96937	0.98413	0.97836	0.9892				0.97989	0.00695767
44.6	59664.5	60475.6	59151.3	59791	58719.2	60224.5				0.97213	0.9797	0.96538	0.98186	0.97532	0.98768				0.977012	0.00782988
44.8	59439.3	60289.2	58910.8	59643.5	58528.8	60128.1				0.96826	0.97652	0.96125	0.97928	0.97199	0.98602				0.973887	0.00869692
45	59201.1	60080.2	58658.6	59486	58323.7	60021.2				0.96417	0.97296	0.95691	0.97652	0.96841	0.98417				0.970523	0.00957374
45.2	58950.7	59848.4	58395.1	59310.6	58102.1	59903.3				0.95987	0.969	0.95238	0.97344	0.96454	0.98213				0.966893	0.0104399
45.4	58692.7	59595.7	58122.1	59124.9	57868.3	59772.7				0.95544	0.96469	0.94769	0.97019	0.96046	0.97988				0.963058	0.0112913
45.6	58428.9	59327.7	57844	58926	57619.7	59626.4				0.95091	0.96012	0.94291	0.9667	0.95611	0.97735				0.959017	0.0120827
45.8	58158.4	59043	57557.7	58713.7	57357.5	59462.3				0.94626	0.95527	0.93799	0.96298	0.95153	0.97452				0.954758	0.0128234
46	57882	58748.6	57266.8	58481.4	57082	59282.2				0.94152	0.95024	0.93299	0.95891	0.94672	0.97141				0.950298	0.0134856
46.2	57600.9	58446.1	56972.3	58234.6	56796.4	59085.5				0.93669	0.94509	0.92793	0.95459	0.94173	0.96801				0.945673	0.0140702
46.4	57312.7	58138.2	56672.9	57969.3	56500.1	58871.2				0.93174	0.93983	0.92278	0.94994	0.93655	0.96432				0.94086	0.0145775
46.6	57016.7	57824.1	56367.2	57685.6	56194.1	58640.8				0.92666	0.93448	0.91752	0.94497	0.93121	0.96034				0.935863	0.0150119
46.8	56714.9	57507	56059.2	57387	55884	58396.6				0.92148	0.92907	0.91223	0.93973	0.92579	0.95612				0.930737	0.0153663
47	56406.5	57184.8	55746.5	57077.1	55567.2	58134.3				0.91618	0.92357	0.90686	0.9343	0.92026	0.95159				0.92546	0.0156436
47.2	56091.8	56859.6	55428.5	56754.6	55243.9	57850.2				0.91078	0.91803	0.90139	0.92865	0.91461	0.94669				0.920025	0.0158205
47.4	55772.1	56530.3	55105.3	56424.6	54918.6	57549.1				0.90529	0.91241	0.89584	0.92287	0.90893	0.94149				0.914472	0.0159181
47.6	55448	56195.8	54777.4	56086.5	54588.8	57227.4				0.89972	0.9067	0.8902	0.91694	0.90317	0.93593				0.908777	0.0159173
47.8	55121.3	55855.8	54441.4	55743.4	54252.3	56888.7				0.89411	0.9009	0.88442	0.91093	0.89729	0.93009				0.902957	0.0158619
48	54792.3	55511.2	54097.2	55394.3	53910.9	56534.5				0.88846	0.89503	0.87851	0.90481	0.89132	0.92397				0.897017	0.0157438
48.2	54460.7	55160.5	53746.3	55039.9	53565.3	56173.9				0.88277	0.88905	0.87247	0.8986	0.88529	0.91774				0.890987	0.0156223
48.4	54125.7	54803.8	53390.4	54680.6	53210.2	55802.5				0.87701	0.88296	0.86636	0.89231	0.87908	0.91133				0.884842	0.0154729
48.6	53787.1	54443.9	53030.8	54321	52852.6	55429.4				0.8712	0.87682	0.86018	0.88601	0.87284	0.90489				0.878657	0.0153392
48.8	53441.5	54080.6	52667.8	53954.7	52489.4	55050.1				0.86527	0.87063	0.85394	0.87959	0.86649	0.89834				0.872377	0.0151937
49	53090.7	53714.5	52304.4	53588.2	52124.5	54671				0.85924	0.86438	0.84769	0.87316	0.86011	0.8918				0.866063	0.0150675
49.2	52735.1	53346.8	51940.7	53223.2	51757.1	54285.4				0.85313	0.85811	0.84144	0.86677	0.8537	0.88514				0.859715	0.0149151
49.4	52375.5	52978.1	51575.7	52854	51389.2	53899.2				0.84696	0.85182	0.83517	0.8603	0.84727	0.87847				0.853332	0.0147646
49.6	52013.1	52606.7	51207.2	52480.3	51016.5	53508.9				0.84074	0.84549	0.82883	0.85375	0.84076	0.87173				0.846883	0.0146124
49.8	51649.4	52234.7	50837.5	52108.8	50644.6	53116.8				0.83449	0.83914	0.82248	0.84724	0.83426	0.86496				0.840428	0.014459
50	51284	51859.8	50465.4	51731.6	50269.7	52719.3				0.82822	0.83275	0.81608	0.84063	0.82771	0.8581				0.833915	0.0142856
50.2	50915.9	51480.6	50090.7	51348.1	49890.9	52323.5				0.8219	0.82628	0.80964	0.83391	0.82109	0.85126				0.827347	0.0141308
50.4	50545.8	51097.9	49713.4	50963.7	49510.6	51925.1				0.81554	0.81975	0.80315	0.82717	0.81445	0.84439				0.820742	0.0139833
50.6	50173.6	50713.9	49337.2	50578.8	49130.5	51520.9				0.80915	0.8132	0.79669	0.82043	0.80781	0.83741				0.814115	0.0137943
50.8	49799.3	50325.1	48958.4	50189.5	48747.5	51114.5				0.80272	0.80657	0.79018	0.81361	0.80112	0.83039				0.807432	0.0136063
51	49422.6	49933.6	48577.7	49798.6	48363	50706.8				0.79625	0.7999	0.78363	0.80676	0.7944	0.82335				0.800715	0.0134258
51.2	49044.5	49540.7	48194	49405.4	47978.1	50294.9				0.78976	0.79319	0.77704	0.79987	0.78768	0.81624				0.793963	0.0132309
51.4	48664.9	49149	47809.9	49012.7	47591.9	49882.3				0.78324	0.78651	0.77043	0.79298	0.78093	0.80912				0.787202	0.013043
51.6	48284.4	48756.2	47423.8	48619.9	47203.6	49472.6				0.77671	0.77981	0.7638	0.7861	0.77415	0.80204				0.780435	0.0128791
51.8	47902.2	48365.2	47038.7	48228.5	46813.3	49064.7				0.77014	0.77314	0.75718	0.77924	0.76733	0.795				0.773672	0.0127346
52	47518.8	47975.6	46654.4	47838.1	46420.5	48657.5				0.76356	0.7665	0.75057	0.7724	0.76047	0.78797				0.766912	0.0125978
52.2	47134.2	47587	46270.9	47451.1	46026	48247.1				0.75696	0.75987	0.74398	0.76562	0.75358	0.78088				0.760148	0.0124462
52.4	46747.5	47194.5	45886.2	47061.5	45630.5	47833.7				0.75031	0.75318	0.73737	0.75879	0.74667	0.77375				0.753345	0.0122883
52.6	46359	46801.1	45500.2	46668.1	45236.1	47419.4				0.74364	0.74647	0.73073	0.7519	0.73978	0.76659				0.746518	0.0121227
52.8	45969.5	46404.8	45112.7	46271.7	44845.2	47002.4				0.73696	0.73971	0.72407	0.74495	0.73295	0.75939				0.739672	0.0119383
53	45579.2	46006.4	44723.3	45874	44454.2	46582.5				0.73025	0.73291	0.71738	0.73798	0.72612	0.75214				0.732797	0.0117455
53.2	45188.1	45605	44333.8	45475.1	44063.3	46164.6				0.72354	0.72607	0.71069	0.73099	0.71929	0.74493				0.725918	0.0115644
53.4	44798.8	45206	43946.3	45076.5	43670.8	45747.3				0.71685	0.71926	0.70402	0.72401	0.71243	0.73772				0.719048	0.0113823
53.6	44408.4	44806.7	43558.6	44679.2	43276	45324.8				0.71015	0.71245	0.69736	0.71705	0.70554	0.73043				0.712163	0.0111776
53.8	44018.1	44407.8	43170.6	44282.4	42876	44900.7				0.70345	0.70565	0.69069	0.71009	0.69855	0.72311				0.705257	0.010979
54	43628	44009.1	42783.7	43886.6	42478.1	44478.3				0.69675	0.69885	0.68404	0.70316	0.6916	0.71581				0.698368	0.0107809
54.2	43237.3	43610.7	42395.7	43489.4	42081.9	44055.1				0.69004	0.69205	0.67737	0.6962	0.68468	0.70851				0.691475	0.0105833
54.4	42844.1	43209.7	42005.3	43092.2	41687.9	43630.7				0.68328	0.68521	0.67066	0.68923	0.67779	0.70118				0.684558	0.010384
54.6	42451.5	42805.3	41614.7	42696.2	41295.2	43213				0.67654	0.67832	0.66395	0.6823	0.67093	0.69397				0.677668	0.0102224
54.8	42058.3	42401	41224.8	42300.5	40903.7	42794.8				0.66979	0.67142	0.65724	0.67536	0.66409	0.68675				0.670775	0.0100548
55	41662.6	41995.2	40832.4	41903.6	40508.6	42371.3				0.663	0.6645	0.6505	0.66841	0.65719	0.67944				0.66384	0.00987486
55.2	41267.5	41591.9	40442.1	41506.7	40111.1	41948.4				0.65621	0.65762	0.64379	0.66145	0.65025	0.67213				0.656908	0.00969272
55.4	40874.8	41191	40053.7	41107.8	39710.6	41528.6				0.64947	0.65078	0.63711	0.65446	0.64325	0.66488				0.649992	0.00952795
55.6	40480.9	40794.7	39666	40707.1	39308.9	41104.8				0.6427	0.64402	0.63045	0.64744	0.63623	0.65757				0.643068	0.00934276
55.8	40088.4	40400.1	39279.2	40306.1	38907.6	40684.3				0.63596	0.63729	0.6238	0.64041	0.62922	0.65031				0.636165	0.00917099
56	39699.8	40009.2	38896.3	39905.7	38508.9	40269.9				0.62929	0.63062	0.61722	0.63339	0.62226	0.64315				0.629322	0.00900864
56.2	39312.1	39616.9	38512.6	39508.4	38113.8	39854.9				0.62263	0.62393	0.61063	0.62643	0.61536	0.63599				0.622495	0.00884718
56.4	38924.1	39224.4	38127.7	39114.4	37722.2	39439.8				0.61597	0.61724	0.60401	0.61953	0.60851	0.62882				0.61568	0.0086902
56.6	38539.7	38832.4	37744.8	38723.2	37332.6	39025.5				0.60937	0.61055	0.59743	0.61267	0.60171	0.62167				0.6089	0.00852627
56.8	38156	38440.8	37363	38333.9	36945.7	38611				0.60278	0.60387	0.59086	0.60585	0.59495	0.61451				0.602137	0.00835605
57	37771.6	38048.7	36980.1	37946.7	36560.8	38199.2				0.59618	0.59719	0.58428	0.59907	0.58822	0.6074				0.59539	0.00820351
57.2	37388.5	37660.1	36598.4	37558	36174.6	37791.4				0.5896	0.59056	0.57772	0.59226	0.58148	0.60036				0.588663	0.00806944
57.4	37004	37271.9	36217.2	37168	35786.7	37381.2				0.583	0.58394	0.57117	0.58542	0.5747	0.59328				0.581918	0.00792764
57.6	36616.1	36879.4	35832.5	36772.2	35393.1	36968.9				0.57634	0.57724	0.56456	0.57848	0.56783	0.58616				0.575102	0.00779499
57.8	36221.1	36480.1	35442.5	36370.3	34992.9	36549.8				0.56955	0.57043	0.55785	0.57144	0.56083	0.57892				0.56817	0.00766349
58	35817.8	36072.3	35047.9	35962	34586.4	36119.9				0.56263	0.56348	0.55107	0.56429	0.55373	0.5715				0.561117	0.0075001
58.2	35404.6	35654.4	34647.9	35548.3	34173.9	35681				0.55553	0.55635	0.54419	0.55704	0.54653	0.56392				0.553927	0.00731459
58.4	34986.1	35230	34244	35132.6	33759.3	35239.8				0.54835	0.54911	0.53725	0.54975	0.53928	0.5563				0.546673	0.00713229
58.6	34565.2	34805.8	33842	34721	33349.8	34801.5				0.54112	0.54187	0.53034	0.54254	0.53213	0.54874				0.539457	0.00694366
58.8	34151.8	34390	33445.6	34317.3	32948.4	34373.1				0.53402	0.53478	0.52353	0.53547	0.52512	0.54134				0.532377	0.00677214
59	33748.9	33985.3	33056.7	33921	32553.6	33954.3				0.5271	0.52788	0.51684	0.52852	0.51822	0.53411				0.525445	0.00662499
59.2	33358.5	33591.5	32676.8	33533.1	32167.8	33547				0.5204	0.52116	0.51031	0.52172	0.51148	0.52708				0.518692	0.00649317
59.4	32979.2	33208.2	32305.3	33152.9	31789.3	33147.6				0.51388	0.51463	0.50393	0.51506	0.50487	0.52018				0.512092	0.00636614
59.6	32607.6	32831.4	31937.9	32779.2	31416.4	32752.8				0.5075	0.5082	0.49761	0.50851	0.49835	0.51337				0.50559	0.00625481
59.8	32239.5	32456.8	31573.9	32408.1	31045.2	32360.5				0.50118	0.50181	0.49136	0.50201	0.49187	0.50659				0.499137	0.00613859
60	31874.2	32084.7	31211.9	32040.5	30677.8	31973.2				0.49491	0.49546	0.48514	0.49557	0.48545	0.49991				0.49274	0.00604035
60.2	31510.3	31715.1	30851.7	31675.4	30314.5	31587.9				0.48866	0.48916	0.47894	0.48917	0.47911	0.49325				0.486382	0.00593488
60.4	31147.2	31347.2	30492.9	31311.4	29953.2	31206.4				0.48242	0.48289	0.47278	0.48279	0.47279	0.48667				0.480057	0.0058408
60.6	30786.3	30982.4	30136.3	30948	29592.6	30830.1				0.47623	0.47666	0.46665	0.47642	0.46649	0.48017				0.47377	0.00576332
60.8	30426.3	30619.5	29780.3	30586.2	29232.3	30454.7				0.47005	0.47047	0.46053	0.47008	0.4602	0.47369				0.467503	0.00569503
61	30066.6	30257.6	29424.6	30225.7	28872.8	30080.5				0.46387	0.4643	0.45441	0.46377	0.45392	0.46723				0.46125	0.00563546
61.2	29708.1	29896.7	29070	29867.6	28513.4	29708.5				0.45771	0.45815	0.44832	0.45749	0.44764	0.4608				0.455018	0.00558385
61.4	29352.4	29538	28717.5	29512.6	28155.5	29335.9				0.4516	0.45203	0.44226	0.45127	0.44139	0.45437				0.44882	0.0055331
61.6	28999	29179	28366.4	29159	27799.5	28962.5				0.44554	0.4459	0.43622	0.44507	0.43517	0.44792				0.442637	0.00547427
61.8	28649.1	28821.4	28017.8	28807.6	27447.9	28592.1				0.43953	0.4398	0.43023	0.43891	0.42903	0.44153				0.436505	0.00540913
62	28302.2	28465.1	27672.5	28459.2	27099.2	28222.6				0.43357	0.43373	0.4243	0.43281	0.42293	0.43515				0.430415	0.00533888
62.2	27958	28111	27329.2	28112.1	26752.8	27854.9				0.42766	0.42769	0.4184	0.42673	0.41688	0.4288				0.42436	0.00526842
62.4	27614.5	27757.1	26986.8	27765	26408	27491.1				0.42176	0.42165	0.41251	0.42064	0.41086	0.42252				0.418323	0.00520293
62.6	27272	27407.1	26646.8	27418.5	26063.5	27129.1				0.41588	0.41568	0.40667	0.41457	0.40484	0.41627				0.412318	0.00514784
62.8	26930.5	27059.2	26308.6	27073.9	25718.2	26768.8				0.41002	0.40975	0.40085	0.40853	0.39881	0.41005				0.406335	0.00511022
63	26590.7	26713.6	25972.2	26729.6	25374.5	26412				0.40418	0.40385	0.39507	0.4025	0.39281	0.40389				0.400383	0.00507536
63.2	26251.9	26369.9	25637.4	26388.5	25033	26056.7				0.39836	0.39799	0.38932	0.39652	0.38684	0.39775				0.394463	0.00504425
63.4	25916.6	26030.2	25306	26051.3	24694	25704				0.3926	0.3922	0.38362	0.39061	0.38092	0.39166				0.388602	0.00502288
63.6	25584.2	25691.9	24977	25719	24360.3	25356.1				0.3869	0.38643	0.37796	0.38479	0.37509	0.38566				0.382805	0.00499992
63.8	25254.7	25356.7	24651.6	25388.7	24032.5	25011.7				0.38124	0.38071	0.37237	0.379	0.36936	0.37971				0.377065	0.00495716
64	24928.4	25024.6	24329.1	25061.6	23707.2	24669.4				0.37563	0.37505	0.36683	0.37327	0.36368	0.3738				0.371377	0.00491838
64.2	24605.8	24696.3	24010.4	24734.8	23384	24331.6				0.3701	0.36945	0.36135	0.36754	0.35803	0.36797				0.36574	0.00489291
64.4	24284.1	24370.5	23693.2	24409.6	23063.2	23996.2				0.36457	0.36389	0.3559	0.36184	0.35243	0.36218				0.360135	0.00486129
64.6	23964.6	24047.7	23378.9	24085.4	22743.3	23662.2				0.35908	0.35839	0.35049	0.35616	0.34684	0.35641				0.354562	0.00484242
64.8	23647.3	23727.6	23066.1	23764.1	22424.5	23332.4				0.35364	0.35292	0.34512	0.35053	0.34127	0.35072				0.349033	0.00483727
65	23332	23410.5	22755.1	23445.1	22108.9	23006.7				0.34822	0.34752	0.33977	0.34494	0.33576	0.34509				0.34355	0.00483417
65.2	23018.4	23094.6	22444.7	23130.2	21796.9	22683.2				0.34284	0.34213	0.33444	0.33942	0.33031	0.33951				0.338108	0.00482739
65.4	22708.3	22780.6	22136.8	22818.3	21488	22363.8				0.33751	0.33677	0.32914	0.33396	0.32491	0.33399				0.332713	0.00482306
65.6	22401.8	22470.1	21831	22510.6	21183.7	22048.6				0.33225	0.33148	0.32389	0.32857	0.31959	0.32855				0.327388	0.00482028
65.8	22097.5	22161.4	21527.6	22206.1	20882.2	21734.2				0.32702	0.32621	0.31867	0.32323	0.31433	0.32312				0.322097	0.00480736
66	21794.8	21854.4	21226.8	21904.1	20582.9	21421.8				0.32182	0.32098	0.3135	0.31794	0.3091	0.31773				0.316845	0.00479594
66.2	21494.6	21549.8	20929.8	21604.7	20286.5	21112.3				0.31667	0.31578	0.3084	0.31269	0.30392	0.31239				0.311642	0.00477915
66.4	21196.2	21247.9	20635.9	21306.5	19992.8	20804.2				0.31154	0.31063	0.30335	0.30747	0.29879	0.30707				0.306475	0.00475578
66.6	20899.2	20946.6	20343.6	21009.2	19699.5	20497.1				0.30644	0.30549	0.29832	0.30226	0.29367	0.30176				0.301323	0.00473715
66.8	20605.1	20648.2	20053.8	20714	19407.8	20193.2				0.30139	0.3004	0.29334	0.29708	0.28857	0.29652				0.296217	0.00472965
67	20313.8	20352	19766.1	20420.8	19118.2	19891.7				0.29639	0.29535	0.28839	0.29195	0.28351	0.29131				0.29115	0.00472759
67.2	20025.1	20059.2	19481.2	20129.2	18829.5	19592.5				0.29143	0.29036	0.2835	0.28684	0.27847	0.28615				0.286125	0.00473455
67.4	19740.2	19768.9	19198.3	19841.1	18541.9	19296.6				0.28654	0.2854	0.27864	0.28179	0.27344	0.28104				0.281142	0.00475983
67.6	19458.4	19483	18919.5	19555.6	18257.9	19004.8				0.2817	0.28053	0.27384	0.27678	0.26848	0.276				0.276222	0.00478624
67.8	19179.7	19199.9	18644.4	19272.4	17977.2	18716.7				0.27692	0.2757	0.26911	0.27182	0.26358	0.27102				0.271358	0.00480973
68	18904.3	18920.5	18373.4	18992.9	17699.3	18431.9				0.27219	0.27094	0.26446	0.26692	0.25872	0.26611				0.266557	0.00483919
68.2	18632.5	18643.1	18104.8	18716.9	17425.5	18150.2				0.26752	0.2662	0.25984	0.26209	0.25394	0.26124				0.261805	0.00485998
68.4	18363	18369.1	17839.5	18443.9	17155.2	17872.4				0.26289	0.26153	0.25528	0.2573	0.24922	0.25645				0.257112	0.00487888
68.6	18095.9	18097	17577.1	18175.2	16888	17598				0.25831	0.25689	0.25077	0.25259	0.24455	0.25171				0.25247	0.00489592
68.8	17831.4	17827.7	17317	17910.3	16623.9	17326.3				0.25376	0.2523	0.2463	0.24795	0.23994	0.24702				0.247878	0.00490704
69	17569.6	17561	17059.1	17649	16364.3	17059.3				0.24927	0.24775	0.24186	0.24337	0.2354	0.24241				0.243343	0.00491351
69.2	17310.6	17298.4	16804.9	17391.2	16108.2	16796.9				0.24482	0.24327	0.23749	0.23886	0.23093	0.23788				0.238875	0.00491306
69.4	17054.3	17038	16553.4	17136.9	15856	16537.4				0.24042	0.23883	0.23317	0.2344	0.22652	0.2334				0.234457	0.00490822
69.6	16801.3	16781	16304.2	16884.9	15606.4	16280.8				0.23608	0.23444	0.22889	0.22998	0.22216	0.22897				0.230087	0.00490701
69.8	16551.3	16527.5	16057.6	16635.3	15360	16027.6				0.23178	0.23012	0.22465	0.22561	0.21786	0.2246				0.22577	0.00490428
70	16303.8	16277.2	15813.5	16388.5	15115.1	15776.8				0.22753	0.22585	0.22045	0.22128	0.21358	0.22026				0.221492	0.0049132
70.2	16058.4	16029.2	15571.4	16144.5	14873	15528.5				0.22332	0.22162	0.21629	0.21701	0.20935	0.21598				0.217262	0.00491819
70.4	15816.3	15785.2	15332	15904	14633.8	15283.7				0.21916	0.21746	0.21218	0.21279	0.20517	0.21175				0.213085	0.0049271
70.6	15577.1	15544.4	15095.8	15667.6	14398.6	15042.3				0.21505	0.21335	0.20812	0.20865	0.20106	0.20758				0.208968	0.00492901
70.8	15340.9	15306.1	14863	15436	14167.7	14804.9				0.211	0.20929	0.20412	0.20459	0.19703	0.20349				0.20492	0.00492157
71	15107.9	15070.7	14633.4	15207.9	13941.2	14570.7				0.207	0.20527	0.20017	0.2006	0.19307	0.19944				0.200925	0.00490646
71.2	14878.5	14838.9	14407.4	14983.2	13717.6	14339.2				0.20306	0.20132	0.19628	0.19666	0.18917	0.19544				0.196988	0.00489411
71.4	14651.8	14608.8	14184.6	14761.3	13497.5	14110.9				0.19916	0.19739	0.19246	0.19277	0.18532	0.1915				0.1931	0.00487308
71.6	14427.7	14380.7	13963.9	14542	13280.7	13886				0.19531	0.1935	0.18866	0.18893	0.18153	0.18762				0.189258	0.0048475
71.8	14205.9	14155.7	13745.3	14324.6	13066	13663.1				0.19151	0.18967	0.1849	0.18512	0.17778	0.18377				0.185458	0.00482896
72	13986.9	13933.6	13529	14110.3	12854.1	13442.5				0.18775	0.18588	0.18119	0.18136	0.17408	0.17996				0.181703	0.00480713
72.2	13770	13713.8	13314.3	13899.3	12645.6	13225.1				0.18402	0.18213	0.1775	0.17766	0.17044	0.17621				0.177993	0.00477536
72.4	13555.4	13497.2	13101.3	13690.4	12439.7	13010				0.18034	0.17843	0.17383	0.174	0.16684	0.17249				0.174322	0.0047492
72.6	13343.1	13283.7	12891	13484.7	12236.1	12796.4				0.17669	0.17479	0.17022	0.1704	0.16328	0.16881				0.170698	0.0047235
72.8	13133	13072.1	12683	13281.5	12035.4	12586.1				0.17308	0.17118	0.16664	0.16684	0.15978	0.16518				0.167117	0.00468942
73	12925.3	12862.6	12476.9	13080.5	11836.6	12379.4				0.16952	0.16761	0.1631	0.16331	0.1563	0.16161				0.163575	0.00466277
73.2	12719.8	12655.5	12273.4	12881.1	11640.3	12175.8				0.16599	0.16408	0.1596	0.15982	0.15288	0.15809				0.160077	0.00462658
73.4	12516.7	12450.3	12072.5	12685.4	11446.5	11974.9				0.1625	0.16058	0.15615	0.15639	0.14949	0.15462				0.156622	0.00459057
73.6	12315.7	12247.3	11873.7	12492.3	11255.7	11777.9				0.15905	0.15712	0.15273	0.15301	0.14616	0.15122				0.153215	0.00454591
73.8	12117.9	12047.5	11677.6	12302.3	11067.5	11583.8				0.15565	0.15371	0.14936	0.14968	0.14287	0.14787				0.149857	0.00450442
74	11922.4	11849.9	11484	12114.6	10882.4	11392				0.15229	0.15034	0.14604	0.14639	0.13963	0.14456				0.146542	0.00445967
74.2	11729.4	11654.6	11293	11929.9	10699.8	11202.1				0.14898	0.14701	0.14275	0.14315	0.13644	0.14128				0.143268	0.00441555
74.4	11538.8	11462.1	11104.2	11746.7	10519.8	11015.4				0.14571	0.14372	0.13951	0.13994	0.1333	0.13806				0.14004	0.00436647
74.6	11350.9	11272.2	10918	11565.2	10342.1	10831.1				0.14248	0.14049	0.13631	0.13676	0.1302	0.13487				0.136852	0.00432178
74.8	11164.7	11084.3	10733.8	11386.8	10167.5	10649.1				0.13928	0.13728	0.13314	0.13364	0.12715	0.13173				0.133703	0.0042674
75	10980	10898.6	10552	11211.3	9996.18	10470.2				0.13611	0.13411	0.13002	0.13056	0.12415	0.12864				0.130598	0.00420624
75.2	10797.6	10715.5	10372.3	11039.8	9827.64	10294.9				0.13298	0.13099	0.12693	0.12756	0.12121	0.12562				0.127548	0.0041382
75.4	10617.5	10534.6	10194.8	10871.4	9661.72	10122.1				0.12989	0.1279	0.12388	0.1246	0.11831	0.12263				0.124535	0.0040697
75.6	10439.1	10355.1	10019.2	10705.8	9498.57	9951.81				0.12682	0.12484	0.12086	0.1217	0.11546	0.11969				0.121562	0.00399105
75.8	10262.4	10178	9845.98	10542.1	9337.23	9783.75				0.12379	0.12182	0.11788	0.11883	0.11264	0.11679				0.118625	0.00391586
76	10088.6	10003	9674.95	10380.6	9177.68	9617.63				0.1208	0.11884	0.11494	0.116	0.10985	0.11392				0.115725	0.00384511
76.2	9916.55	9829.57	9506.29	10219.8	9020.57	9452.65				0.11785	0.11588	0.11204	0.11318	0.10711	0.11107				0.112855	0.00376993
76.4	9746.92	9658.41	9340.55	10061.4	8866.05	9289.42				0.11494	0.11296	0.10919	0.11041	0.10441	0.10826				0.110028	0.00369487
76.6	9579.74	9490.43	9177.6	9905.96	8713.72	9128.78				0.11207	0.11009	0.10639	0.10769	0.10175	0.10548				0.107245	0.00362254
76.8	9415.64	9324.13	9016.66	9752.89	8564.2	8971.24				0.10925	0.10726	0.10362	0.105	0.09914	0.10276				0.104505	0.00354856
77	9253.75	9160.92	8858.26	9602.54	8417.43	8816.7				0.10647	0.10447	0.1009	0.10237	0.09657	0.10009				0.101812	0.00347416
77.2	9094.15	9000.1	8701.86	9454.88	8273.01	8665.4				0.10373	0.10173	0.09821	0.09978	0.09405	0.09748				0.0991633	0.00339739
77.4	8936.6	8842.18	8547.48	9310.15	8131.18	8517.47				0.10102	0.09904	0.09556	0.09724	0.09157	0.09493				0.09656	0.00331848
77.6	8781.65	8686.36	8395.57	9167.83	7992.24	8371.92				0.09836	0.09638	0.09295	0.09475	0.08915	0.09242				0.0940017	0.00323598
77.8	8628.98	8533.68	8246.66	9028.36	7855.8	8228.97				0.09574	0.09378	0.09039	0.09231	0.08676	0.08995				0.0914883	0.00316017
78	8479.14	8383.48	8100.19	8891.1	7721.5	8087.73				0.09317	0.09121	0.08787	0.0899	0.08442	0.08751				0.0890133	0.003084
78.2	8332.19	8236.56	7957.23	8756.26	7589.35	7948.49				0.09064	0.08871	0.08541	0.08754	0.08211	0.0851				0.086585	0.00301603
78.4	8187.78	8091.61	7816.64	8622.95	7459.16	7810.57				0.08816	0.08624	0.083	0.0852	0.07983	0.08272				0.0841917	0.00295195
78.6	8045.46	7948.96	7678.37	8490.44	7330.37	7674.42				0.08572	0.0838	0.08062	0.08288	0.07758	0.08037				0.0818283	0.00289046
78.8	7904.93	7808.06	7542.48	8359.47	7203.25	7539.68				0.08331	0.0814	0.07828	0.08059	0.07536	0.07805				0.0794983	0.00283001
79	7766.22	7669.32	7408.83	8230.87	7078.23	7407.66				0.08092	0.07903	0.07599	0.07833	0.07318	0.07577				0.0772033	0.00276165
79.2	7629.42	7532.74	7277.03	8104.85	6955.86	7278.59				0.07857	0.0767	0.07372	0.07612	0.07104	0.07354				0.0749483	0.00269536
79.4	7495.06	7399.19	7148.29	7981.37	6835.96	7152.83				0.07627	0.07443	0.07151	0.07396	0.06895	0.07137				0.0727483	0.00262903
79.6	7363.34	7268.8	7022.45	7861.39	6718.99	7030.28				0.07401	0.0722	0.06935	0.07186	0.0669	0.06925				0.070595	0.00256322
79.8	7234.57	7141.83	6899.11	7744.15	6604.86	6910.98				0.07179	0.07004	0.06723	0.0698	0.06491	0.06719				0.0684933	0.00249409
80	7108.47	7017.33	6778.7	7629.17	6493.66	6794.07				0.06963	0.06791	0.06516	0.06779	0.06297	0.06517				0.0664383	0.002427
80.2	6985.34	6895.3	6660.94	7516.39	6384.47	6679.6				0.06751	0.06583	0.06313	0.06581	0.06106	0.0632				0.0644233	0.00236264
80.4	6864.96	6775.85	6545.55	7406.37	6277.67	6567.46				0.06545	0.06379	0.06115	0.06388	0.05919	0.06126				0.0624533	0.00230539
80.6	6747.04	6658.68	6432.43	7299.04	6173.64	6457.67				0.06342	0.0618	0.0592	0.062	0.05738	0.05936				0.0605267	0.00224438
80.8	6631.64	6543.62	6321.98	7194.41	6071.88	6349.82				0.06144	0.05983	0.05731	0.06017	0.0556	0.0575				0.0586417	0.00218665
81	6519	6431.72	6214.07	7092.07	5971.89	6244.52				0.05951	0.05793	0.05545	0.05838	0.05385	0.05568				0.0568	0.00213994
81.2	6408.52	6322.25	6108.81	6992.53	5874.51	6141.32				0.05761	0.05606	0.05364	0.05663	0.05215	0.0539				0.0549983	0.00208685
81.4	6300.5	6214.65	6005.85	6894.61	5779.26	6040.4				0.05575	0.05422	0.05187	0.05492	0.05049	0.05216				0.053235	0.00203414
81.6	6194.8	6109.38	5905.56	6798.54	5685.47	5941.81				0.05394	0.05243	0.05015	0.05323	0.04885	0.05046				0.05151	0.00198683
81.8	6091.59	6006.61	5807.54	6704.15	5593.75	5845.91				0.05217	0.05067	0.04846	0.05158	0.04725	0.0488				0.0498217	0.001941
82	5990.64	5905.8	5711.9	6612.04	5504.32	5752.08				0.05043	0.04896	0.04682	0.04996	0.04568	0.04718				0.0481717	0.00189412
82.2	5892.41	5807.37	5618.44	6521.57	5416.69	5660.37				0.04875	0.04728	0.04521	0.04838	0.04415	0.0456				0.0465617	0.0018536
82.4	5796.32	5711.9	5527.52	6433.67	5331.17	5570.65				0.0471	0.04565	0.04365	0.04684	0.04266	0.04405				0.0449917	0.00181209
82.6	5702.81	5619.03	5439.01	6347.95	5248.26	5483.03				0.04549	0.04406	0.04213	0.04534	0.04121	0.04254				0.0434617	0.00177161
82.8	5611.91	5528.64	5353.25	6264.91	5167.64	5397.58				0.04393	0.04252	0.04065	0.04388	0.0398	0.04106				0.0419733	0.00173618
83	5523.69	5440.78	5270.11	6184.06	5089.3	5314.85				0.04241	0.04102	0.03923	0.04246	0.03843	0.03963				0.04053	0.00169761
83.2	5437.67	5355.63	5189.48	6105.37	5013.16	5234.66				0.04094	0.03957	0.03784	0.04108	0.0371	0.03825				0.03913	0.00166323
83.4	5353.91	5272.67	5110.97	6028.38	4938.99	5156.85				0.0395	0.03816	0.03649	0.03974	0.03581	0.03691				0.0377683	0.0016276
83.6	5272.29	5192.09	5034.25	5953.35	4866.21	5081.04				0.0381	0.03678	0.03517	0.03842	0.03454	0.0356				0.036435	0.00159499
83.8	5192.26	5113.58	4959.09	5879.53	4794.96	5006.93				0.03672	0.03544	0.03388	0.03713	0.03329	0.03432				0.03513	0.00156387
84	5113.71	5036.95	4885.24	5806.95	4725.06	4934.31				0.03537	0.03414	0.03261	0.03586	0.03207	0.03306				0.0338517	0.00153393
84.2	5037.08	4961.96	4813.44	5735.99	4657.02	4863.44				0.03406	0.03286	0.03138	0.03461	0.03088	0.03184				0.032605	0.0015009
84.4	4962.46	4888.9	4743.54	5666.9	4590.7	4794.28				0.03278	0.03161	0.03017	0.0334	0.02972	0.03065				0.0313883	0.00147279
84.6	4889.86	4817.41	4675.93	5599.27	4526.5	4727.13				0.03153	0.03039	0.02901	0.03222	0.0286	0.02949				0.0302067	0.00143981
84.8	4819.54	4747.99	4610.55	5533.54	4464.32	4661.97				0.03032	0.02921	0.02789	0.03106	0.02751	0.02836				0.0290583	0.0014051
85	4751.48	4680.88	4547.59	5469.71	4403.94	4598.76				0.02915	0.02806	0.02681	0.02995	0.02646	0.02727				0.02795	0.00137362
85.2	4685.33	4616.14	4486.22	5407.48	4345.14	4537.3				0.02802	0.02696	0.02575	0.02886	0.02543	0.02621				0.0268717	0.00134568
85.4	4621.31	4553.25	4426.73	5346.69	4288.32	4477.77				0.02692	0.02589	0.02473	0.02779	0.02444	0.02518				0.025825	0.00131132
85.6	4559.09	4492.53	4368.84	5287.46	4233.19	4419.91				0.02585	0.02485	0.02373	0.02675	0.02348	0.02418				0.0248067	0.00127898
85.8	4498.43	4433.55	4312.55	5229.88	4179.57	4363.77				0.02481	0.02384	0.02277	0.02574	0.02254	0.02321				0.0238183	0.00124739
86	4439.52	4376.11	4257.86	5174.29	4128.02	4309.29				0.0238	0.02286	0.02183	0.02477	0.02164	0.02227				0.0228617	0.00121894
86.2	4382.54	4320.23	4205.21	5120.34	4077.93	4256.43				0.02282	0.02191	0.02092	0.02382	0.02076	0.02136				0.0219317	0.00118983
86.4	4327.23	4266.12	4154.55	5068.1	4028.82	4204.92				0.02187	0.02099	0.02005	0.02291	0.01991	0.02047				0.0210333	0.00116361
86.6	4273.43	4213.5	4105.66	5017.72	3981.01	4155.02				0.02094	0.02009	0.01921	0.02203	0.01907	0.01961				0.0201583	0.00114046
86.8	4221.6	4162.55	4058.11	4968.76	3934.52	4106.36				0.02005	0.01922	0.01839	0.02117	0.01826	0.01877				0.01931	0.00111855
87	4171.44	4113	4012.04	4920.74	3888.99	4059.18				0.01919	0.01838	0.0176	0.02033	0.01746	0.01795				0.018485	0.00109838
87.2	4122.4	4064.69	3967.11	4874.15	3844.88	4013.5				0.01835	0.01755	0.01683	0.01951	0.01669	0.01716				0.0176817	0.00107589
87.4	4074.66	4018	3923.14	4828.59	3802.58	3969.62				0.01753	0.01676	0.01607	0.01871	0.01595	0.01641				0.016905	0.00105109
87.6	4028.62	3972.81	3880.22	4783.83	3761.71	3927.26				0.01674	0.01599	0.01533	0.01793	0.01524	0.01568				0.0161517	0.00102601
87.8	3983.7	3929.11	3839.11	4740.04	3722.31	3886.7				0.01597	0.01524	0.01463	0.01716	0.01455	0.01498				0.0154217	0.000993688
88	3939.73	3887	3799.32	4697.32	3684.36	3847.24				0.01521	0.01452	0.01394	0.01641	0.01389	0.01429				0.01471	0.00096102
88.2	3897.45	3846.66	3760.68	4655.61	3647.67	3809.02				0.01449	0.01383	0.01328	0.01568	0.01325	0.01363				0.0140267	0.000927894
88.4	3856.53	3807.27	3723.19	4615.32	3611.84	3771.7				0.01379	0.01316	0.01264	0.01497	0.01262	0.01299				0.0133617	0.000896647
88.6	3816.77	3768.89	3686.43	4575.7	3576.34	3734.69				0.0131	0.01251	0.012	0.01428	0.012	0.01235				0.0127067	0.000871175
88.8	3778.45	3731.26	3650.2	4536.47	3541.12	3697.89				0.01245	0.01187	0.01138	0.01359	0.01139	0.01172				0.0120667	0.000843295
89	3741.58	3694.54	3614.39	4497.57	3505.96	3661.69				0.01181	0.01124	0.01077	0.01291	0.01077	0.01109				0.0114317	0.000819473
89.2	3705.74	3658.42	3579.45	4458.72	3471.11	3625.8				0.0112	0.01062	0.01016	0.01223	0.01016	0.01047				0.0108067	0.00079563
89.4	3670.96	3623.43	3545.45	4419.76	3436.57	3590.34				0.0106	0.01003	0.00958	0.01155	0.00956	0.00986				0.0101967	0.000764321
89.6	3637.09	3589.87	3513.33	4382.1	3403.6	3556.61				0.01002	0.00945	0.00903	0.01089	0.00898	0.00928				0.00960833	0.000731339
89.8	3604.09	3557.89	3482.6	4346.25	3372.46	3524.9				0.00945	0.00891	0.0085	0.01026	0.00844	0.00873				0.00904833	0.000695799
90	3572.39	3527.5	3453.63	4312.46	3343.27	3495.24				0.00891	0.00839	0.008	0.00967	0.00793	0.00822				0.00852	0.000663325
90.2	3542.08	3498.49	3425.88	4280.71	3315.96	3467.57				0.00839	0.0079	0.00753	0.00911	0.00745	0.00774				0.00802	0.00062973
90.4	3513.03	3470.54	3399.42	4251.24	3290.53	3441.63				0.00789	0.00742	0.00707	0.00859	0.00701	0.00729				0.007545	0.000600591
90.6	3485.38	3443.56	3373.67	4223.14	3266.26	3416.67				0.00741	0.00696	0.00663	0.0081	0.00659	0.00686				0.00709167	0.000575132
90.8	3458.87	3417.36	3348.84	4196.01	3242.72	3392.17				0.00696	0.00651	0.0062	0.00763	0.00617	0.00644				0.00665167	0.00055733
91	3433.09	3391.69	3324.66	4169.58	3219.96	3368.07				0.00651	0.00607	0.00579	0.00716	0.00578	0.00602				0.00622167	0.000530789
91.2	3407.7	3366.97	3301.56	4143.83	3197.59	3344.62				0.00608	0.00565	0.00539	0.00671	0.00539	0.00562				0.00580667	0.000509379
91.4	3382.72	3343.52	3279.32	4118.39	3175.9	3322				0.00565	0.00525	0.00501	0.00627	0.00501	0.00523				0.00540333	0.000484754
91.6	3358.36	3320.88	3257.77	4093.8	3154.99	3300.16				0.00523	0.00487	0.00464	0.00583	0.00464	0.00485				0.00501	0.000456026
91.8	3334.86	3298.84	3237.18	4070.03	3134.91	3279.19				0.00483	0.00449	0.00428	0.00542	0.00429	0.00449				0.00463333	0.000433897
92	3312.27	3277.65	3217.72	4046.95	3115.73	3259.04				0.00444	0.00413	0.00395	0.00501	0.00396	0.00414				0.00427167	0.000402861
92.2	3290.84	3257	3198.9	4024.69	3097.52	3239.31				0.00407	0.00378	0.00362	0.00462	0.00364	0.0038				0.00392167	0.000378123
92.4	3270.75	3236.55	3180.51	4003.15	3080.06	3220.06				0.00373	0.00343	0.00331	0.00425	0.00333	0.00347				0.00358667	0.000358088
92.6	3251.25	3216.79	3162.78	3981.69	3062.84	3201.31				0.00339	0.00309	0.003	0.00387	0.00303	0.00314				0.00325333	0.000332425
92.8	3232.35	3198.07	3145.43	3960.42	3045.98	3183.31				0.00307	0.00277	0.0027	0.0035	0.00274	0.00283				0.002935	0.000306252
93	3213.67	3179.78	3128.38	3939.63	3029.36	3165.94				0.00275	0.00246	0.00241	0.00313	0.00245	0.00253				0.00262167	0.000277014
93.2	3195.41	3162.42	3111.88	3918.94	3013.17	3149.36				0.00243	0.00216	0.00213	0.00277	0.00216	0.00224				0.002315	0.000248254
93.4	3177.44	3146.04	3096.26	3898.82	2997.12	3133.61				0.00212	0.00188	0.00186	0.00242	0.00188	0.00197				0.00202167	0.000217846
93.6	3160.07	3130.1	3081.19	3879.46	2981.71	3118.23				0.00183	0.00161	0.0016	0.00208	0.00161	0.00171				0.00174	0.00018868
93.8	3143.25	3114.63	3066.85	3860.78	2966.97	3103.17				0.00154	0.00135	0.00135	0.00175	0.00136	0.00145				0.00146667	0.000157818
94	3127.44	3099.95	3052.99	3842.57	2952.65	3088.56				0.00127	0.0011	0.00112	0.00143	0.00111	0.0012				0.001205	0.00012818
94.2	3112.11	3085.66	3039.51	3825.34	2938.71	3074.25				0.001	0.000854914	0.000883781	0.00113	0.000862927	0.000947953				0.000946596	0.000105681
94.4	3097.34	3071.87	3026.46	3808.39	2925.55	3060.2				0.000748915	0.000619594	0.000659426	0.000832988	0.000633054	0.000705356				0.000699889	8.08706e-05
94.6	3082.77	3059.14	3013.61	3792.12	2913.05	3046.45				0.000498764	0.000402481	0.000438621	0.000547874	0.000414584	0.000468118				0.00046174	5.49551e-05
94.8	3068.42	3046.42	3000.82	3776.1	2900.56	3032.93				0.00025231	0.000185652	0.000218791	0.00026715	0.000196467	0.00023462				0.000225832	3.16601e-05
95	3053.72	3035.54	2988.09	3760.85	2889.32	3019.34				0	0	0	0	0	0				0	0

## Sheet: 3-4C375SK398E
	N=1			N=2						N=1			N=2
Temperature	A1	A2	A3	B1	B2	B3				Normalized A1	Normalized A2	Normalized A3	Normalized B1	Normalized B2	Normalized B3				average of normalized curves	stdev of normalized curves
10	4788.53	4735.28	4670.54	4771.29	4718.62	4755.23				0.02948	0.02863	0.03272	0.0317	0.0319	0.03211				0.03109	0.00163519
10.2	4835.2	4779.4	4711.5	4818.59	4762.86	4797.77				0.03029	0.0294	0.0335	0.03251	0.03265	0.03283				0.0318633	0.00162441
10.4	4881.87	4823.51	4752.46	4865.88	4807.1	4840.3				0.0311	0.03017	0.03428	0.03333	0.0334	0.03355				0.0326383	0.00161517
10.6	4928.53	4867.63	4793.42	4913.18	4851.34	4882.84				0.03192	0.03094	0.03507	0.03415	0.03415	0.03427				0.0334167	0.00160693
10.8	4975.2	4911.74	4834.37	4960.48	4895.58	4925.38				0.03273	0.03171	0.03585	0.03497	0.03489	0.03499				0.03419	0.0015985
11	5021.86	4955.86	4875.33	5007.77	4939.82	4967.91				0.03354	0.03248	0.03663	0.03578	0.03564	0.0357				0.0349617	0.00158985
11.2	5068.53	4999.98	4916.29	5055.07	4984.06	5010.45				0.03436	0.03325	0.03742	0.0366	0.03639	0.03642				0.03574	0.00158439
11.4	5116.47	5045.62	4958.68	5105.18	5031.15	5055.83				0.03519	0.03405	0.03823	0.03747	0.03718	0.03719				0.0365517	0.00158587
11.6	5166.23	5092.96	5002.99	5157.4	5080.38	5103.51				0.03606	0.03487	0.03907	0.03837	0.03801	0.038				0.0373967	0.00159112
11.8	5217.35	5142.16	5048.86	5211.52	5132.18	5153.94				0.03695	0.03573	0.03995	0.0393	0.03889	0.03885				0.0382783	0.00159986
12	5270.08	5192.72	5095.11	5267.64	5186.54	5206.5				0.03787	0.03662	0.04083	0.04027	0.03981	0.03974				0.03919	0.00160563
12.2	5324.62	5244.73	5142.58	5325.32	5243.22	5261.22				0.03882	0.03752	0.04174	0.04127	0.04077	0.04066				0.04013	0.00161928
12.4	5380.95	5298.7	5192.09	5384.85	5302.25	5318.17				0.0398	0.03847	0.04269	0.0423	0.04176	0.04162				0.0411067	0.00162977
12.6	5439.1	5354.64	5242.89	5446.32	5363.83	5377.74				0.04081	0.03944	0.04366	0.04336	0.0428	0.04263				0.0421167	0.001645
12.8	5499.26	5412.2	5295.55	5509.65	5427.28	5439.09				0.04186	0.04045	0.04467	0.04445	0.04387	0.04367				0.0431617	0.00165786
13	5561.02	5471.27	5350.84	5574.86	5492.76	5502.77				0.04294	0.04148	0.04572	0.04558	0.04498	0.04474				0.04424	0.00167876
13.2	5625.02	5533.22	5408.15	5642.38	5560.52	5568.7				0.04405	0.04256	0.04682	0.04675	0.04612	0.04586				0.04536	0.00169985
13.4	5691.68	5597.28	5467.53	5711.57	5630.2	5636.41				0.04521	0.04368	0.04796	0.04794	0.0473	0.047				0.046515	0.00171525
13.6	5761.03	5663.6	5529.62	5782.64	5702.33	5705.96				0.04642	0.04484	0.04914	0.04917	0.04852	0.04817				0.04771	0.00172888
13.8	5832.72	5732.42	5593.82	5856.27	5777.5	5777.69				0.04767	0.04604	0.05037	0.05044	0.04979	0.04939				0.04895	0.00174598
14	5907.28	5804.27	5660.17	5932.28	5854.84	5851.79				0.04897	0.04729	0.05164	0.05175	0.0511	0.05064				0.0502317	0.00175811
14.2	5983.88	5877.67	5729.1	6010.47	5934.97	5927.83				0.0503	0.04857	0.05296	0.05311	0.05245	0.05192				0.0515517	0.00177828
14.4	6061.9	5953.04	5800.03	6091.04	6017.82	6006.27				0.05166	0.04989	0.05431	0.0545	0.05385	0.05325				0.05291	0.00179834
14.6	6142.12	6030.46	5873.65	6174.59	6103.22	6087.48				0.05306	0.05124	0.05572	0.05594	0.05529	0.05462				0.0543117	0.00182696
14.8	6225.06	6110.55	5949.94	6260.83	6190.58	6171.57				0.05451	0.05264	0.05718	0.05743	0.05677	0.05604				0.0557617	0.00185476
15	6310.97	6193	6029.14	6350.39	6281.7	6258.84				0.056	0.05408	0.05869	0.05898	0.05831	0.05752				0.0572633	0.00189068
15.2	6400.59	6278.8	6111.6	6443.37	6375.75	6350.16				0.05756	0.05557	0.06027	0.06058	0.0599	0.05906				0.0588233	0.00192739
15.4	6494.68	6368.02	6197.62	6539.48	6473.13	6444.43				0.0592	0.05713	0.06192	0.06224	0.06154	0.06065				0.0604467	0.00195847
15.6	6591.74	6460.15	6285.75	6638.41	6573.46	6541.5				0.0609	0.05874	0.0636	0.06395	0.06324	0.06229				0.06212	0.00198673
15.8	6691.67	6554.77	6376.69	6740.07	6677.32	6641.18				0.06264	0.06039	0.06534	0.06571	0.06499	0.06398				0.0638417	0.00202146
16	6794.19	6651.9	6469.96	6843.69	6783.51	6743.25				0.06442	0.06209	0.06712	0.0675	0.06678	0.0657				0.0656017	0.00205111
16.2	6899.72	6752	6565.36	6949.54	6892.38	6847.29				0.06626	0.06383	0.06895	0.06933	0.06862	0.06746				0.0674083	0.00208151
16.4	7007.54	6855.05	6662.98	7058.98	7004.33	6955.17				0.06814	0.06563	0.07081	0.07122	0.07051	0.06928				0.069265	0.00210894
16.6	7118.68	6961.68	6764.18	7171.68	7119.7	7066.07				0.07008	0.06749	0.07275	0.07317	0.07246	0.07115				0.0711833	0.00213964
16.8	7234.82	7072.58	6869.6	7287.55	7238.79	7180.98				0.0721	0.06943	0.07476	0.07517	0.07447	0.0731				0.0731717	0.00216127
17	7355.9	7188.34	6979.64	7407.33	7361.37	7299.49				0.07421	0.07145	0.07687	0.07724	0.07655	0.0751				0.0752367	0.00218255
17.2	7480.38	7307.32	7093.49	7531.36	7488.58	7422.32				0.07638	0.07353	0.07904	0.07938	0.07869	0.07717				0.077365	0.00220622
17.4	7609.3	7430.36	7211.98	7658.59	7620.27	7549.05				0.07862	0.07567	0.08131	0.08158	0.08092	0.07932				0.07957	0.00223898
17.6	7742.61	7557.25	7334.25	7790.14	7756.61	7680.74				0.08095	0.07789	0.08365	0.08385	0.08322	0.08154				0.08185	0.00226736
17.8	7878.58	7687.37	7459.34	7926.85	7897.1	7816.95				0.08332	0.08016	0.08604	0.08621	0.08559	0.08384				0.0841933	0.00230578
18	8017.4	7820.43	7587.15	8068.63	8043.22	7958.57				0.08574	0.08248	0.08848	0.08866	0.08806	0.08623				0.0866083	0.00235627
18.2	8161.21	7958.25	7719.2	8216.04	8194.8	8105.77				0.08824	0.08489	0.09101	0.09121	0.09062	0.08872				0.089115	0.00240904
18.4	8309.52	8099.92	7854.79	8369.86	8351.87	8258.27				0.09082	0.08736	0.0936	0.09387	0.09328	0.0913				0.091705	0.00247326
18.6	8463.34	8246.58	7995.25	8528.85	8514.16	8415.69				0.0935	0.08992	0.09629	0.09661	0.09602	0.09396				0.0943833	0.00253586
18.8	8623.05	8398.43	8140.85	8692.77	8682.39	8578.11				0.09629	0.09257	0.09907	0.09945	0.09886	0.0967				0.0971567	0.00260072
19	8789.97	8556.96	8293.19	8862.05	8855.71	8746.03				0.0992	0.09534	0.10198	0.10237	0.10179	0.09954				0.100037	0.00265709
19.2	8963.22	8722.19	8452.54	9036.54	9033.93	8918.53				0.10221	0.09822	0.10503	0.10539	0.1048	0.10245				0.103017	0.00271464
19.4	9142.91	8893.59	8618.18	9215.78	9217.22	9096.14				0.10535	0.10122	0.1082	0.10848	0.10789	0.10545				0.106098	0.00275963
19.6	9328.11	9070.9	8789.07	9401.21	9407.17	9279.68				0.10857	0.10431	0.11147	0.11169	0.1111	0.10856				0.109283	0.00281567
19.8	9518.48	9253.26	8965.01	9592.64	9603.05	9469.28				0.11189	0.10749	0.11483	0.11499	0.11441	0.11176				0.112562	0.00287312
20	9713.01	9439.31	9144.7	9789.82	9805.79	9663.85				0.11528	0.11074	0.11827	0.1184	0.11784	0.11505				0.11593	0.00294474
20.2	9911.44	9627.94	9326.43	9991.82	10014	9863.7				0.11874	0.11403	0.12174	0.12189	0.12135	0.11842				0.119362	0.00302332
20.4	10115.6	9822.29	9513.05	10199.8	10228.7	10069.1				0.12229	0.11743	0.12531	0.12548	0.12498	0.12189				0.122897	0.00310174
20.6	10325.5	10021.4	9705.22	10413.3	10448.7	10280.2				0.12595	0.1209	0.12898	0.12917	0.1287	0.12546				0.126527	0.00318933
20.8	10543.3	10227.9	9904.52	10633.5	10675.5	10498.2				0.12975	0.12451	0.13279	0.13297	0.13253	0.12914				0.130282	0.00327023
21	10768.5	10441.4	10110	10860.6	10908.2	10723.5				0.13367	0.12823	0.13672	0.1369	0.13646	0.13295				0.134155	0.00335321
21.2	11002.6	10663.9	10324	11096	11150	10958.1				0.13775	0.13212	0.14082	0.14097	0.14054	0.13691				0.138185	0.00343058
21.4	11244.2	10893.3	10545.6	11339.3	11400.1	11201.7				0.14196	0.13612	0.14505	0.14517	0.14477	0.14103				0.14235	0.00351586
21.6	11495.5	11132.8	10776	11591.2	11658.9	11454.1				0.14634	0.1403	0.14946	0.14952	0.14914	0.14529				0.146675	0.00359437
21.8	11755.3	11380.4	11013.8	11851.2	11925.8	11714				0.15086	0.14462	0.154	0.15401	0.15365	0.14969				0.151138	0.00367173
22	12024.7	11637.9	11261.2	12119.5	12202.4	11982.8				0.15556	0.14912	0.15874	0.15865	0.15832	0.15423				0.15577	0.00374849
22.2	12304.6	11905.4	11518.3	12395.8	12486.7	12258.8				0.16043	0.15379	0.16365	0.16342	0.16312	0.15889				0.16055	0.00381888
22.4	12595.9	12183.3	11784.5	12680.5	12778.9	12542.8				0.16551	0.15864	0.16874	0.16834	0.16806	0.16369				0.165497	0.00388465
22.6	12895.7	12468.7	12058.2	12972.9	13080	12835.4				0.17073	0.16362	0.17397	0.17339	0.17315	0.16863				0.170582	0.00395625
22.8	13203.1	12761	12339.3	13273.2	13390.1	13136.6				0.17609	0.16872	0.17935	0.17858	0.17838	0.17372				0.175807	0.00403792
23	13517.8	13060	12626.6	13582.6	13708.4	13446.8				0.18157	0.17394	0.18484	0.18393	0.18376	0.17896				0.181167	0.00412581
23.2	13837	13362.9	12917.4	13903.3	14038.6	13768.4				0.18713	0.17923	0.1904	0.18947	0.18934	0.1844				0.186662	0.00423319
23.4	14159.4	13669.4	13212.2	14235.8	14381.5	14101.3				0.19275	0.18458	0.19604	0.19521	0.19513	0.19002				0.192288	0.00436951
23.6	14486.1	13980.5	13510.4	14581.9	14737.5	14446.4				0.19844	0.19001	0.20174	0.20119	0.20114	0.19585				0.198062	0.00453115
23.8	14820.9	14299.1	13815.1	14941.9	15107	14805.5				0.20428	0.19557	0.20757	0.20741	0.20738	0.20192				0.204022	0.00471729
24	15163.8	14625.2	14126.9	15315.6	15491.7	15178.1				0.21025	0.20126	0.21353	0.21387	0.21388	0.20822				0.210168	0.00493843
24.2	15516.4	14960.9	14448.2	15696.6	15883.8	15558.2				0.21639	0.20712	0.21967	0.22045	0.22051	0.21464				0.216463	0.005161
24.4	15879.6	15306.2	14778.4	16085.4	16284.7	15946.9				0.22272	0.21315	0.22599	0.22717	0.22728	0.2212				0.222918	0.0053842
24.6	16254.5	15662.1	15119.1	16480.1	16693.2	16343.4				0.22925	0.21936	0.2325	0.23398	0.23418	0.2279				0.229528	0.00559303
24.8	16637.9	16025.7	15467.5	16878.6	17106.3	16743.6				0.23593	0.22571	0.23916	0.24087	0.24116	0.23466				0.236248	0.00579038
25	17033.7	16399.7	15825.3	17278.9	17521.1	17145.8				0.24283	0.23223	0.246	0.24779	0.24816	0.24146				0.243078	0.00594855
25.2	17439.8	16782.6	16191	17687.6	17944.7	17556.6				0.24991	0.23892	0.253	0.25485	0.25532	0.2484				0.250067	0.00610136
25.4	17855.7	17174.9	16565.6	18101.4	18373.3	17972.5				0.25715	0.24577	0.26016	0.26199	0.26256	0.25543				0.257177	0.00623237
25.6	18280.4	17575.2	16949	18519.7	18805.7	18393.1				0.26455	0.25275	0.26749	0.26922	0.26986	0.26254				0.264402	0.0063529
25.8	18714.6	17984.9	17341.2	18946.3	19247.3	18824.3				0.27212	0.2599	0.27499	0.27659	0.27732	0.26982				0.27179	0.00646874
26	19151.1	18398.5	17738	19382.4	19700.2	19266.4				0.27972	0.26712	0.28258	0.28413	0.28497	0.27729				0.279302	0.00661521
26.2	19596	18820	18143.4	19826.5	20162.2	19718.3				0.28747	0.27448	0.29033	0.2918	0.29278	0.28493				0.286965	0.00676441
26.4	20050.3	19249.9	18557.7	20281.8	20636.4	20183.3				0.29539	0.28199	0.29825	0.29967	0.30079	0.29278				0.294812	0.00692854
26.6	20514.1	19688.9	18979	20753.3	21128	20664				0.30347	0.28965	0.3063	0.30781	0.30909	0.3009				0.30287	0.00712553
26.8	20983.9	20134.7	19406.9	21239.3	21634.7	21158.2				0.31166	0.29743	0.31449	0.31621	0.31765	0.30925				0.311115	0.00736356
27	21464	20590	19842.7	21740.8	22156.9	21668.7				0.32002	0.30538	0.32282	0.32487	0.32647	0.31788				0.319573	0.00762466
27.2	21946.3	21048.5	20280.2	22255	22692	22190.2				0.32843	0.31338	0.33118	0.33376	0.33551	0.32669				0.328158	0.00793959
27.4	22429.3	21508	20717.2	22779.3	23237.3	22721.5				0.33684	0.3214	0.33954	0.34281	0.34472	0.33567				0.33683	0.00830406
27.6	22912.4	21968.3	21155.5	23306.1	23786.1	23255.8				0.34526	0.32944	0.34792	0.35191	0.35399	0.34469				0.345535	0.00869085
27.8	23401	22431.3	21596.6	23832.7	24334.9	23790.8				0.35377	0.33752	0.35635	0.36101	0.36326	0.35373				0.354273	0.0090739
28	23892.2	22895.7	22039.6	24356.9	24881.5	24323				0.36233	0.34562	0.36483	0.37007	0.3725	0.36273				0.363013	0.00944636
28.2	24387.6	23364.8	22487	24886.4	25434.1	24861.6				0.37096	0.35381	0.37338	0.37922	0.38183	0.37183				0.371838	0.00982335
28.4	24887.5	23839.2	22940.3	25418.9	25990.9	25403.8				0.37967	0.36209	0.38205	0.38842	0.39124	0.38099				0.380743	0.0101978
28.6	25393.4	24318.8	23398.1	25960	26556.1	25955.5				0.38848	0.37046	0.3908	0.39777	0.40078	0.39031				0.389767	0.0105935
28.8	25903.9	24804.6	23861.3	26511.3	27131.5	26516.6				0.39738	0.37894	0.39966	0.40729	0.4105	0.39979				0.398927	0.0110184
29	26428.9	25305.6	24338.1	27083.3	27728	27099				0.40653	0.38769	0.40877	0.41717	0.42058	0.40963				0.408395	0.0114832
29.2	26975.5	25826.3	24834.9	27674.6	28345	27702.8				0.41605	0.39678	0.41827	0.42739	0.431	0.41983				0.41822	0.0119532
29.4	27543.3	26367	25350.4	28291.6	28989.3	28335.1				0.42594	0.40622	0.42813	0.43805	0.44189	0.43051				0.428457	0.0124709
29.6	28129	26927.4	25885.2	28931.3	29658.1	28994.7				0.43615	0.416	0.43836	0.4491	0.45318	0.44166				0.439075	0.0130204
29.8	28730.9	27504.6	26436.8	29593.8	30353.9	29685				0.44664	0.42607	0.4489	0.46054	0.46494	0.45332				0.450068	0.0136414
30	29330.5	28081.1	26988.8	30259.6	31055.7	30385.9				0.45708	0.43614	0.45946	0.47205	0.47679	0.46517				0.461115	0.0143143
30.2	29916.4	28644.8	27529.2	30916.5	31750.1	31082.7				0.46729	0.44597	0.46979	0.4834	0.48852	0.47694				0.471985	0.0150459
30.4	30486.3	29193.8	28055.6	31557.9	32427.6	31767				0.47722	0.45556	0.47985	0.49448	0.49997	0.4885				0.482597	0.0157818
30.6	31042.7	29727.5	28566.3	32184.2	33089.4	32434.9				0.48692	0.46487	0.48962	0.5053	0.51115	0.49978				0.49294	0.0165309
30.8	31580.5	30242.5	29058.1	32792.6	33730	33080.8				0.49629	0.47386	0.49902	0.51581	0.52197	0.5107				0.502942	0.0172814
31	32109.7	30747.3	29540.1	33391.3	34359.9	33712.6				0.50551	0.48267	0.50824	0.52615	0.53261	0.52137				0.512758	0.0180325
31.2	32632.7	31248.3	30015.7	33985.9	34983.6	34336				0.51462	0.49142	0.51733	0.53642	0.54314	0.53191				0.522473	0.0187782
31.4	33153.5	31746.5	30487.4	34578.5	35607.9	34954.5				0.52369	0.50012	0.52635	0.54666	0.55369	0.54236				0.532145	0.0195442
31.6	33666	32239.3	30954.4	35167.8	36232.3	35572.8				0.53262	0.50872	0.53528	0.55684	0.56424	0.5528				0.54175	0.0203559
31.8	34174.8	32729.5	31419.4	35755	36856.9	36190.8				0.54149	0.51727	0.54417	0.56699	0.57479	0.56324				0.551325	0.0211926
32	34679	33218.2	31880.9	36340.3	37482.2	36810.6				0.55027	0.52581	0.553	0.5771	0.58535	0.57372				0.560875	0.0220513
32.2	35180.1	33704.4	32341.1	36922.9	38109.3	37433				0.559	0.53429	0.5618	0.58717	0.59594	0.58423				0.570405	0.0229462
32.4	35676.1	34186.8	32799.4	37499.9	38731.8	38055.1				0.56765	0.54271	0.57056	0.59714	0.60646	0.59474				0.579877	0.0238465
32.6	36170.3	34667.5	33255.3	38072.8	39348.3	38672.7				0.57626	0.5511	0.57928	0.60703	0.61687	0.60518				0.589287	0.0247237
32.8	36663.3	35148	33709.6	38642.6	39963.3	39290.8				0.58485	0.55949	0.58796	0.61688	0.62726	0.61562				0.598677	0.025601
33	37155.7	35626.5	34163.2	39207.6	40574.8	39908.4				0.59343	0.56784	0.59664	0.62664	0.63759	0.62606				0.608033	0.0264701
33.2	37647.3	36102.8	34613.8	39770	41182.2	40523.1				0.60199	0.57616	0.60525	0.63635	0.64785	0.63644				0.61734	0.02733
33.4	38137.4	36579.2	35062.7	40332.2	41789.4	41139.8				0.61053	0.58447	0.61384	0.64607	0.65811	0.64686				0.626647	0.0282079
33.6	38629.6	37056.8	35512.1	40891.6	42395.2	41756.5				0.61911	0.59281	0.62243	0.65573	0.66834	0.65728				0.63595	0.0290612
33.8	39121.6	37534.6	35961.4	41449.5	42998.6	42371				0.62768	0.60115	0.63102	0.66537	0.67853	0.66766				0.645235	0.0299018
34	39614.5	38014	36411.2	42004.9	43598.3	42979.5				0.63627	0.60952	0.63962	0.67497	0.68866	0.67795				0.654498	0.0307011
34.2	40107.9	38495.4	36863	42562.7	44202.8	43593.1				0.64486	0.61792	0.64826	0.6846	0.69887	0.68831				0.663803	0.0315229
34.4	40610	38984.3	37321	43130.2	44817.8	44213.8				0.65361	0.62645	0.65702	0.69441	0.70926	0.6988				0.673258	0.0323625
34.6	41118.1	39480.5	37785.4	43711.1	45447.3	44847.4				0.66246	0.63511	0.6659	0.70444	0.7199	0.70951				0.682887	0.0332618
34.8	41635.5	39986.5	38258.5	44300.8	46089.4	45493.5				0.67148	0.64395	0.67494	0.71463	0.73074	0.72042				0.692693	0.034172
35	42163.5	40503.9	38741	44906.5	46748.7	46158.8				0.68068	0.65298	0.68417	0.7251	0.74188	0.73166				0.702745	0.0351449
35.2	42706.1	41036.8	39235.2	45519.9	47415.6	46832.1				0.69013	0.66228	0.69362	0.73569	0.75315	0.74304				0.712985	0.0360566
35.4	43251.4	41573.8	39732.8	46130.4	48081.8	47504.8				0.69963	0.67165	0.70313	0.74624	0.7644	0.7544				0.723242	0.0369255
35.6	43802.3	42115.8	40233.3	46735.4	48742.4	48174.7				0.70923	0.68111	0.7127	0.75669	0.77556	0.76572				0.733502	0.037713
35.8	44359.2	42662	40735.9	47338	49399	48843.2				0.71894	0.69065	0.72231	0.7671	0.78665	0.77702				0.743778	0.0384378
36	44921.5	43213.4	41240.4	47932.9	50047.9	49505.4				0.72873	0.70027	0.73196	0.77738	0.79761	0.78821				0.754027	0.0390641
36.2	45489.2	43768.4	41748.7	48521.6	50690.9	50163.2				0.73862	0.70996	0.74168	0.78755	0.80847	0.79932				0.764267	0.0396028
36.4	46068	44333.9	42265.3	49106.1	51328.2	50820.1				0.74871	0.71983	0.75156	0.79765	0.81924	0.81042				0.774568	0.04002
36.6	46658.7	44911.9	42791.8	49690.2	51967.1	51477				0.759	0.72992	0.76162	0.80774	0.83003	0.82152				0.784972	0.040336
36.8	47258.3	45502.6	43328.1	50269.8	52602	52128.3				0.76945	0.74023	0.77188	0.81775	0.84075	0.83252				0.79543	0.0405077
37	47866.6	46101	43872.1	50843.6	53233.1	52775.6				0.78005	0.75067	0.78228	0.82767	0.85142	0.84346				0.805925	0.0405789
37.2	48478.8	46706.6	44419.9	51414	53860.2	53419.3				0.79071	0.76125	0.79275	0.83752	0.86201	0.85434				0.81643	0.0405625
37.4	49096.3	47320.2	44969.2	51982.1	54484.2	54059.8				0.80147	0.77196	0.80326	0.84734	0.87255	0.86516				0.826957	0.0404709
37.6	49713.4	47937.7	45518.6	52540.4	55097.1	54692.8				0.81222	0.78273	0.81376	0.85698	0.8829	0.87585				0.837407	0.0402833
37.8	50329.7	48555.8	46066.2	53092.3	55701.8	55320.9				0.82296	0.79352	0.82423	0.86652	0.89312	0.88646				0.847802	0.0400445
38	50943.4	49177.6	46612.3	53639.3	56298.8	55941.9				0.83366	0.80438	0.83467	0.87597	0.9032	0.89696				0.85814	0.039738
38.2	51553.9	49800.6	47154.3	54177.8	56886.8	56554.2				0.84429	0.81525	0.84504	0.88527	0.91313	0.9073				0.86838	0.0393713
38.4	52156.4	50422.3	47692.8	54705.3	57465.5	57157				0.85479	0.8261	0.85533	0.89438	0.92291	0.91749				0.8785	0.03896
38.6	52750.5	51040.4	48222.8	55224.4	58033.9	57750.1				0.86514	0.83689	0.86547	0.90335	0.93251	0.92751				0.888478	0.0385197
38.8	53336	51656.5	48744.6	55731.2	58586.6	58328.7				0.87534	0.84765	0.87544	0.91211	0.94185	0.93728				0.898278	0.0380051
39	53909.3	52268.7	49256.3	56222.6	59113.4	58886.3				0.88533	0.85833	0.88523	0.9206	0.95075	0.94671				0.907825	0.0373741
39.2	54470	52874.6	49757.1	56696.2	59606.3	59413.4				0.8951	0.86891	0.8948	0.92878	0.95907	0.95561				0.917045	0.0365636
39.4	55017	53469.8	50243.3	57148.7	60052.9	59895.1				0.90463	0.8793	0.9041	0.9366	0.96662	0.96375				0.925833	0.0355089
39.6	55549	54054.6	50715.9	57578.2	60444.6	60321				0.9139	0.88951	0.91314	0.94402	0.97323	0.97095				0.934125	0.0341266
39.8	56060.8	54624.9	51172.2	57983.6	60778.1	60685.8				0.92282	0.89946	0.92186	0.95102	0.97887	0.97711				0.941857	0.0324237
40	56554.1	55176.5	51609.2	58365.5	61055.4	60987.4				0.93141	0.90909	0.93022	0.95762	0.98355	0.98221				0.949017	0.0304165
40.2	57023.4	55710.7	52026.2	58724	61279.5	61230.3				0.93959	0.91841	0.93819	0.96381	0.98734	0.98631				0.955608	0.0281441
40.4	57466.8	56225.7	52421.7	59061.3	61458.4	61424				0.94732	0.9274	0.94575	0.96964	0.99036	0.98958				0.961675	0.0256882
40.6	57883.3	56719.3	52797	59372.5	61600.8	61576.3				0.95457	0.93602	0.95293	0.97502	0.99276	0.99215				0.967242	0.0231184
40.8	58273.6	57190.2	53148.7	59657.8	61713	61694.2				0.96137	0.94424	0.95965	0.97995	0.99466	0.99415				0.972337	0.0205074
41	58633.2	57636.9	53476	59910.4	61799	61785.4				0.96764	0.95204	0.96591	0.98431	0.99611	0.99569				0.97695	0.0178971
41.2	58962.8	58053.3	53775.4	60130.6	61865.8	61855.6				0.97338	0.9593	0.97164	0.98812	0.99724	0.99687				0.981092	0.0153805
41.4	59262.7	58441.1	54049.9	60314.1	61915.6	61908.2				0.97861	0.96607	0.97689	0.99128	0.99808	0.99776				0.984782	0.0129461
41.6	59529.3	58799.3	54292.8	60466.3	61952.9	61948.4				0.98325	0.97233	0.98153	0.99391	0.99871	0.99844				0.988028	0.0106639
41.8	59761.2	59124.7	54506.9	60585	61979.6	61978.7				0.98729	0.97801	0.98562	0.99597	0.99916	0.99895				0.990833	0.00855302
42	59958	59414.1	54693.7	60677.7	61999.4	62001.5				0.99072	0.98306	0.98919	0.99757	0.9995	0.99934				0.99323	0.00665629
42.2	60121.9	59668.2	54857.2	60743.9	62012.6	62017.2				0.99358	0.98749	0.99232	0.99871	0.99972	0.9996				0.995237	0.00494905
42.4	60251.3	59881.9	54991.7	60789.5	62021.9	62028.6				0.99583	0.99122	0.99489	0.9995	0.99988	0.9998				0.996853	0.0035067
42.6	60350	60053.3	55099.9	60812.8	62026.9	62035.5				0.99755	0.99421	0.99696	0.9999	0.99996	0.99991				0.998082	0.00231119
42.8	60419.6	60183.9	55182	60818.5	62029.2	62039.6				0.99876	0.99649	0.99853	1	1	0.99998				0.99896	0.00138054
43	60464.7	60278.5	55236.1	60804	62028	62040.6				0.99955	0.99815	0.99957	0.99975	0.99998	1				0.9995	0.000688883
43.2	60488.3	60341.3	55258.8	60771.3	62024.5	62039.2				0.99996	0.99924	1	0.99918	0.99992	0.99998				0.999713	0.000391237
43.4	60490.6	60375.8	55257.4	60718.7	62017.2	62034.4				1	0.99984	0.99997	0.99828	0.9998	0.99989				0.99963	0.000665673
43.6	60475.9	60384.8	55234.4	60647.6	62006.9	62026.4				0.99974	1	0.99953	0.99705	0.99962	0.99976				0.999283	0.00110556
43.8	60439.7	60371.3	55188.1	60553.8	61992	62014.2				0.99911	0.99977	0.99865	0.99543	0.99937	0.99955				0.998647	0.00162251
44	60381.7	60336.9	55120.7	60438.8	61972.8	61998.1				0.9981	0.99916	0.99736	0.99344	0.99905	0.99928				0.997732	0.00223014
44.2	60294.2	60277.9	55037.8	60301.7	61947.2	61977.4				0.99658	0.99813	0.99578	0.99107	0.99862	0.99893				0.996518	0.00293475
44.4	60182.2	60198.5	54936.4	60142.5	61914.7	61951.4				0.99463	0.99675	0.99384	0.98832	0.99807	0.99849				0.995017	0.0037622
44.6	60037	60096.7	54812.7	59962.7	61873.4	61919.3				0.9921	0.99497	0.99147	0.98521	0.99737	0.99795				0.993178	0.00471433
44.8	59869.2	59973	54673	59765.7	61822.7	61879.9				0.98917	0.99281	0.9888	0.98181	0.99651	0.99728				0.991063	0.00575666
45	59677.3	59826.2	54516.8	59554.1	61759.9	61830.6				0.98583	0.99025	0.98581	0.97816	0.99545	0.99645				0.988658	0.00686582
45.2	59467.3	59661.7	54342.8	59327.3	61683.7	61768.9				0.98217	0.98738	0.98249	0.97424	0.99416	0.99541				0.985975	0.00802896
45.4	59240.3	59477.1	54151.7	59088.4	61592.1	61693				0.97822	0.98416	0.97883	0.97011	0.99262	0.99413				0.983012	0.00921038
45.6	59002.8	59276.5	53950.1	58836.4	61483	61600.7				0.97408	0.98066	0.97498	0.96576	0.99077	0.99257				0.979803	0.0103656
45.8	58752	59060.5	53733.3	58572.9	61353.7	61489.6				0.96971	0.97688	0.97083	0.9612	0.98859	0.99069				0.976317	0.0114875
46	58491.5	58831.8	53505.4	58295.7	61201.9	61357.9				0.96517	0.97289	0.96647	0.95641	0.98603	0.98846				0.972572	0.012545
46.2	58222.7	58587.9	53267.5	58009.6	61024.3	61203.3				0.96049	0.96864	0.96192	0.95147	0.98303	0.98585				0.968567	0.0134879
46.4	57942.9	58330.2	53021.9	57714.9	60816.1	61021				0.95561	0.96414	0.95723	0.94638	0.97951	0.98277				0.964273	0.0142768
46.6	57653.2	58060.3	52766.5	57411.5	60573.9	60807.7				0.95056	0.95943	0.95235	0.94114	0.97542	0.97917				0.959678	0.0148883
46.8	57355.1	57780.5	52505.8	57100.3	60298.5	60561.9				0.94537	0.95454	0.94736	0.93576	0.97076	0.97502				0.954802	0.0152999
47	57047.2	57488.2	52238.4	56782	59990.8	60280.8				0.94001	0.94944	0.94225	0.93026	0.96557	0.97027				0.949633	0.015507
47.2	56730.3	57187.4	51962.4	56457.2	59656.1	59968.1				0.93448	0.94419	0.93697	0.92465	0.95991	0.96498				0.944197	0.0155407
47.4	56404.8	56877.5	51677.1	56124.4	59301.9	59631.3				0.92881	0.93878	0.93152	0.9189	0.95393	0.95929				0.938538	0.0154736
47.6	56070.8	56556.8	51383.4	55787.7	58934.7	59272.3				0.92299	0.93318	0.9259	0.91308	0.94773	0.95323				0.932685	0.0153172
47.8	55726.6	56225	51080	55445.7	58557.1	58896.6				0.91699	0.92739	0.9201	0.90718	0.94135	0.94688				0.926648	0.0151075
48	55374.6	55883.8	50765.5	55101.2	58173.3	58511.2				0.91086	0.92143	0.91409	0.90123	0.93487	0.94037				0.920475	0.014883
48.2	55014.4	55531.5	50442.2	54749.6	57781.3	58114.9				0.90459	0.91529	0.9079	0.89515	0.92824	0.93367				0.91414	0.0146445
[truncated: 234 more rows]
